# Supplementary material for: Evolving gene banks: improving diverse populations of crop and exotic germplasm with optimal contribution selection
Source: J Exp Bot. 2016 Nov 10;68(8):1927–39. doi: 10.1093/jxb/erw406 (PMC5853616; doi:10.1093/jxb/erw406)
Supplement: supplementary_table_S1 [file erw406_suppl_supplementary_table_s1.xlsx]

## Sheet: allresutls1
	X	No.gens	RUNS	F	F_SD	Coancestry	Coancestry_SD	Index	Index_SD	TBV_BSR	TBV_BSR_SD	TBV_SS	TBV_SS_SD	TBV_FT	TBV_FT_SD	TBV_GY	TBV_GY_SD	SelType	PopSize	Mating	Ssel	Sgen	Maxuse	Degree	Scenario	1-Coan	No.years
1396	1396	1	10	0.1429	NA	0.0061	0	23.8463	0.2005	99.9313	1.463	1.1958	0.0187	79.3024	2.3165	1.5054	0.0149	BlupOCS	SM	Matesel	Ssel1	Sgen0	Max1	45Deg	BlupOCS_45Deg_Max1	0.9939	1
1397	1397	2	10	0.1429	NA	0.0158	0.0012	24.5868	0.3317	103.467	2.5368	1.222	0.0314	79.2225	3.0541	1.5365	0.0233	BlupOCS	SM	Matesel	Ssel1	Sgen0	Max1	45Deg	BlupOCS_45Deg_Max1	0.9842	3
1398	1398	3	10	0.148	0.0026	0.0299	0.0023	25.7336	0.4948	109.067	3.7343	1.2648	0.036	79.9008	3.8963	1.5822	0.0264	BlupOCS	SM	Matesel	Ssel1	Sgen0	Max1	45Deg	BlupOCS_45Deg_Max1	0.9701	5
1399	1399	4	10	0.1572	0.0033	0.0433	0.0054	26.6688	0.6961	113.975	5.1624	1.294	0.0497	81.1753	4.8793	1.617	0.0298	BlupOCS	SM	Matesel	Ssel1	Sgen0	Max1	45Deg	BlupOCS_45Deg_Max1	0.9567	7
1400	1400	5	10	0.1681	0.0059	0.0532	0.0062	27.6447	0.8154	118.842	5.666	1.3281	0.0498	81.369	5.4013	1.653	0.0342	BlupOCS	SM	Matesel	Ssel1	Sgen0	Max1	45Deg	BlupOCS_45Deg_Max1	0.9468	9
1401	1401	6	10	0.1767	0.0038	0.0636	0.0064	28.6466	0.852	123.312	6.3081	1.3674	0.0523	80.9535	6.6801	1.7003	0.0348	BlupOCS	SM	Matesel	Ssel1	Sgen0	Max1	45Deg	BlupOCS_45Deg_Max1	0.9364	11
1402	1402	7	10	0.1871	0.0079	0.075	0.0075	29.7186	0.7729	128.177	5.5317	1.399	0.054	81.086	6.3815	1.7611	0.0455	BlupOCS	SM	Matesel	Ssel1	Sgen0	Max1	45Deg	BlupOCS_45Deg_Max1	0.925	13
1403	1403	8	10	0.1953	0.007	0.0859	0.0071	30.685	0.7865	133.133	5.74	1.4184	0.0661	81.4225	6.0044	1.8067	0.0489	BlupOCS	SM	Matesel	Ssel1	Sgen0	Max1	45Deg	BlupOCS_45Deg_Max1	0.9141	15
1404	1404	9	10	0.2064	0.0099	0.0971	0.0093	31.6478	0.8774	137.889	5.7394	1.4476	0.0526	82.6054	5.5713	1.8526	0.0654	BlupOCS	SM	Matesel	Ssel1	Sgen0	Max1	45Deg	BlupOCS_45Deg_Max1	0.9029	17
1405	1405	10	10	0.214	0.0075	0.107	0.0095	32.6391	0.8381	142.654	6.1518	1.4863	0.0609	83.5064	6.3383	1.8944	0.0578	BlupOCS	SM	Matesel	Ssel1	Sgen0	Max1	45Deg	BlupOCS_45Deg_Max1	0.893	19
1406	1406	11	10	0.2232	0.0092	0.1173	0.0085	33.5691	0.8052	147.265	6.0983	1.5262	0.0719	84.5213	7.0747	1.9263	0.0579	BlupOCS	SM	Matesel	Ssel1	Sgen0	Max1	45Deg	BlupOCS_45Deg_Max1	0.8827	21
1407	1407	12	10	0.2321	0.0065	0.1272	0.0083	34.6307	0.851	152.319	5.5172	1.5544	0.073	84.933	6.8399	1.9829	0.0666	BlupOCS	SM	Matesel	Ssel1	Sgen0	Max1	45Deg	BlupOCS_45Deg_Max1	0.8728	23
1408	1408	13	10	0.2414	0.0075	0.1376	0.0081	35.438	0.8024	155.815	5.1836	1.5845	0.0738	84.3055	8.3218	2.0247	0.0784	BlupOCS	SM	Matesel	Ssel1	Sgen0	Max1	45Deg	BlupOCS_45Deg_Max1	0.8624	25
1409	1409	14	10	0.2515	0.0088	0.1479	0.0081	36.4866	0.7664	161.209	4.858	1.6082	0.0751	84.6816	9.163	2.0712	0.0845	BlupOCS	SM	Matesel	Ssel1	Sgen0	Max1	45Deg	BlupOCS_45Deg_Max1	0.8521	27
1410	1410	15	10	0.2582	0.008	0.1576	0.0085	37.2739	0.7047	164.66	4.4727	1.6381	0.0866	84.4621	8.9287	2.1118	0.0913	BlupOCS	SM	Matesel	Ssel1	Sgen0	Max1	45Deg	BlupOCS_45Deg_Max1	0.8424	29
1411	1411	16	10	0.2674	0.0055	0.1663	0.0078	38.1443	0.8466	169.167	5.2187	1.6635	0.0741	85.0258	8.2298	2.1451	0.0913	BlupOCS	SM	Matesel	Ssel1	Sgen0	Max1	45Deg	BlupOCS_45Deg_Max1	0.8337	31
1412	1412	17	10	0.2767	0.0082	0.175	0.0086	38.9817	0.8634	173.437	4.9752	1.6793	0.0703	85.4544	8.1586	2.1871	0.0906	BlupOCS	SM	Matesel	Ssel1	Sgen0	Max1	45Deg	BlupOCS_45Deg_Max1	0.825	33
1413	1413	18	10	0.2843	0.0076	0.1846	0.0087	39.9174	1.0201	177.971	5.7393	1.712	0.0676	85.3147	8.4788	2.2244	0.0945	BlupOCS	SM	Matesel	Ssel1	Sgen0	Max1	45Deg	BlupOCS_45Deg_Max1	0.8154	35
1414	1414	19	10	0.2924	0.0071	0.1942	0.0082	40.8791	0.8555	182.877	5.1125	1.7349	0.0679	85.8402	8.9791	2.2681	0.0964	BlupOCS	SM	Matesel	Ssel1	Sgen0	Max1	45Deg	BlupOCS_45Deg_Max1	0.8058	37
1415	1415	20	10	0.3009	0.0084	0.2038	0.0081	41.8264	0.8427	187.568	5.1638	1.7636	0.0794	87.1854	8.8572	2.3139	0.1096	BlupOCS	SM	Matesel	Ssel1	Sgen0	Max1	45Deg	BlupOCS_45Deg_Max1	0.7962	39
1416	1416	21	10	0.3083	0.0082	0.2131	0.0092	42.6543	0.8277	191.132	4.9539	1.788	0.0679	86.4331	8.2622	2.3631	0.117	BlupOCS	SM	Matesel	Ssel1	Sgen0	Max1	45Deg	BlupOCS_45Deg_Max1	0.7869	41
1417	1417	22	10	0.3161	0.0084	0.2215	0.0088	43.4972	0.7393	195.232	4.4025	1.8052	0.0751	85.8319	8.7129	2.4059	0.1177	BlupOCS	SM	Matesel	Ssel1	Sgen0	Max1	45Deg	BlupOCS_45Deg_Max1	0.7785	43
1418	1418	23	10	0.3233	0.0066	0.23	0.009	44.3176	0.7672	199.229	4.5523	1.8286	0.0956	85.6078	8.9231	2.4425	0.1168	BlupOCS	SM	Matesel	Ssel1	Sgen0	Max1	45Deg	BlupOCS_45Deg_Max1	0.77	45
1419	1419	24	10	0.3308	0.007	0.2384	0.0086	45.1881	0.6382	203.928	5.3146	1.8453	0.0905	86.1219	9.9412	2.4776	0.1155	BlupOCS	SM	Matesel	Ssel1	Sgen0	Max1	45Deg	BlupOCS_45Deg_Max1	0.7616	47
1420	1420	25	10	0.3384	0.0067	0.2467	0.0085	46.0899	0.6938	208.579	5.9093	1.8696	0.1028	86.2245	10.6081	2.5124	0.1152	BlupOCS	SM	Matesel	Ssel1	Sgen0	Max1	45Deg	BlupOCS_45Deg_Max1	0.7533	49
1421	1421	26	10	0.3469	0.0066	0.2556	0.0077	46.9646	0.7715	213.356	6.5941	1.8922	0.1091	88.3101	11.0185	2.5476	0.1165	BlupOCS	SM	Matesel	Ssel1	Sgen0	Max1	45Deg	BlupOCS_45Deg_Max1	0.7444	51
1422	1422	27	10	0.3544	0.0087	0.2645	0.0081	47.7696	0.8706	217.769	6.449	1.9128	0.1173	89.6896	10.7394	2.5771	0.1268	BlupOCS	SM	Matesel	Ssel1	Sgen0	Max1	45Deg	BlupOCS_45Deg_Max1	0.7355	53
1423	1423	28	10	0.3619	0.008	0.273	0.0085	48.6383	0.8765	222.335	6.4991	1.9299	0.1241	89.5613	11.0809	2.6128	0.1295	BlupOCS	SM	Matesel	Ssel1	Sgen0	Max1	45Deg	BlupOCS_45Deg_Max1	0.727	55
1424	1424	29	10	0.3692	0.0076	0.2812	0.0091	49.3242	0.9058	225.716	6.7092	1.9483	0.1227	89.5709	12.5553	2.6441	0.1325	BlupOCS	SM	Matesel	Ssel1	Sgen0	Max1	45Deg	BlupOCS_45Deg_Max1	0.7188	57
1425	1425	30	10	0.376	0.0063	0.2883	0.0089	50.2079	0.8813	229.967	6.4709	1.9744	0.1284	89.7052	12.2635	2.6863	0.1273	BlupOCS	SM	Matesel	Ssel1	Sgen0	Max1	45Deg	BlupOCS_45Deg_Max1	0.7117	59
1426	1426	31	10	0.3828	0.0077	0.2959	0.0088	50.9786	0.7617	233.659	5.94	1.9993	0.1234	90.2428	11.8073	2.7235	0.1183	BlupOCS	SM	Matesel	Ssel1	Sgen0	Max1	45Deg	BlupOCS_45Deg_Max1	0.7041	61
1520	1520	1	10	0.5284	0	0.0078	0	23.7926	0.1749	99.6135	1.3048	1.1965	0.0177	79.0239	1.8353	1.5013	0.0126	BlupOCS	SM	Matesel	Ssel1	Sgen3	Max1	45Deg	BlupOCS_45Deg_Max1	0.9922	1
1521	1521	2	10	0.5682	NA	0.0193	0.0005	25.3215	0.2279	106.84	1.6203	1.2433	0.0214	78.8875	2.4517	1.5752	0.0221	BlupOCS	SM	Matesel	Ssel1	Sgen3	Max1	45Deg	BlupOCS_45Deg_Max1	0.9807	4
1522	1522	3	10	0.5706	0.0016	0.033	0.0016	27.0227	0.338	115.709	2.6319	1.291	0.027	80.1829	3.4668	1.641	0.0291	BlupOCS	SM	Matesel	Ssel1	Sgen3	Max1	45Deg	BlupOCS_45Deg_Max1	0.967	7
1523	1523	4	10	0.575	0.0017	0.0456	0.0033	28.4717	0.3934	122.668	2.8767	1.3433	0.025	80.5703	4.3884	1.7021	0.0353	BlupOCS	SM	Matesel	Ssel1	Sgen3	Max1	45Deg	BlupOCS_45Deg_Max1	0.9544	10
1524	1524	5	10	0.5797	0.0024	0.0567	0.0034	30.0007	0.421	129.836	2.725	1.3928	0.0519	80.4428	3.9882	1.7753	0.0341	BlupOCS	SM	Matesel	Ssel1	Sgen3	Max1	45Deg	BlupOCS_45Deg_Max1	0.9433	13
1525	1525	6	10	0.5857	0.0026	0.0686	0.0033	31.551	0.4322	137.023	2.4873	1.4531	0.0577	80.7446	4.2046	1.8444	0.0381	BlupOCS	SM	Matesel	Ssel1	Sgen3	Max1	45Deg	BlupOCS_45Deg_Max1	0.9314	16
1526	1526	7	10	0.5892	0.0027	0.0793	0.0038	33.0885	0.5616	144.393	3.4645	1.503	0.0613	81.5191	3.202	1.9169	0.0308	BlupOCS	SM	Matesel	Ssel1	Sgen3	Max1	45Deg	BlupOCS_45Deg_Max1	0.9207	19
1527	1527	8	10	0.5956	0.0025	0.09	0.0041	34.5577	0.567	151.848	3.2533	1.5421	0.0564	81.9381	4.3634	1.9793	0.0328	BlupOCS	SM	Matesel	Ssel1	Sgen3	Max1	45Deg	BlupOCS_45Deg_Max1	0.91	22
1528	1528	9	10	0.5993	0.0024	0.0995	0.0048	35.8323	0.6803	157.863	3.938	1.5861	0.0645	82.0256	5.1692	2.0372	0.0435	BlupOCS	SM	Matesel	Ssel1	Sgen3	Max1	45Deg	BlupOCS_45Deg_Max1	0.9005	25
1529	1529	10	10	0.605	0.0035	0.1104	0.005	37.2812	0.815	164.627	4.3081	1.635	0.0845	81.7022	5.6986	2.1047	0.0406	BlupOCS	SM	Matesel	Ssel1	Sgen3	Max1	45Deg	BlupOCS_45Deg_Max1	0.8896	28
1530	1530	11	10	0.6077	0.0029	0.1207	0.0049	38.6338	0.7352	171.472	4.5308	1.6823	0.0618	82.8132	5.5773	2.1552	0.0478	BlupOCS	SM	Matesel	Ssel1	Sgen3	Max1	45Deg	BlupOCS_45Deg_Max1	0.8793	31
1531	1531	12	10	0.6136	0.0025	0.1302	0.0052	40.153	0.7107	179.218	4.3952	1.7192	0.0677	83.9897	6.6134	2.2253	0.0497	BlupOCS	SM	Matesel	Ssel1	Sgen3	Max1	45Deg	BlupOCS_45Deg_Max1	0.8698	34
1532	1532	13	10	0.6185	0.0035	0.1407	0.006	41.6109	0.8177	186.31	5.023	1.7597	0.0818	83.7975	6.8769	2.2928	0.0508	BlupOCS	SM	Matesel	Ssel1	Sgen3	Max1	45Deg	BlupOCS_45Deg_Max1	0.8593	37
1533	1533	14	10	0.6221	0.0019	0.1515	0.0072	43.0085	0.8183	193.314	4.9494	1.8022	0.0792	83.8996	7.2239	2.3485	0.0619	BlupOCS	SM	Matesel	Ssel1	Sgen3	Max1	45Deg	BlupOCS_45Deg_Max1	0.8485	40
1534	1534	15	10	0.6271	0.0024	0.1618	0.0071	44.4028	0.7985	199.861	4.821	1.8494	0.082	84.8577	7.203	2.418	0.072	BlupOCS	SM	Matesel	Ssel1	Sgen3	Max1	45Deg	BlupOCS_45Deg_Max1	0.8382	43
1535	1535	16	10	0.6307	0.0034	0.1711	0.007	45.8189	0.7985	206.408	4.4778	1.9083	0.0739	85.4033	6.4793	2.4793	0.0728	BlupOCS	SM	Matesel	Ssel1	Sgen3	Max1	45Deg	BlupOCS_45Deg_Max1	0.8289	46
1536	1536	17	10	0.6352	0.0031	0.1799	0.0071	47.1329	0.7369	212.753	4.0068	1.9576	0.0859	86.0822	6.6201	2.5333	0.0641	BlupOCS	SM	Matesel	Ssel1	Sgen3	Max1	45Deg	BlupOCS_45Deg_Max1	0.8201	49
1537	1537	18	10	0.6392	0.0044	0.1888	0.0068	48.3638	0.6979	218.878	4.6853	1.9992	0.0887	88.0376	6.3395	2.5885	0.0604	BlupOCS	SM	Matesel	Ssel1	Sgen3	Max1	45Deg	BlupOCS_45Deg_Max1	0.8112	52
1538	1538	19	10	0.6447	0.0042	0.198	0.0065	49.6501	0.6651	224.615	4.5964	2.0562	0.0956	87.6702	7.3204	2.6437	0.0669	BlupOCS	SM	Matesel	Ssel1	Sgen3	Max1	45Deg	BlupOCS_45Deg_Max1	0.802	55
1539	1539	20	10	0.648	0.0021	0.2078	0.0063	51.0488	0.6455	231.449	3.8728	2.0957	0.0782	87.5107	7.9524	2.7069	0.0833	BlupOCS	SM	Matesel	Ssel1	Sgen3	Max1	45Deg	BlupOCS_45Deg_Max1	0.7922	58
1540	1540	21	10	0.6512	0.0041	0.217	0.0069	52.2786	0.709	237.469	3.8863	2.129	0.0791	88.1014	8.8137	2.767	0.0864	BlupOCS	SM	Matesel	Ssel1	Sgen3	Max1	45Deg	BlupOCS_45Deg_Max1	0.783	61
1541	1541	22	10	0.6561	0.0032	0.2254	0.007	53.5501	0.6769	243.709	4.0605	2.1593	0.0829	87.4436	9.9613	2.8266	0.0968	BlupOCS	SM	Matesel	Ssel1	Sgen3	Max1	45Deg	BlupOCS_45Deg_Max1	0.7746	64
1542	1542	23	10	0.6598	0.0031	0.2341	0.0074	54.7734	0.634	250.036	4.4203	2.1857	0.0735	88.5499	10.6319	2.8841	0.0979	BlupOCS	SM	Matesel	Ssel1	Sgen3	Max1	45Deg	BlupOCS_45Deg_Max1	0.7659	67
1543	1543	24	10	0.6633	0.004	0.2423	0.0077	55.9153	0.6294	255.415	4.6052	2.2189	0.0761	88.9704	10.7794	2.944	0.0969	BlupOCS	SM	Matesel	Ssel1	Sgen3	Max1	45Deg	BlupOCS_45Deg_Max1	0.7577	70
1544	1544	25	10	0.6675	0.0034	0.2505	0.0073	57.1857	0.6254	261.378	4.5644	2.2537	0.0837	88.1477	11.1261	3.0074	0.0878	BlupOCS	SM	Matesel	Ssel1	Sgen3	Max1	45Deg	BlupOCS_45Deg_Max1	0.7495	73
1545	1545	26	10	0.671	0.0026	0.2587	0.0075	58.3902	0.6349	267.503	4.3381	2.2879	0.0849	88.6536	10.0672	3.0566	0.0865	BlupOCS	SM	Matesel	Ssel1	Sgen3	Max1	45Deg	BlupOCS_45Deg_Max1	0.7413	76
1546	1546	27	10	0.6749	0.002	0.2668	0.0071	59.5546	0.5832	273.196	4.3827	2.3294	0.087	89.2337	10.0658	3.1042	0.0738	BlupOCS	SM	Matesel	Ssel1	Sgen3	Max1	45Deg	BlupOCS_45Deg_Max1	0.7332	79
1547	1547	28	10	0.6776	0.0043	0.2751	0.0071	60.7526	0.6227	278.779	4.9893	2.3731	0.088	89.3794	9.3304	3.1591	0.0764	BlupOCS	SM	Matesel	Ssel1	Sgen3	Max1	45Deg	BlupOCS_45Deg_Max1	0.7249	82
1548	1548	29	10	0.6809	0.0033	0.2826	0.0067	61.8925	0.7253	284.329	5.784	2.4023	0.085	89.5889	9.1025	3.2158	0.0729	BlupOCS	SM	Matesel	Ssel1	Sgen3	Max1	45Deg	BlupOCS_45Deg_Max1	0.7174	85
1549	1549	30	10	0.6836	0.0031	0.2904	0.0069	63.0583	0.7868	290.183	5.563	2.4399	0.0879	90.2879	9.1216	3.2627	0.0698	BlupOCS	SM	Matesel	Ssel1	Sgen3	Max1	45Deg	BlupOCS_45Deg_Max1	0.7096	88
1550	1550	31	10	0.689	0.0046	0.298	0.0068	64.0808	0.7544	295.618	5.2169	2.4551	0.0857	90.4342	8.926	3.3088	0.0698	BlupOCS	SM	Matesel	Ssel1	Sgen3	Max1	45Deg	BlupOCS_45Deg_Max1	0.702	91
1582	1582	1	10	0.6611	0	0.0083	NA	23.8248	0.2018	99.4945	1.2398	1.2065	0.0207	79.3741	1.5738	1.5048	0.0131	BlupOCS	SM	Matesel	Ssel1	Sgen5	Max1	45Deg	BlupOCS_45Deg_Max1	0.9917	1
1583	1583	2	10	0.6914	0	0.0199	0.0005	25.3736	0.3078	106.615	2.1151	1.2659	0.0359	79.748	2.7616	1.577	0.0266	BlupOCS	SM	Matesel	Ssel1	Sgen5	Max1	45Deg	BlupOCS_45Deg_Max1	0.9801	5
1584	1584	3	10	0.6924	0.0007	0.0317	0.0013	26.9342	0.4045	114.027	2.703	1.3195	0.03	80.9889	3.9797	1.6521	0.0444	BlupOCS	SM	Matesel	Ssel1	Sgen5	Max1	45Deg	BlupOCS_45Deg_Max1	0.9683	9
1585	1585	4	10	0.6952	0.0009	0.0433	0.0022	28.4559	0.452	121.299	3.1043	1.3633	0.0346	80.9499	4.8965	1.7261	0.0378	BlupOCS	SM	Matesel	Ssel1	Sgen5	Max1	45Deg	BlupOCS_45Deg_Max1	0.9567	13
1586	1586	5	10	0.6996	0.0018	0.0541	0.0027	29.9439	0.5099	128.52	4.0997	1.404	0.048	81.3659	6.9394	1.799	0.0425	BlupOCS	SM	Matesel	Ssel1	Sgen5	Max1	45Deg	BlupOCS_45Deg_Max1	0.9459	17
1587	1587	6	10	0.7026	0.0013	0.0651	0.0028	31.4252	0.6475	136.113	4.9579	1.4537	0.0618	82.3577	7.3596	1.8521	0.0435	BlupOCS	SM	Matesel	Ssel1	Sgen5	Max1	45Deg	BlupOCS_45Deg_Max1	0.9349	21
1588	1588	7	10	0.7063	0.0024	0.075	0.0024	32.5918	0.6841	141.743	5.3541	1.4905	0.0833	82.9469	8.8314	1.9068	0.0455	BlupOCS	SM	Matesel	Ssel1	Sgen5	Max1	45Deg	BlupOCS_45Deg_Max1	0.925	25
1589	1589	8	10	0.7083	0.0013	0.0855	0.0026	33.9108	0.5446	148.065	5.3667	1.5344	0.0957	83.0301	9.33	1.9651	0.0489	BlupOCS	SM	Matesel	Ssel1	Sgen5	Max1	45Deg	BlupOCS_45Deg_Max1	0.9145	29
1590	1590	9	10	0.7121	0.0015	0.0961	0.0023	35.3574	0.5092	155.675	5.2076	1.5662	0.0989	83.4241	9.9265	2.024	0.0458	BlupOCS	SM	Matesel	Ssel1	Sgen5	Max1	45Deg	BlupOCS_45Deg_Max1	0.9039	33
1591	1591	10	10	0.7154	0.0018	0.1054	0.0015	36.7054	0.6616	162.471	5.1342	1.6038	0.0956	83.7604	9.135	2.0808	0.0481	BlupOCS	SM	Matesel	Ssel1	Sgen5	Max1	45Deg	BlupOCS_45Deg_Max1	0.8946	37
1592	1592	11	10	0.718	0.0017	0.1151	0.0023	38.0318	0.8171	168.82	6.001	1.6488	0.0941	84.2961	9.0981	2.141	0.0468	BlupOCS	SM	Matesel	Ssel1	Sgen5	Max1	45Deg	BlupOCS_45Deg_Max1	0.8849	41
1593	1593	12	10	0.7219	0.0018	0.1245	0.0035	39.3722	0.9873	175.849	6.665	1.6791	0.1052	84.2706	9.2148	2.1937	0.0538	BlupOCS	SM	Matesel	Ssel1	Sgen5	Max1	45Deg	BlupOCS_45Deg_Max1	0.8755	45
1594	1594	13	10	0.725	0.0021	0.1342	0.0043	40.8712	1.0578	183.34	7.2174	1.7184	0.1024	84.8624	8.3249	2.2624	0.0556	BlupOCS	SM	Matesel	Ssel1	Sgen5	Max1	45Deg	BlupOCS_45Deg_Max1	0.8658	49
1595	1595	14	10	0.7281	0.0015	0.1434	0.0044	42.2427	1.1333	189.967	7.3401	1.7642	0.1064	85.2505	6.7236	2.3225	0.0565	BlupOCS	SM	Matesel	Ssel1	Sgen5	Max1	45Deg	BlupOCS_45Deg_Max1	0.8566	53
1596	1596	15	10	0.7305	0.002	0.1521	0.0041	43.5105	1.1155	196.041	6.7539	1.8032	0.1128	84.314	7.6514	2.377	0.0634	BlupOCS	SM	Matesel	Ssel1	Sgen5	Max1	45Deg	BlupOCS_45Deg_Max1	0.8479	57
1597	1597	16	10	0.7338	0.0023	0.1609	0.0041	44.7773	1.2012	202.07	7.0534	1.8449	0.1288	84.0545	8.0921	2.4334	0.0688	BlupOCS	SM	Matesel	Ssel1	Sgen5	Max1	45Deg	BlupOCS_45Deg_Max1	0.8391	61
1598	1598	17	10	0.7367	0.0013	0.17	0.0042	46.063	1.1944	208.678	7.573	1.8754	0.1337	85.063	10.1077	2.4917	0.0645	BlupOCS	SM	Matesel	Ssel1	Sgen5	Max1	45Deg	BlupOCS_45Deg_Max1	0.83	65
1599	1599	18	10	0.7389	0.0018	0.1781	0.0048	47.297	1.2546	214.427	8.0115	1.9193	0.1293	84.5546	10.0065	2.5463	0.0747	BlupOCS	SM	Matesel	Ssel1	Sgen5	Max1	45Deg	BlupOCS_45Deg_Max1	0.8219	69
1600	1600	19	10	0.7421	0.0022	0.1866	0.0058	48.5728	1.3705	220.757	8.7444	1.9567	0.1342	84.9281	9.8956	2.602	0.0795	BlupOCS	SM	Matesel	Ssel1	Sgen5	Max1	45Deg	BlupOCS_45Deg_Max1	0.8134	73
1601	1601	20	10	0.7438	0.0025	0.1953	0.006	49.8443	1.4636	226.585	9.1553	2.0006	0.1418	84.0811	9.7411	2.6611	0.0797	BlupOCS	SM	Matesel	Ssel1	Sgen5	Max1	45Deg	BlupOCS_45Deg_Max1	0.8047	77
1602	1602	21	10	0.747	0.0018	0.2037	0.0057	51.2651	1.4185	233.829	9.1991	2.0329	0.1448	84.8398	9.2841	2.7273	0.0847	BlupOCS	SM	Matesel	Ssel1	Sgen5	Max1	45Deg	BlupOCS_45Deg_Max1	0.7963	81
1603	1603	22	10	0.7491	0.0024	0.2123	0.0059	52.4851	1.4118	239.484	9.7923	2.0704	0.1424	84.9356	8.9868	2.7907	0.0929	BlupOCS	SM	Matesel	Ssel1	Sgen5	Max1	45Deg	BlupOCS_45Deg_Max1	0.7877	85
1604	1604	23	10	0.7529	0.0029	0.2207	0.0057	53.729	1.5174	245.553	9.9374	2.1095	0.1563	85.7321	7.2284	2.8477	0.0921	BlupOCS	SM	Matesel	Ssel1	Sgen5	Max1	45Deg	BlupOCS_45Deg_Max1	0.7793	89
1605	1605	24	10	0.7551	0.0027	0.2289	0.0053	54.8801	1.5472	251.034	10.236	2.1448	0.1577	85.6858	7.513	2.9022	0.1025	BlupOCS	SM	Matesel	Ssel1	Sgen5	Max1	45Deg	BlupOCS_45Deg_Max1	0.7711	93
1606	1606	25	10	0.7584	0.0025	0.2382	0.0048	56.2103	1.4944	257.254	10.1762	2.1974	0.1688	85.6451	7.8682	2.9575	0.1084	BlupOCS	SM	Matesel	Ssel1	Sgen5	Max1	45Deg	BlupOCS_45Deg_Max1	0.7618	97
1607	1607	26	10	0.7608	0.0028	0.2472	0.0052	57.4806	1.5434	263.627	10.66	2.2359	0.1701	85.8749	7.7778	3.0087	0.1123	BlupOCS	SM	Matesel	Ssel1	Sgen5	Max1	45Deg	BlupOCS_45Deg_Max1	0.7528	101
1608	1608	27	10	0.763	0.0013	0.2549	0.006	58.8076	1.6102	270.231	10.8454	2.2649	0.1672	86.4076	7.8003	3.0762	0.1246	BlupOCS	SM	Matesel	Ssel1	Sgen5	Max1	45Deg	BlupOCS_45Deg_Max1	0.7451	105
1609	1609	28	10	0.7656	0.0019	0.2631	0.006	60.0392	1.533	276.435	10.8483	2.3034	0.1789	86.4685	8.6511	3.1231	0.1185	BlupOCS	SM	Matesel	Ssel1	Sgen5	Max1	45Deg	BlupOCS_45Deg_Max1	0.7369	109
1610	1610	29	10	0.7683	0.0021	0.2705	0.0058	61.178	1.5161	282	10.7458	2.3448	0.1776	87.7172	8.4145	3.172	0.121	BlupOCS	SM	Matesel	Ssel1	Sgen5	Max1	45Deg	BlupOCS_45Deg_Max1	0.7295	113
1611	1611	30	10	0.7713	0.0024	0.2776	0.0055	62.326	1.4993	287.589	10.4901	2.3771	0.1663	87.278	8.6934	3.2232	0.113	BlupOCS	SM	Matesel	Ssel1	Sgen5	Max1	45Deg	BlupOCS_45Deg_Max1	0.7224	117
1612	1612	31	10	0.7731	0.0022	0.2854	0.0064	63.5584	1.4386	293.521	10.2229	2.4059	0.1673	87.3672	9.0059	3.2888	0.1117	BlupOCS	SM	Matesel	Ssel1	Sgen5	Max1	45Deg	BlupOCS_45Deg_Max1	0.7146	121
1644	1644	1	10	0	0	0.004	NA	23.8179	0.1697	99.7517	1.213	1.1966	0.0168	78.8457	2.1394	1.5018	0.0132	BlupOCS	SM	Matesel	Ssel0	Sgen0	Max1	45Deg	BlupOCS_45Deg_Max1	0.996	1
1645	1645	2	10	0	0	0.0096	0.0006	24.2553	0.2706	101.838	1.665	1.2096	0.0193	78.9952	2.6349	1.5235	0.02	BlupOCS	SM	Matesel	Ssel0	Sgen0	Max1	45Deg	BlupOCS_45Deg_Max1	0.9904	2
1646	1646	3	10	0.0037	0.002	0.0188	0.0028	25.1085	0.5135	106.09	2.3627	1.2347	0.0525	79.7275	2.4627	1.5623	0.0369	BlupOCS	SM	Matesel	Ssel0	Sgen0	Max1	45Deg	BlupOCS_45Deg_Max1	0.9812	3
1647	1647	4	10	0.0147	0.0032	0.0303	0.0031	26.0936	0.5417	111.006	2.6203	1.2626	0.056	79.58	2.3319	1.6031	0.0418	BlupOCS	SM	Matesel	Ssel0	Sgen0	Max1	45Deg	BlupOCS_45Deg_Max1	0.9697	4
1648	1648	5	10	0.0201	0.0048	0.0355	0.0026	26.8961	0.5719	114.965	3.5325	1.2893	0.057	80.0307	2.2745	1.6368	0.0434	BlupOCS	SM	Matesel	Ssel0	Sgen0	Max1	45Deg	BlupOCS_45Deg_Max1	0.9645	5
1649	1649	6	10	0.0291	0.0048	0.0428	0.0032	27.9597	0.6521	120.873	3.9536	1.3099	0.0644	81.826	3.3824	1.6795	0.0419	BlupOCS	SM	Matesel	Ssel0	Sgen0	Max1	45Deg	BlupOCS_45Deg_Max1	0.9572	6
1650	1650	7	10	0.0387	0.0076	0.0518	0.0054	28.9759	0.6273	125.707	4.3488	1.3484	0.0674	83.1266	3.5944	1.7269	0.0464	BlupOCS	SM	Matesel	Ssel0	Sgen0	Max1	45Deg	BlupOCS_45Deg_Max1	0.9482	7
1651	1651	8	10	0.0449	0.0052	0.0586	0.0052	29.9877	0.6322	130.804	4.5875	1.3795	0.0691	84.4259	3.7663	1.7719	0.0454	BlupOCS	SM	Matesel	Ssel0	Sgen0	Max1	45Deg	BlupOCS_45Deg_Max1	0.9414	8
1652	1652	9	10	0.0505	0.0058	0.066	0.0057	30.9036	0.701	135.484	4.5981	1.4007	0.0701	85.3352	4.203	1.8158	0.0487	BlupOCS	SM	Matesel	Ssel0	Sgen0	Max1	45Deg	BlupOCS_45Deg_Max1	0.934	9
1653	1653	10	10	0.0582	0.0063	0.0731	0.006	31.8317	0.7319	140.116	4.9734	1.422	0.0626	86.0716	4.0298	1.8632	0.0595	BlupOCS	SM	Matesel	Ssel0	Sgen0	Max1	45Deg	BlupOCS_45Deg_Max1	0.9269	10
1654	1654	11	10	0.0691	0.0072	0.0806	0.0052	32.8225	0.6852	145.297	4.9887	1.4386	0.0682	86.3797	3.7951	1.9097	0.0573	BlupOCS	SM	Matesel	Ssel0	Sgen0	Max1	45Deg	BlupOCS_45Deg_Max1	0.9194	11
1655	1655	12	10	0.0731	0.006	0.0873	0.005	33.7914	0.6998	150.222	5.2283	1.4639	0.072	86.9495	4.5436	1.9524	0.0561	BlupOCS	SM	Matesel	Ssel0	Sgen0	Max1	45Deg	BlupOCS_45Deg_Max1	0.9127	12
1656	1656	13	10	0.081	0.0043	0.0937	0.0052	34.7196	0.6966	154.753	5.2263	1.4945	0.0734	87.5499	5.3704	1.9935	0.0594	BlupOCS	SM	Matesel	Ssel0	Sgen0	Max1	45Deg	BlupOCS_45Deg_Max1	0.9063	13
1657	1657	14	10	0.0897	0.006	0.1008	0.0056	35.704	0.6651	159.26	5.5704	1.5289	0.0724	87.6503	5.448	2.0427	0.0555	BlupOCS	SM	Matesel	Ssel0	Sgen0	Max1	45Deg	BlupOCS_45Deg_Max1	0.8992	14
1658	1658	15	10	0.0938	0.0074	0.1076	0.006	36.6116	0.6596	163.606	5.7939	1.5619	0.078	89.1523	6.1027	2.0871	0.0587	BlupOCS	SM	Matesel	Ssel0	Sgen0	Max1	45Deg	BlupOCS_45Deg_Max1	0.8924	15
1659	1659	16	10	0.102	0.0068	0.1141	0.0064	37.5343	0.6703	168.061	6.1005	1.5919	0.0823	89.7324	6.1531	2.1299	0.0605	BlupOCS	SM	Matesel	Ssel0	Sgen0	Max1	45Deg	BlupOCS_45Deg_Max1	0.8859	16
1660	1660	17	10	0.1092	0.0067	0.1206	0.0063	38.4677	0.8243	172.349	6.6566	1.6348	0.0821	90.3991	5.9661	2.1687	0.0722	BlupOCS	SM	Matesel	Ssel0	Sgen0	Max1	45Deg	BlupOCS_45Deg_Max1	0.8794	17
1661	1661	18	10	0.1148	0.0066	0.1269	0.0059	39.3715	0.7731	176.469	6.5627	1.6679	0.0874	90.7494	6.1373	2.2142	0.0759	BlupOCS	SM	Matesel	Ssel0	Sgen0	Max1	45Deg	BlupOCS_45Deg_Max1	0.8731	18
1662	1662	19	10	0.1211	0.0069	0.1337	0.0069	40.2989	0.8405	180.542	6.9421	1.7072	0.0885	91.3986	6.7029	2.2622	0.0765	BlupOCS	SM	Matesel	Ssel0	Sgen0	Max1	45Deg	BlupOCS_45Deg_Max1	0.8663	19
1663	1663	20	10	0.1266	0.0085	0.1405	0.007	41.1671	0.8206	185.099	7.1101	1.7186	0.0872	92.3914	6.5545	2.3088	0.0757	BlupOCS	SM	Matesel	Ssel0	Sgen0	Max1	45Deg	BlupOCS_45Deg_Max1	0.8595	20
1664	1664	21	10	0.1347	0.0067	0.1464	0.0067	42.0753	0.9765	189.486	7.9852	1.7477	0.0878	93.1639	6.9802	2.3523	0.074	BlupOCS	SM	Matesel	Ssel0	Sgen0	Max1	45Deg	BlupOCS_45Deg_Max1	0.8536	21
1665	1665	22	10	0.1425	0.0082	0.152	0.006	42.8082	1.0736	193.053	8.4097	1.7672	0.0869	93.0551	6.8075	2.3869	0.0668	BlupOCS	SM	Matesel	Ssel0	Sgen0	Max1	45Deg	BlupOCS_45Deg_Max1	0.848	22
1666	1666	23	10	0.1462	0.0063	0.1587	0.006	43.7487	1.0842	197.516	8.0465	1.7979	0.0961	93.1483	6.8006	2.4308	0.0749	BlupOCS	SM	Matesel	Ssel0	Sgen0	Max1	45Deg	BlupOCS_45Deg_Max1	0.8413	23
1667	1667	24	10	0.1527	0.0082	0.1644	0.006	44.7746	1.0419	202.47	7.7628	1.8319	0.0994	94.4519	6.1672	2.4809	0.0795	BlupOCS	SM	Matesel	Ssel0	Sgen0	Max1	45Deg	BlupOCS_45Deg_Max1	0.8356	24
1668	1668	25	10	0.1592	0.0073	0.1707	0.0065	45.6655	1.0235	206.872	8.1417	1.8596	0.1006	95.6581	6.3096	2.5232	0.081	BlupOCS	SM	Matesel	Ssel0	Sgen0	Max1	45Deg	BlupOCS_45Deg_Max1	0.8293	25
1669	1669	26	10	0.1662	0.0062	0.1762	0.0066	46.4632	1.1457	211.115	8.7117	1.8774	0.0976	96.1405	5.7769	2.5551	0.0799	BlupOCS	SM	Matesel	Ssel0	Sgen0	Max1	45Deg	BlupOCS_45Deg_Max1	0.8238	26
1670	1670	27	10	0.1705	0.0083	0.1822	0.0065	47.3659	1.1535	215.544	9.0599	1.9029	0.1027	96.5432	5.6867	2.5977	0.0859	BlupOCS	SM	Matesel	Ssel0	Sgen0	Max1	45Deg	BlupOCS_45Deg_Max1	0.8178	27
1671	1671	28	10	0.1762	0.0069	0.1886	0.0066	48.2836	1.0732	219.908	9.0263	1.9367	0.1013	96.9026	5.7482	2.6377	0.0831	BlupOCS	SM	Matesel	Ssel0	Sgen0	Max1	45Deg	BlupOCS_45Deg_Max1	0.8114	28
1672	1672	29	10	0.1836	0.0071	0.1943	0.0065	49.1666	1.0708	224.063	9.3376	1.9683	0.1042	96.2049	6.3195	2.6736	0.0845	BlupOCS	SM	Matesel	Ssel0	Sgen0	Max1	45Deg	BlupOCS_45Deg_Max1	0.8057	29
1673	1673	30	10	0.1886	0.0078	0.1997	0.0067	50.0068	1.1585	228.311	10.007	1.9931	0.0942	97.4115	6.3498	2.712	0.0906	BlupOCS	SM	Matesel	Ssel0	Sgen0	Max1	45Deg	BlupOCS_45Deg_Max1	0.8003	30
1674	1674	31	10	0.1943	0.0079	0.2058	0.0072	50.8814	1.2458	232.777	9.919	2.021	0.0974	97.9266	6.6338	2.7449	0.095	BlupOCS	SM	Matesel	Ssel0	Sgen0	Max1	45Deg	BlupOCS_45Deg_Max1	0.7942	31
1706	1706	1	10	0.2917	0	0.007	NA	23.8206	0.1667	99.5435	1.217	1.2003	0.0173	78.5724	1.7178	1.5044	0.0161	BlupOCS	SM	Matesel	Ssel1	Sgen1	Max1	45Deg	BlupOCS_45Deg_Max1	0.993	NA
1707	1707	2	10	0.3333	0	0.0174	0.0011	24.9339	0.1841	105.183	1.4531	1.232	0.0178	79.8764	1.9847	1.5546	0.0305	BlupOCS	SM	Matesel	Ssel1	Sgen1	Max1	45Deg	BlupOCS_45Deg_Max1	0.9826	NA
1708	1708	3	10	0.338	0.0014	0.0323	0.0034	26.4016	0.3037	112.317	2.0603	1.2799	0.0291	79.9059	2.3966	1.6168	0.0416	BlupOCS	SM	Matesel	Ssel1	Sgen1	Max1	45Deg	BlupOCS_45Deg_Max1	0.9677	NA
1709	1709	4	10	0.344	0.0028	0.0444	0.0031	27.7226	0.3543	119.154	2.4248	1.3036	0.0345	80.4271	3.2808	1.6802	0.049	BlupOCS	SM	Matesel	Ssel1	Sgen1	Max1	45Deg	BlupOCS_45Deg_Max1	0.9556	NA
1710	1710	5	10	0.3526	0.0032	0.0561	0.0045	28.9268	0.3387	124.818	2.0721	1.3498	0.0407	81.0542	3.9711	1.7338	0.0546	BlupOCS	SM	Matesel	Ssel1	Sgen1	Max1	45Deg	BlupOCS_45Deg_Max1	0.9439	NA
1711	1711	6	10	0.3601	0.003	0.0675	0.0047	30.1136	0.4237	130.894	1.7391	1.3837	0.0461	81.354	4.6259	1.78	0.0573	BlupOCS	SM	Matesel	Ssel1	Sgen1	Max1	45Deg	BlupOCS_45Deg_Max1	0.9325	NA
1712	1712	7	10	0.368	0.0041	0.0789	0.0051	31.384	0.4952	137.048	2.8684	1.4256	0.0494	81.6734	6.349	1.8355	0.0579	BlupOCS	SM	Matesel	Ssel1	Sgen1	Max1	45Deg	BlupOCS_45Deg_Max1	0.9211	NA
1713	1713	8	10	0.3759	0.0049	0.0902	0.0057	32.5541	0.64	142.969	2.5915	1.4633	0.0545	82.0844	5.6871	1.8796	0.0586	BlupOCS	SM	Matesel	Ssel1	Sgen1	Max1	45Deg	BlupOCS_45Deg_Max1	0.9098	NA
1714	1714	9	10	0.3833	0.0045	0.1004	0.0053	33.662	0.6648	148.387	2.4889	1.4892	0.0667	82.8642	5.2338	1.9391	0.0636	BlupOCS	SM	Matesel	Ssel1	Sgen1	Max1	45Deg	BlupOCS_45Deg_Max1	0.8996	NA
1715	1715	10	10	0.3912	0.0049	0.1103	0.0056	34.8285	0.6603	154.438	2.2337	1.5183	0.0676	83.9865	5.5185	1.9898	0.0694	BlupOCS	SM	Matesel	Ssel1	Sgen1	Max1	45Deg	BlupOCS_45Deg_Max1	0.8897	NA
1716	1716	11	10	0.3966	0.0041	0.1199	0.0064	35.9972	0.6734	159.977	2.8863	1.5617	0.0615	85.3944	5.0046	2.0454	0.0727	BlupOCS	SM	Matesel	Ssel1	Sgen1	Max1	45Deg	BlupOCS_45Deg_Max1	0.8801	NA
1717	1717	12	10	0.4024	0.0053	0.1296	0.0066	37.1942	0.7754	166.004	3.6648	1.5938	0.0683	86.2323	4.5835	2.0999	0.074	BlupOCS	SM	Matesel	Ssel1	Sgen1	Max1	45Deg	BlupOCS_45Deg_Max1	0.8704	NA
1718	1718	13	10	0.4101	0.0055	0.1391	0.0077	38.258	0.7951	171.026	4.3883	1.6364	0.0788	87.2054	4.341	2.1468	0.0713	BlupOCS	SM	Matesel	Ssel1	Sgen1	Max1	45Deg	BlupOCS_45Deg_Max1	0.8609	NA
1719	1719	14	10	0.4156	0.0047	0.1482	0.0074	39.522	0.7711	177.561	4.9221	1.6737	0.0734	87.9138	4.6363	2.1945	0.0682	BlupOCS	SM	Matesel	Ssel1	Sgen1	Max1	45Deg	BlupOCS_45Deg_Max1	0.8518	NA
1720	1720	15	10	0.424	0.0043	0.1578	0.0076	40.6424	0.8235	182.871	4.8807	1.7181	0.0671	88.9158	5.0312	2.2436	0.0778	BlupOCS	SM	Matesel	Ssel1	Sgen1	Max1	45Deg	BlupOCS_45Deg_Max1	0.8422	NA
1721	1721	16	10	0.429	0.0055	0.1672	0.008	41.7595	0.8682	188.5	5.2558	1.7503	0.0814	89.8344	5.6185	2.2926	0.0838	BlupOCS	SM	Matesel	Ssel1	Sgen1	Max1	45Deg	BlupOCS_45Deg_Max1	0.8328	NA
1722	1722	17	10	0.4361	0.0065	0.1767	0.0071	42.8568	0.8496	193.898	5.5878	1.7812	0.0861	91.0345	5.8565	2.3474	0.0862	BlupOCS	SM	Matesel	Ssel1	Sgen1	Max1	45Deg	BlupOCS_45Deg_Max1	0.8233	NA
1723	1723	18	10	0.4431	0.0068	0.1871	0.0083	43.883	0.8338	198.94	5.9481	1.812	0.0969	91.1373	5.7543	2.3921	0.0747	BlupOCS	SM	Matesel	Ssel1	Sgen1	Max1	45Deg	BlupOCS_45Deg_Max1	0.8129	NA
1724	1724	19	10	0.4497	0.0073	0.1972	0.0087	45.0104	0.8474	204.469	5.88	1.8458	0.118	91.5711	5.3538	2.4432	0.0746	BlupOCS	SM	Matesel	Ssel1	Sgen1	Max1	45Deg	BlupOCS_45Deg_Max1	0.8028	NA
1725	1725	20	10	0.4561	0.0068	0.2062	0.0101	46.0834	0.9026	209.407	5.928	1.8816	0.1102	92.1851	5.004	2.4998	0.0743	BlupOCS	SM	Matesel	Ssel1	Sgen1	Max1	45Deg	BlupOCS_45Deg_Max1	0.7938	NA
1726	1726	21	10	0.4628	0.0071	0.2149	0.0103	47.0955	0.8736	214.392	6.1493	1.9096	0.1137	92.5332	5.4756	2.547	0.0767	BlupOCS	SM	Matesel	Ssel1	Sgen1	Max1	45Deg	BlupOCS_45Deg_Max1	0.7851	NA
1727	1727	22	10	0.4673	0.0082	0.2239	0.0109	48.2655	0.8965	220.773	6.6168	1.9334	0.1205	93.954	5.9909	2.5942	0.075	BlupOCS	SM	Matesel	Ssel1	Sgen1	Max1	45Deg	BlupOCS_45Deg_Max1	0.7761	NA
1728	1728	23	10	0.4732	0.0081	0.2326	0.0106	49.3683	0.9102	226.015	6.5814	1.971	0.127	94.2549	6.3422	2.6447	0.0768	BlupOCS	SM	Matesel	Ssel1	Sgen1	Max1	45Deg	BlupOCS_45Deg_Max1	0.7674	NA
1729	1729	24	10	0.4801	0.0077	0.2414	0.0093	50.3768	0.9407	231.039	6.4489	2.0094	0.1395	95.3637	6.0688	2.6832	0.0834	BlupOCS	SM	Matesel	Ssel1	Sgen1	Max1	45Deg	BlupOCS_45Deg_Max1	0.7586	NA
1730	1730	25	10	0.4858	0.0056	0.2502	0.0087	51.5395	0.8875	236.845	5.7261	2.0465	0.154	96.7098	6.2111	2.7345	0.0928	BlupOCS	SM	Matesel	Ssel1	Sgen1	Max1	45Deg	BlupOCS_45Deg_Max1	0.7498	NA
1731	1731	26	10	0.4917	0.0074	0.2583	0.0079	52.7033	0.9498	242.515	5.56	2.0821	0.1595	98.6348	7.1244	2.7946	0.0911	BlupOCS	SM	Matesel	Ssel1	Sgen1	Max1	45Deg	BlupOCS_45Deg_Max1	0.7417	NA
1732	1732	27	10	0.4972	0.0062	0.2666	0.0075	53.7947	0.9046	247.753	6.1441	2.1148	0.1512	99.1373	5.9864	2.8482	0.0869	BlupOCS	SM	Matesel	Ssel1	Sgen1	Max1	45Deg	BlupOCS_45Deg_Max1	0.7334	NA
1733	1733	28	10	0.504	0.007	0.2745	0.0072	54.7876	0.9088	252.601	6.1849	2.1458	0.1717	100.008	5.8587	2.895	0.0913	BlupOCS	SM	Matesel	Ssel1	Sgen1	Max1	45Deg	BlupOCS_45Deg_Max1	0.7255	NA
1734	1734	29	10	0.5094	0.0045	0.282	0.0073	55.7853	0.881	257.587	5.634	2.1731	0.1711	100.446	6.5337	2.9398	0.0885	BlupOCS	SM	Matesel	Ssel1	Sgen1	Max1	45Deg	BlupOCS_45Deg_Max1	0.718	NA
1735	1735	30	10	0.5138	0.0054	0.291	0.0069	56.9571	0.9255	263.307	6.0771	2.212	0.174	100.54	7.0793	2.9885	0.0887	BlupOCS	SM	Matesel	Ssel1	Sgen1	Max1	45Deg	BlupOCS_45Deg_Max1	0.709	NA
1736	1736	31	10	0.5198	0.0055	0.2992	0.0072	58.0632	0.9717	268.63	5.9641	2.2486	0.162	100.923	7.0262	3.0383	0.0909	BlupOCS	SM	Matesel	Ssel1	Sgen1	Max1	45Deg	BlupOCS_45Deg_Max1	0.7008	NA
1768	1768	1	10	0.4265	NA	0.0074	0	23.8922	0.1396	100.088	1.0761	1.1994	0.0183	78.737	2.3376	1.5048	0.0169	BlupOCS	SM	Matesel	Ssel1	Sgen2	Max1	45Deg	BlupOCS_45Deg_Max1	0.9926	NA
1769	1769	2	10	0.4706	0.0001	0.0186	0.0005	25.2822	0.2207	107.108	1.5234	1.2409	0.0219	80.02	2.3861	1.5647	0.0163	BlupOCS	SM	Matesel	Ssel1	Sgen2	Max1	45Deg	BlupOCS_45Deg_Max1	0.9814	NA
1770	1770	3	10	0.4734	0.0017	0.0325	0.0021	26.9843	0.3797	115.696	2.5103	1.2932	0.0305	82.1048	2.9721	1.6393	0.0209	BlupOCS	SM	Matesel	Ssel1	Sgen2	Max1	45Deg	BlupOCS_45Deg_Max1	0.9675	NA
1771	1771	4	10	0.4773	0.0023	0.0432	0.0025	28.2446	0.3562	121.655	2.1362	1.3407	0.0292	82.8292	3.5507	1.6954	0.02	BlupOCS	SM	Matesel	Ssel1	Sgen2	Max1	45Deg	BlupOCS_45Deg_Max1	0.9568	NA
1772	1772	5	10	0.4854	0.003	0.0546	0.0034	29.6618	0.3904	128.827	1.8296	1.3768	0.024	82.8729	3.6379	1.7561	0.0182	BlupOCS	SM	Matesel	Ssel1	Sgen2	Max1	45Deg	BlupOCS_45Deg_Max1	0.9454	NA
1773	1773	6	10	0.4897	0.0026	0.0656	0.0031	31.2242	0.4962	136.376	2.6194	1.4297	0.0206	83.7424	3.6636	1.8259	0.0338	BlupOCS	SM	Matesel	Ssel1	Sgen2	Max1	45Deg	BlupOCS_45Deg_Max1	0.9344	NA
1774	1774	7	10	0.4961	0.0028	0.0767	0.0032	32.6821	0.4799	143.288	2.9143	1.4833	0.0294	83.7824	5.7908	1.8877	0.0366	BlupOCS	SM	Matesel	Ssel1	Sgen2	Max1	45Deg	BlupOCS_45Deg_Max1	0.9233	NA
1775	1775	8	10	0.5017	0.0024	0.0876	0.0031	34.1248	0.4882	150.066	3.8421	1.5256	0.0325	84.0824	6.3782	1.9626	0.0464	BlupOCS	SM	Matesel	Ssel1	Sgen2	Max1	45Deg	BlupOCS_45Deg_Max1	0.9124	NA
1776	1776	9	10	0.5084	0.0032	0.099	0.0036	35.4444	0.5079	156.241	3.8543	1.5825	0.0428	85.4107	6.5054	2.0192	0.0472	BlupOCS	SM	Matesel	Ssel1	Sgen2	Max1	45Deg	BlupOCS_45Deg_Max1	0.901	NA
1777	1777	10	10	0.5142	0.0021	0.1089	0.0036	36.7402	0.5009	163.131	4.0854	1.6163	0.0442	87.8211	5.7625	2.0741	0.0497	BlupOCS	SM	Matesel	Ssel1	Sgen2	Max1	45Deg	BlupOCS_45Deg_Max1	0.8911	NA
1778	1778	11	10	0.5203	0.0028	0.1191	0.0044	38.1132	0.5763	170.014	4.0231	1.6545	0.0484	88.4749	5.8102	2.1347	0.0591	BlupOCS	SM	Matesel	Ssel1	Sgen2	Max1	45Deg	BlupOCS_45Deg_Max1	0.8809	NA
1779	1779	12	10	0.5249	0.0036	0.13	0.0064	39.4409	0.6959	176.622	4.327	1.6904	0.0497	88.2697	5.5275	2.192	0.0625	BlupOCS	SM	Matesel	Ssel1	Sgen2	Max1	45Deg	BlupOCS_45Deg_Max1	0.87	NA
1780	1780	13	10	0.5303	0.0035	0.1398	0.0064	40.7337	0.8633	183.185	5.607	1.7287	0.0528	88.8304	6.4085	2.2439	0.0576	BlupOCS	SM	Matesel	Ssel1	Sgen2	Max1	45Deg	BlupOCS_45Deg_Max1	0.8602	NA
1781	1781	14	10	0.537	0.0035	0.1497	0.0073	42.0518	0.9335	189.79	5.8451	1.765	0.0557	89.4646	6.4422	2.3027	0.0573	BlupOCS	SM	Matesel	Ssel1	Sgen2	Max1	45Deg	BlupOCS_45Deg_Max1	0.8503	NA
1782	1782	15	10	0.5414	0.004	0.1594	0.0087	43.2636	0.9706	195.281	6.0393	1.8079	0.0611	88.7599	7.4079	2.3605	0.0611	BlupOCS	SM	Matesel	Ssel1	Sgen2	Max1	45Deg	BlupOCS_45Deg_Max1	0.8406	NA
1783	1783	16	10	0.5487	0.0047	0.1697	0.0089	44.5679	1.013	201.613	6.5474	1.8423	0.0701	89.2855	7.5712	2.4264	0.0665	BlupOCS	SM	Matesel	Ssel1	Sgen2	Max1	45Deg	BlupOCS_45Deg_Max1	0.8303	NA
1784	1784	17	10	0.5522	0.0047	0.1795	0.0094	45.8221	1.0861	208.013	6.8346	1.8729	0.0732	89.8052	7.4111	2.4819	0.0752	BlupOCS	SM	Matesel	Ssel1	Sgen2	Max1	45Deg	BlupOCS_45Deg_Max1	0.8205	NA
1785	1785	18	10	0.5582	0.0064	0.1888	0.0096	47.0438	1.1449	214.149	6.6546	1.9117	0.0774	91.2358	8.2549	2.5348	0.0812	BlupOCS	SM	Matesel	Ssel1	Sgen2	Max1	45Deg	BlupOCS_45Deg_Max1	0.8112	NA
1786	1786	19	10	0.5637	0.0047	0.1979	0.0092	48.305	1.1117	220.675	6.6721	1.9435	0.0757	92.2224	8.8715	2.5889	0.0786	BlupOCS	SM	Matesel	Ssel1	Sgen2	Max1	45Deg	BlupOCS_45Deg_Max1	0.8021	NA
1787	1787	20	10	0.5683	0.0054	0.2066	0.0085	49.4385	1.0656	226.071	6.6297	1.9858	0.0783	93.0561	8.0358	2.6393	0.0823	BlupOCS	SM	Matesel	Ssel1	Sgen2	Max1	45Deg	BlupOCS_45Deg_Max1	0.7934	NA
1788	1788	21	10	0.573	0.006	0.2154	0.0088	50.5994	1.1496	231.939	6.9248	2.0172	0.0729	94.1516	7.9751	2.6924	0.0847	BlupOCS	SM	Matesel	Ssel1	Sgen2	Max1	45Deg	BlupOCS_45Deg_Max1	0.7846	NA
1789	1789	22	10	0.5779	0.0051	0.2245	0.0088	51.8165	1.2683	237.914	7.9607	2.0499	0.0665	94.5958	9.4091	2.7509	0.0943	BlupOCS	SM	Matesel	Ssel1	Sgen2	Max1	45Deg	BlupOCS_45Deg_Max1	0.7755	NA
1790	1790	23	10	0.5821	0.0035	0.2342	0.0082	53.0852	1.2332	244.619	8.4076	2.0758	0.0702	96.08	9.5783	2.8087	0.0981	BlupOCS	SM	Matesel	Ssel1	Sgen2	Max1	45Deg	BlupOCS_45Deg_Max1	0.7658	NA
1791	1791	24	10	0.5877	0.0049	0.243	0.0087	54.3402	1.2221	250.898	8.7975	2.1058	0.0889	97.0202	8.7736	2.871	0.0974	BlupOCS	SM	Matesel	Ssel1	Sgen2	Max1	45Deg	BlupOCS_45Deg_Max1	0.757	NA
1792	1792	25	10	0.5927	0.0061	0.252	0.0092	55.4434	1.289	255.988	9.5878	2.141	0.0897	97.0017	9.5305	2.9273	0.0973	BlupOCS	SM	Matesel	Ssel1	Sgen2	Max1	45Deg	BlupOCS_45Deg_Max1	0.748	NA
1793	1793	26	10	0.5971	0.0053	0.2597	0.0091	56.6015	1.3356	262.103	9.872	2.1773	0.0864	98.9965	10.5737	2.9712	0.0972	BlupOCS	SM	Matesel	Ssel1	Sgen2	Max1	45Deg	BlupOCS_45Deg_Max1	0.7403	NA
1794	1794	27	10	0.6018	0.0054	0.2676	0.0094	57.6388	1.3744	266.877	10.5055	2.214	0.0932	98.7048	10.6948	3.0198	0.0997	BlupOCS	SM	Matesel	Ssel1	Sgen2	Max1	45Deg	BlupOCS_45Deg_Max1	0.7324	NA
1795	1795	28	10	0.6058	0.005	0.2757	0.0093	58.8066	1.4452	272.484	10.6143	2.2546	0.0899	99.8141	12.1345	3.0743	0.1098	BlupOCS	SM	Matesel	Ssel1	Sgen2	Max1	45Deg	BlupOCS_45Deg_Max1	0.7243	NA
1796	1796	29	10	0.61	0.0053	0.2838	0.0085	59.8822	1.5265	277.921	10.8003	2.2838	0.09	100.158	12.8405	3.1203	0.1191	BlupOCS	SM	Matesel	Ssel1	Sgen2	Max1	45Deg	BlupOCS_45Deg_Max1	0.7162	NA
1797	1797	30	10	0.6137	0.0043	0.2923	0.0073	61.033	1.5775	283.802	11.4096	2.3128	0.0964	101.022	13.9385	3.1718	0.1168	BlupOCS	SM	Matesel	Ssel1	Sgen2	Max1	45Deg	BlupOCS_45Deg_Max1	0.7077	NA
1798	1798	31	10	0.6197	0.0044	0.3009	0.0073	62.236	1.6337	290.033	11.3451	2.345	0.1037	101.939	14.0117	3.2212	0.1195	BlupOCS	SM	Matesel	Ssel1	Sgen2	Max1	45Deg	BlupOCS_45Deg_Max1	0.6991	NA
1830	1830	1	10	0.6042	NA	0.0081	0	23.8119	0.2321	99.6845	1.585	1.198	0.027	79.0718	2.1795	1.5023	0.0161	BlupOCS	SM	Matesel	Ssel1	Sgen4	Max1	45Deg	BlupOCS_45Deg_Max1	0.9919	NA
1831	1831	2	10	0.6392	0.0008	0.0196	0.0007	25.4726	0.3583	107.489	1.9853	1.2468	0.0378	79.884	2.4564	1.5905	0.0289	BlupOCS	SM	Matesel	Ssel1	Sgen4	Max1	45Deg	BlupOCS_45Deg_Max1	0.9804	NA
1832	1832	3	10	0.6407	0.0008	0.0326	0.001	27.1661	0.4185	115.879	1.968	1.304	0.0493	81.1074	2.8847	1.6607	0.036	BlupOCS	SM	Matesel	Ssel1	Sgen4	Max1	45Deg	BlupOCS_45Deg_Max1	0.9674	NA
1833	1833	4	10	0.6442	0.0012	0.0436	0.0021	28.8342	0.5709	123.955	3.013	1.361	0.0456	82.0023	4.4533	1.7341	0.0391	BlupOCS	SM	Matesel	Ssel1	Sgen4	Max1	45Deg	BlupOCS_45Deg_Max1	0.9564	NA
1834	1834	5	10	0.6484	0.0019	0.0545	0.0028	30.2943	0.5479	131.069	2.8191	1.4033	0.0665	82.757	5.7728	1.8042	0.0403	BlupOCS	SM	Matesel	Ssel1	Sgen4	Max1	45Deg	BlupOCS_45Deg_Max1	0.9455	NA
1835	1835	6	10	0.6524	0.0028	0.0644	0.0026	31.6384	0.4436	137.609	2.3309	1.4432	0.0642	82.1798	6.4743	1.8619	0.0333	BlupOCS	SM	Matesel	Ssel1	Sgen4	Max1	45Deg	BlupOCS_45Deg_Max1	0.9356	NA
1836	1836	7	10	0.6557	0.0015	0.0746	0.0026	33.0359	0.4693	144.314	2.7315	1.4778	0.0785	81.482	7.6619	1.9314	0.0349	BlupOCS	SM	Matesel	Ssel1	Sgen4	Max1	45Deg	BlupOCS_45Deg_Max1	0.9254	NA
1837	1837	8	10	0.6587	0.0017	0.0845	0.0025	34.4643	0.5421	151.342	2.7487	1.5262	0.0743	82.5478	8.6207	1.9923	0.0467	BlupOCS	SM	Matesel	Ssel1	Sgen4	Max1	45Deg	BlupOCS_45Deg_Max1	0.9155	NA
1838	1838	9	10	0.6628	0.0011	0.0939	0.0028	35.884	0.5608	157.972	3.2994	1.5732	0.0779	82.8881	9.8525	2.0623	0.0489	BlupOCS	SM	Matesel	Ssel1	Sgen4	Max1	45Deg	BlupOCS_45Deg_Max1	0.9061	NA
1839	1839	10	10	0.6674	0.002	0.104	0.0026	37.4057	0.5773	165.57	3.3301	1.6124	0.0843	84.9254	10.3205	2.1397	0.0468	BlupOCS	SM	Matesel	Ssel1	Sgen4	Max1	45Deg	BlupOCS_45Deg_Max1	0.896	NA
1840	1840	11	10	0.6709	0.0016	0.1134	0.0024	38.7046	0.5801	171.98	3.4184	1.6504	0.087	85.9443	10.752	2.2005	0.0517	BlupOCS	SM	Matesel	Ssel1	Sgen4	Max1	45Deg	BlupOCS_45Deg_Max1	0.8866	NA
1841	1841	12	10	0.6737	0.0023	0.1223	0.0021	40.1143	0.6121	178.942	4.2615	1.6898	0.0893	86.2973	10.1346	2.2646	0.0462	BlupOCS	SM	Matesel	Ssel1	Sgen4	Max1	45Deg	BlupOCS_45Deg_Max1	0.8777	NA
1842	1842	13	10	0.6776	0.0021	0.1319	0.0032	41.4076	0.6646	185.039	4.8492	1.7277	0.0905	86.2742	9.87	2.3297	0.0518	BlupOCS	SM	Matesel	Ssel1	Sgen4	Max1	45Deg	BlupOCS_45Deg_Max1	0.8681	NA
1843	1843	14	10	0.6807	0.0026	0.1412	0.0034	42.7104	0.6129	191.488	4.0857	1.7575	0.0987	86.2052	9.3881	2.3929	0.0713	BlupOCS	SM	Matesel	Ssel1	Sgen4	Max1	45Deg	BlupOCS_45Deg_Max1	0.8588	NA
1844	1844	15	10	0.6839	0.0017	0.1505	0.0033	43.9998	0.701	198.096	4.2287	1.7918	0.1001	87.2901	9.6009	2.4489	0.0811	BlupOCS	SM	Matesel	Ssel1	Sgen4	Max1	45Deg	BlupOCS_45Deg_Max1	0.8495	NA
1845	1845	16	10	0.6886	0.0026	0.1599	0.004	45.4504	0.7532	205.283	4.7828	1.8327	0.1031	87.4083	9.5092	2.5126	0.0868	BlupOCS	SM	Matesel	Ssel1	Sgen4	Max1	45Deg	BlupOCS_45Deg_Max1	0.8401	NA
1846	1846	17	10	0.6901	0.0022	0.169	0.0039	46.7933	0.8672	212.292	5.3333	1.861	0.1086	88.5094	9.9428	2.5737	0.0986	BlupOCS	SM	Matesel	Ssel1	Sgen4	Max1	45Deg	BlupOCS_45Deg_Max1	0.831	NA
1847	1847	18	10	0.6943	0.002	0.1784	0.0039	48.2237	0.9518	219.768	5.8166	1.8937	0.1093	88.9799	9.3417	2.6327	0.1018	BlupOCS	SM	Matesel	Ssel1	Sgen4	Max1	45Deg	BlupOCS_45Deg_Max1	0.8216	NA
1848	1848	19	10	0.6988	0.0023	0.1885	0.0044	49.5546	0.9824	226.291	5.7142	1.9367	0.1193	89.0727	9.5247	2.6881	0.1096	BlupOCS	SM	Matesel	Ssel1	Sgen4	Max1	45Deg	BlupOCS_45Deg_Max1	0.8115	NA
1849	1849	20	10	0.7021	0.0035	0.1971	0.0051	50.8509	1.0984	232.377	6.0004	1.9771	0.1234	89.1657	7.9319	2.7523	0.1129	BlupOCS	SM	Matesel	Ssel1	Sgen4	Max1	45Deg	BlupOCS_45Deg_Max1	0.8029	NA
1850	1850	21	10	0.7053	0.002	0.2056	0.0051	52.1394	1.1073	238.888	6.1161	2.0111	0.1209	89.1698	8.1229	2.8065	0.1103	BlupOCS	SM	Matesel	Ssel1	Sgen4	Max1	45Deg	BlupOCS_45Deg_Max1	0.7944	NA
1851	1851	22	10	0.7076	0.002	0.2142	0.0052	53.3709	1.097	245.295	5.818	2.0411	0.1168	90.4481	7.883	2.8605	0.1105	BlupOCS	SM	Matesel	Ssel1	Sgen4	Max1	45Deg	BlupOCS_45Deg_Max1	0.7858	NA
1852	1852	23	10	0.7109	0.0031	0.2224	0.0056	54.4897	1.0267	250.413	5.1961	2.0821	0.1197	91.2893	8.8747	2.9181	0.104	BlupOCS	SM	Matesel	Ssel1	Sgen4	Max1	45Deg	BlupOCS_45Deg_Max1	0.7776	NA
1853	1853	24	10	0.7141	0.0029	0.2307	0.0051	55.6573	1.0522	255.845	5.1503	2.125	0.13	91.8469	8.2564	2.9736	0.1163	BlupOCS	SM	Matesel	Ssel1	Sgen4	Max1	45Deg	BlupOCS_45Deg_Max1	0.7693	NA
1854	1854	25	10	0.7172	0.0017	0.2395	0.0053	56.8788	1.0783	261.793	5.6741	2.162	0.1423	92.5659	9.7484	3.0311	0.1137	BlupOCS	SM	Matesel	Ssel1	Sgen4	Max1	45Deg	BlupOCS_45Deg_Max1	0.7605	NA
1855	1855	26	10	0.7198	0.0027	0.2481	0.0056	58.1155	1.1292	268.113	5.7355	2.1964	0.1449	93.0039	10.1752	3.081	0.1267	BlupOCS	SM	Matesel	Ssel1	Sgen4	Max1	45Deg	BlupOCS_45Deg_Max1	0.7519	NA
1856	1856	27	10	0.7235	0.0022	0.256	0.0056	59.2596	1.1908	274.087	5.8792	2.2281	0.1433	93.8366	9.6161	3.1251	0.1246	BlupOCS	SM	Matesel	Ssel1	Sgen4	Max1	45Deg	BlupOCS_45Deg_Max1	0.744	NA
1857	1857	28	10	0.7268	0.0022	0.2638	0.0052	60.4363	1.2439	279.78	6.1716	2.2654	0.1469	94.2285	9.2392	3.1788	0.1267	BlupOCS	SM	Matesel	Ssel1	Sgen4	Max1	45Deg	BlupOCS_45Deg_Max1	0.7362	NA
1858	1858	29	10	0.7291	0.0022	0.2718	0.0048	61.6221	1.3321	285.8	6.7089	2.2919	0.1428	94.0922	9.3203	3.2317	0.1245	BlupOCS	SM	Matesel	Ssel1	Sgen4	Max1	45Deg	BlupOCS_45Deg_Max1	0.7282	NA
1859	1859	30	10	0.7328	0.0029	0.28	0.0047	62.8995	1.431	292.15	7.5245	2.3344	0.1402	94.8436	8.8805	3.2838	0.1313	BlupOCS	SM	Matesel	Ssel1	Sgen4	Max1	45Deg	BlupOCS_45Deg_Max1	0.72	NA
1860	1860	31	10	0.7356	0.0029	0.2882	0.0044	64.126	1.4924	298.152	8.0316	2.3733	0.1439	94.773	9.5925	3.3351	0.1257	BlupOCS	SM	Matesel	Ssel1	Sgen4	Max1	45Deg	BlupOCS_45Deg_Max1	0.7118	NA
2090	2090	1	10	0.0192	0	0.0184	0	23.8047	0.3859	99.1775	2.1381	1.2112	0.0232	79.194	1.8364	1.5052	0.0213	BlupOCS	B1	Matesel	Ssel1	Sgen0	Max1	45Deg	BlupOCS_45Deg_Max1	0.9816	1
2091	2091	2	10	0.0192	0	0.0889	0.0228	26.1943	0.6132	111.407	3.9402	1.276	0.0324	79.6742	5.0839	1.6011	0.0414	BlupOCS	B1	Matesel	Ssel1	Sgen0	Max1	45Deg	BlupOCS_45Deg_Max1	0.9111	3
2092	2092	3	10	0.0669	0.0346	0.1322	0.0226	27.8876	0.9604	119.423	5.9367	1.3326	0.0597	82.2476	6.3781	1.6906	0.0675	BlupOCS	B1	Matesel	Ssel1	Sgen0	Max1	45Deg	BlupOCS_45Deg_Max1	0.8678	5
2093	2093	4	10	0.1149	0.028	0.1638	0.0281	29.5297	1.1894	128.02	7.172	1.3782	0.0829	83.271	8.2204	1.7523	0.0818	BlupOCS	B1	Matesel	Ssel1	Sgen0	Max1	45Deg	BlupOCS_45Deg_Max1	0.8362	7
2094	2094	5	10	0.1524	0.0355	0.2029	0.026	31.2609	1.1879	136.556	6.8744	1.4264	0.0955	82.7095	7.9504	1.827	0.0999	BlupOCS	B1	Matesel	Ssel1	Sgen0	Max1	45Deg	BlupOCS_45Deg_Max1	0.7971	9
2095	2095	6	10	0.1895	0.0331	0.236	0.0315	32.8819	1.4471	144.702	7.6651	1.4719	0.0895	83.3294	10.3	1.8968	0.1104	BlupOCS	B1	Matesel	Ssel1	Sgen0	Max1	45Deg	BlupOCS_45Deg_Max1	0.764	11
2096	2096	7	10	0.2229	0.0262	0.2627	0.0279	34.2169	1.5456	150.909	7.4894	1.5316	0.127	83.8602	10.9435	1.9495	0.121	BlupOCS	B1	Matesel	Ssel1	Sgen0	Max1	45Deg	BlupOCS_45Deg_Max1	0.7373	13
2097	2097	8	10	0.2509	0.03	0.2942	0.0254	35.7418	1.3749	158.338	6.0214	1.5875	0.1179	84.6523	11.1672	2.0113	0.1182	BlupOCS	B1	Matesel	Ssel1	Sgen0	Max1	45Deg	BlupOCS_45Deg_Max1	0.7058	15
2098	2098	9	10	0.2784	0.0242	0.3229	0.0338	37.2625	1.6363	166.855	7.4525	1.6098	0.1393	86.4719	12.1499	2.0734	0.132	BlupOCS	B1	Matesel	Ssel1	Sgen0	Max1	45Deg	BlupOCS_45Deg_Max1	0.6771	17
2099	2099	10	10	0.3194	0.0349	0.3526	0.0298	38.3792	1.67	171.95	7.6353	1.6477	0.1545	86.6902	13.4673	2.1314	0.1253	BlupOCS	B1	Matesel	Ssel1	Sgen0	Max1	45Deg	BlupOCS_45Deg_Max1	0.6474	19
2100	2100	11	10	0.3442	0.0365	0.3817	0.0338	39.6399	1.8402	177.754	8.645	1.6979	0.1645	85.691	14.2791	2.1819	0.1258	BlupOCS	B1	Matesel	Ssel1	Sgen0	Max1	45Deg	BlupOCS_45Deg_Max1	0.6183	21
2101	2101	12	10	0.3689	0.0326	0.4099	0.0317	40.9741	1.7432	183.977	8.0407	1.7434	0.1758	85.2564	14.5004	2.2432	0.1181	BlupOCS	B1	Matesel	Ssel1	Sgen0	Max1	45Deg	BlupOCS_45Deg_Max1	0.5901	23
2102	2102	13	10	0.4024	0.035	0.43	0.0363	42.0564	1.8104	189.172	8.496	1.7745	0.1648	86.0855	15.8373	2.2991	0.1379	BlupOCS	B1	Matesel	Ssel1	Sgen0	Max1	45Deg	BlupOCS_45Deg_Max1	0.57	25
2103	2103	14	10	0.4241	0.0303	0.4566	0.0334	43.388	1.7879	196.18	7.4679	1.8052	0.1807	88.0089	14.9994	2.3592	0.16	BlupOCS	B1	Matesel	Ssel1	Sgen0	Max1	45Deg	BlupOCS_45Deg_Max1	0.5434	27
2104	2104	15	10	0.4452	0.0383	0.4757	0.037	44.4491	1.8414	201.572	8.1895	1.8265	0.1697	88.5081	15.1873	2.4116	0.1626	BlupOCS	B1	Matesel	Ssel1	Sgen0	Max1	45Deg	BlupOCS_45Deg_Max1	0.5243	29
2105	2105	16	10	0.465	0.0377	0.4941	0.0336	45.6053	1.5934	207.012	7.0064	1.8658	0.1395	89.1475	13.8549	2.4679	0.1555	BlupOCS	B1	Matesel	Ssel1	Sgen0	Max1	45Deg	BlupOCS_45Deg_Max1	0.5059	31
2106	2106	17	10	0.4879	0.0364	0.5169	0.031	46.7115	1.5927	212.199	7.3665	1.8983	0.1142	88.7412	15.2546	2.5226	0.1566	BlupOCS	B1	Matesel	Ssel1	Sgen0	Max1	45Deg	BlupOCS_45Deg_Max1	0.4831	33
2107	2107	18	10	0.5085	0.0345	0.5357	0.0304	47.8532	1.6755	218.147	8.0784	1.9247	0.1189	89.0488	15.0252	2.5697	0.163	BlupOCS	B1	Matesel	Ssel1	Sgen0	Max1	45Deg	BlupOCS_45Deg_Max1	0.4643	35
2108	2108	19	10	0.5287	0.0293	0.5525	0.0256	48.9785	1.5335	223.379	7.9741	1.9735	0.1231	90.8218	15.1603	2.6218	0.1579	BlupOCS	B1	Matesel	Ssel1	Sgen0	Max1	45Deg	BlupOCS_45Deg_Max1	0.4475	37
2109	2109	20	10	0.5494	0.027	0.569	0.0265	50.0807	1.6028	228.781	7.8683	2.006	0.1224	91.4883	16.6442	2.6735	0.1622	BlupOCS	B1	Matesel	Ssel1	Sgen0	Max1	45Deg	BlupOCS_45Deg_Max1	0.431	39
2110	2110	21	10	0.5652	0.0266	0.5853	0.0247	51.0158	1.7877	233.354	8.9128	2.0301	0.1198	91.2896	17.8064	2.7174	0.1582	BlupOCS	B1	Matesel	Ssel1	Sgen0	Max1	45Deg	BlupOCS_45Deg_Max1	0.4147	41
2111	2111	22	10	0.5838	0.0262	0.6043	0.0222	52.0751	1.8662	238.257	9.1811	2.0786	0.1128	91.8829	18.1173	2.7597	0.1676	BlupOCS	B1	Matesel	Ssel1	Sgen0	Max1	45Deg	BlupOCS_45Deg_Max1	0.3957	43
2112	2112	23	10	0.6026	0.0194	0.6214	0.0195	52.965	1.8495	242.748	9.2307	2.1021	0.1039	92.4388	17.8187	2.7999	0.1797	BlupOCS	B1	Matesel	Ssel1	Sgen0	Max1	45Deg	BlupOCS_45Deg_Max1	0.3786	45
2113	2113	24	10	0.6184	0.0221	0.6384	0.0196	54.027	1.7127	247.999	9.0787	2.1258	0.1103	92.9128	18.6147	2.8547	0.1722	BlupOCS	B1	Matesel	Ssel1	Sgen0	Max1	45Deg	BlupOCS_45Deg_Max1	0.3616	47
2114	2114	25	10	0.633	0.0254	0.6492	0.0211	54.9643	1.6848	252.804	9.3315	2.1525	0.1363	93.4248	19.5231	2.8923	0.1759	BlupOCS	B1	Matesel	Ssel1	Sgen0	Max1	45Deg	BlupOCS_45Deg_Max1	0.3508	49
2115	2115	26	10	0.6492	0.0236	0.6656	0.0205	56.0003	1.7527	257.738	9.7712	2.1945	0.1396	93.6328	19.3212	2.9326	0.1616	BlupOCS	B1	Matesel	Ssel1	Sgen0	Max1	45Deg	BlupOCS_45Deg_Max1	0.3344	51
2116	2116	27	10	0.6634	0.0203	0.68	0.0188	56.9009	1.753	261.897	9.719	2.2306	0.1263	95.0984	19.015	2.9783	0.167	BlupOCS	B1	Matesel	Ssel1	Sgen0	Max1	45Deg	BlupOCS_45Deg_Max1	0.32	53
2117	2117	28	10	0.6732	0.0203	0.6869	0.0194	57.6841	1.7429	265.874	9.3267	2.2541	0.1331	95.8491	18.4442	3.0113	0.1726	BlupOCS	B1	Matesel	Ssel1	Sgen0	Max1	45Deg	BlupOCS_45Deg_Max1	0.3131	55
2118	2118	29	10	0.6858	0.0192	0.7029	0.0206	58.6138	1.7699	270.276	9.704	2.2965	0.1309	97.0995	20.405	3.0488	0.1675	BlupOCS	B1	Matesel	Ssel1	Sgen0	Max1	45Deg	BlupOCS_45Deg_Max1	0.2971	57
2119	2119	30	10	0.6998	0.0231	0.7123	0.0227	59.4146	1.7987	274.3	9.3859	2.3124	0.1324	96.3727	19.7272	3.0848	0.1749	BlupOCS	B1	Matesel	Ssel1	Sgen0	Max1	45Deg	BlupOCS_45Deg_Max1	0.2877	59
2120	2120	31	10	0.7088	0.0224	0.7214	0.02	60.0933	1.7843	278.226	9.0812	2.3185	0.1371	97.3187	20.6834	3.1128	0.1686	BlupOCS	B1	Matesel	Ssel1	Sgen0	Max1	45Deg	BlupOCS_45Deg_Max1	0.2786	61
2152	2152	1	10	0.5309	NA	0.0189	NA	23.8144	0.3495	99.5005	2.3465	1.2033	0.0196	79.6454	2.6343	1.5065	0.0235	BlupOCS	B1	Matesel	Ssel1	Sgen3	Max1	45Deg	BlupOCS_45Deg_Max1	0.9811	1
2153	2153	2	10	0.5353	NA	0.0573	0.0119	27.2003	0.5056	116.923	3.8252	1.2837	0.0582	81.2907	2.636	1.6548	0.0374	BlupOCS	B1	Matesel	Ssel1	Sgen3	Max1	45Deg	BlupOCS_45Deg_Max1	0.9427	4
2154	2154	3	10	0.542	0.005	0.0916	0.0106	29.7361	0.729	129.176	4.7286	1.3718	0.0499	84.0606	5.2339	1.7724	0.0582	BlupOCS	B1	Matesel	Ssel1	Sgen3	Max1	45Deg	BlupOCS_45Deg_Max1	0.9084	7
2155	2155	4	10	0.5526	0.0071	0.1211	0.0143	32.4848	0.6361	143.702	4.7494	1.4301	0.0559	85.2938	6.6741	1.8864	0.0776	BlupOCS	B1	Matesel	Ssel1	Sgen3	Max1	45Deg	BlupOCS_45Deg_Max1	0.8789	10
2156	2156	5	10	0.57	0.0092	0.1491	0.0205	34.9676	0.7794	156.799	7.1213	1.4801	0.0825	86.8809	8.578	1.9949	0.0759	BlupOCS	B1	Matesel	Ssel1	Sgen3	Max1	45Deg	BlupOCS_45Deg_Max1	0.8509	13
2157	2157	6	10	0.5851	0.0105	0.1791	0.0295	37.3426	0.914	168.769	7.7831	1.5495	0.0841	89.2958	9.5055	2.1005	0.0927	BlupOCS	B1	Matesel	Ssel1	Sgen3	Max1	45Deg	BlupOCS_45Deg_Max1	0.8209	16
2158	2158	7	10	0.5979	0.0121	0.2061	0.0234	39.8008	0.8773	180.948	7.3085	1.6281	0.0731	89.9858	10.4472	2.2018	0.0907	BlupOCS	B1	Matesel	Ssel1	Sgen3	Max1	45Deg	BlupOCS_45Deg_Max1	0.7939	19
2159	2159	8	10	0.6111	0.0127	0.233	0.0262	42.1077	0.8609	191.85	6.3895	1.7082	0.0898	89.7353	11.4889	2.3039	0.1056	BlupOCS	B1	Matesel	Ssel1	Sgen3	Max1	45Deg	BlupOCS_45Deg_Max1	0.767	22
2160	2160	9	10	0.6265	0.0129	0.2575	0.0271	44.3822	0.8794	202.706	6.9485	1.7725	0.0927	90.418	12.3902	2.4196	0.0977	BlupOCS	B1	Matesel	Ssel1	Sgen3	Max1	45Deg	BlupOCS_45Deg_Max1	0.7425	25
2161	2161	10	10	0.636	0.0147	0.2815	0.027	46.8472	1.0024	215.231	7.9373	1.8455	0.0988	89.9616	13.8592	2.511	0.1011	BlupOCS	B1	Matesel	Ssel1	Sgen3	Max1	45Deg	BlupOCS_45Deg_Max1	0.7185	28
2162	2162	11	10	0.6503	0.012	0.3008	0.0218	48.9701	1.0887	226.213	7.5645	1.8994	0.0936	91.6199	13.2385	2.6017	0.116	BlupOCS	B1	Matesel	Ssel1	Sgen3	Max1	45Deg	BlupOCS_45Deg_Max1	0.6992	31
2163	2163	12	10	0.6614	0.0154	0.3147	0.0285	51.0347	1.0917	236.925	7.6324	1.9595	0.108	94.243	13.771	2.686	0.1183	BlupOCS	B1	Matesel	Ssel1	Sgen3	Max1	45Deg	BlupOCS_45Deg_Max1	0.6853	34
2164	2164	13	10	0.6699	0.014	0.3345	0.0312	52.7475	1.1846	245.795	8.2123	1.999	0.1188	94.9607	15.401	2.7598	0.1212	BlupOCS	B1	Matesel	Ssel1	Sgen3	Max1	45Deg	BlupOCS_45Deg_Max1	0.6655	37
2165	2165	14	10	0.6804	0.0158	0.365	0.0319	54.9825	1.5411	256.336	10.3339	2.0819	0.1313	94.4192	16.163	2.8529	0.1369	BlupOCS	B1	Matesel	Ssel1	Sgen3	Max1	45Deg	BlupOCS_45Deg_Max1	0.635	40
2166	2166	15	10	0.69	0.0162	0.3855	0.0412	56.8627	1.793	266.085	11.4917	2.1295	0.1435	94.835	16.5306	2.9276	0.1395	BlupOCS	B1	Matesel	Ssel1	Sgen3	Max1	45Deg	BlupOCS_45Deg_Max1	0.6145	43
2167	2167	16	10	0.7033	0.0168	0.4176	0.0453	58.8413	1.81	276.407	11.2488	2.177	0.1417	95.6242	17.7267	3.0082	0.141	BlupOCS	B1	Matesel	Ssel1	Sgen3	Max1	45Deg	BlupOCS_45Deg_Max1	0.5824	46
2168	2168	17	10	0.7112	0.0193	0.4419	0.0422	60.5922	1.7255	285.111	10.7472	2.2243	0.1517	96.6828	16.3566	3.0904	0.1489	BlupOCS	B1	Matesel	Ssel1	Sgen3	Max1	45Deg	BlupOCS_45Deg_Max1	0.5581	49
2169	2169	18	10	0.7197	0.019	0.4609	0.0391	62.4752	1.8476	293.902	11.5163	2.3023	0.1575	98.1892	16.1694	3.1732	0.1496	BlupOCS	B1	Matesel	Ssel1	Sgen3	Max1	45Deg	BlupOCS_45Deg_Max1	0.5391	52
2170	2170	19	10	0.7282	0.0173	0.4733	0.0372	64.2259	1.7776	303.132	11.4621	2.3418	0.1771	99.491	16.3341	3.2466	0.1506	BlupOCS	B1	Matesel	Ssel1	Sgen3	Max1	45Deg	BlupOCS_45Deg_Max1	0.5267	55
2171	2171	20	10	0.7367	0.0161	0.488	0.0322	66.0257	1.7985	312.332	11.6563	2.3819	0.1487	99.3839	16.5947	3.3255	0.1497	BlupOCS	B1	Matesel	Ssel1	Sgen3	Max1	45Deg	BlupOCS_45Deg_Max1	0.512	58
2172	2172	21	10	0.7448	0.0163	0.5033	0.0226	67.6549	1.6732	320.533	10.327	2.4254	0.1363	99.1036	16.0094	3.393	0.14	BlupOCS	B1	Matesel	Ssel1	Sgen3	Max1	45Deg	BlupOCS_45Deg_Max1	0.4967	61
2173	2173	22	10	0.752	0.015	0.5097	0.0195	69.2925	1.6269	328.151	10.1492	2.4884	0.1476	99.2176	16.3206	3.465	0.136	BlupOCS	B1	Matesel	Ssel1	Sgen3	Max1	45Deg	BlupOCS_45Deg_Max1	0.4903	64
2174	2174	23	10	0.7592	0.0171	0.5162	0.0147	70.8521	1.6511	336.208	10.6323	2.5289	0.1588	99.5182	15.7267	3.5268	0.1409	BlupOCS	B1	Matesel	Ssel1	Sgen3	Max1	45Deg	BlupOCS_45Deg_Max1	0.4838	67
2175	2175	24	10	0.7669	0.0144	0.5213	0.0119	72.3123	1.7267	343.919	11.1698	2.5586	0.1623	99.5258	15.9174	3.5857	0.1503	BlupOCS	B1	Matesel	Ssel1	Sgen3	Max1	45Deg	BlupOCS_45Deg_Max1	0.4787	70
2176	2176	25	10	0.7737	0.0132	0.5284	0.0138	73.558	1.7801	350.027	11.459	2.6022	0.1667	100.787	16.1719	3.6397	0.151	BlupOCS	B1	Matesel	Ssel1	Sgen3	Max1	45Deg	BlupOCS_45Deg_Max1	0.4716	73
2177	2177	26	10	0.7792	0.0129	0.5388	0.0172	75.1155	1.865	358.146	11.7751	2.653	0.1593	103.333	15.0344	3.6995	0.1546	BlupOCS	B1	Matesel	Ssel1	Sgen3	Max1	45Deg	BlupOCS_45Deg_Max1	0.4612	76
2178	2178	27	10	0.7862	0.0116	0.55	0.0239	76.6742	1.9463	365.724	11.7441	2.6979	0.1533	103.42	14.9566	3.7717	0.1631	BlupOCS	B1	Matesel	Ssel1	Sgen3	Max1	45Deg	BlupOCS_45Deg_Max1	0.45	79
2179	2179	28	10	0.7937	0.0131	0.5588	0.0258	78.2003	1.8911	373.26	11.5447	2.7446	0.1436	103.861	13.827	3.8374	0.1493	BlupOCS	B1	Matesel	Ssel1	Sgen3	Max1	45Deg	BlupOCS_45Deg_Max1	0.4412	82
2180	2180	29	10	0.7988	0.0121	0.5681	0.0252	79.5577	1.9097	380.05	10.8748	2.7926	0.1532	104.255	14.0198	3.8868	0.152	BlupOCS	B1	Matesel	Ssel1	Sgen3	Max1	45Deg	BlupOCS_45Deg_Max1	0.4319	85
2181	2181	30	10	0.8052	0.0134	0.5791	0.0277	80.8423	1.9215	385.658	10.6466	2.843	0.1625	102.878	14.6796	3.9475	0.1614	BlupOCS	B1	Matesel	Ssel1	Sgen3	Max1	45Deg	BlupOCS_45Deg_Max1	0.4209	88
2182	2182	31	10	0.8094	0.0122	0.588	0.0302	82.0443	1.8743	391.743	10.0853	2.8721	0.1604	103.372	14.7835	4.0025	0.1586	BlupOCS	B1	Matesel	Ssel1	Sgen3	Max1	45Deg	BlupOCS_45Deg_Max1	0.412	91
2214	2214	1	10	0.6707	NA	0.019	NA	23.8489	0.4003	99.4829	2.7703	1.2119	0.0234	79.9108	3.087	1.5081	0.0152	BlupOCS	B1	Matesel	Ssel1	Sgen5	Max1	45Deg	BlupOCS_45Deg_Max1	0.981	1
2215	2215	2	10	0.6739	NA	0.0544	0.0095	27.2764	0.6548	117.012	4.5762	1.3051	0.0334	83.9307	4.1168	1.6614	0.0469	BlupOCS	B1	Matesel	Ssel1	Sgen5	Max1	45Deg	BlupOCS_45Deg_Max1	0.9456	5
2216	2216	3	10	0.6773	0.0021	0.0797	0.0145	30.0138	0.634	131.231	3.7223	1.3845	0.0447	85.9174	5.0246	1.7661	0.0435	BlupOCS	B1	Matesel	Ssel1	Sgen5	Max1	45Deg	BlupOCS_45Deg_Max1	0.9203	9
2217	2217	4	10	0.6849	0.0059	0.1052	0.0142	32.7098	0.4388	144.643	3.0001	1.4744	0.0712	87.6987	6.4203	1.8765	0.0532	BlupOCS	B1	Matesel	Ssel1	Sgen5	Max1	45Deg	BlupOCS_45Deg_Max1	0.8948	13
2218	2218	5	10	0.6935	0.0059	0.1328	0.0131	35.1736	0.6683	156.596	4.3287	1.5479	0.057	87.2468	8.9924	1.986	0.0587	BlupOCS	B1	Matesel	Ssel1	Sgen5	Max1	45Deg	BlupOCS_45Deg_Max1	0.8672	17
2219	2219	6	10	0.7039	0.0039	0.1611	0.0233	37.6363	0.9783	168.365	6.2453	1.6337	0.0805	88.4468	10.3615	2.0974	0.0719	BlupOCS	B1	Matesel	Ssel1	Sgen5	Max1	45Deg	BlupOCS_45Deg_Max1	0.8389	21
2220	2220	7	10	0.7123	0.0061	0.1899	0.0272	39.7131	0.9646	178.151	6.2223	1.7087	0.0838	90.8809	11.2381	2.1999	0.0806	BlupOCS	B1	Matesel	Ssel1	Sgen5	Max1	45Deg	BlupOCS_45Deg_Max1	0.8101	25
2221	2221	8	10	0.7209	0.0076	0.2184	0.0167	42.0374	0.9636	189.624	6.9833	1.7873	0.0871	92.6724	11.8457	2.2982	0.0788	BlupOCS	B1	Matesel	Ssel1	Sgen5	Max1	45Deg	BlupOCS_45Deg_Max1	0.7816	29
2222	2222	9	10	0.7271	0.0067	0.2411	0.0116	44.5012	0.9391	202.043	6.8712	1.8346	0.0965	92.5521	13.6772	2.4194	0.0777	BlupOCS	B1	Matesel	Ssel1	Sgen5	Max1	45Deg	BlupOCS_45Deg_Max1	0.7589	33
2223	2223	10	10	0.7354	0.0066	0.2564	0.0151	46.6844	1.0131	213.064	7.4803	1.8975	0.0911	94.6471	14.1948	2.5162	0.0698	BlupOCS	B1	Matesel	Ssel1	Sgen5	Max1	45Deg	BlupOCS_45Deg_Max1	0.7436	37
2224	2224	11	10	0.7443	0.0062	0.2788	0.0234	48.9169	1.0071	224.691	7.6783	1.959	0.1044	96.0439	14.0604	2.6025	0.0822	BlupOCS	B1	Matesel	Ssel1	Sgen5	Max1	45Deg	BlupOCS_45Deg_Max1	0.7212	41
2225	2225	12	10	0.7513	0.0082	0.2951	0.0291	51.0774	0.9832	235.869	6.8867	2.016	0.1196	97.1197	13.7764	2.6897	0.0959	BlupOCS	B1	Matesel	Ssel1	Sgen5	Max1	45Deg	BlupOCS_45Deg_Max1	0.7049	45
2226	2226	13	10	0.7594	0.0056	0.3261	0.0296	53.3465	1.1908	246.939	7.9922	2.091	0.1143	96.8421	12.7592	2.7822	0.0932	BlupOCS	B1	Matesel	Ssel1	Sgen5	Max1	45Deg	BlupOCS_45Deg_Max1	0.6739	49
2227	2227	14	10	0.7653	0.0072	0.3561	0.0313	55.3771	1.336	257.279	8.9604	2.1401	0.1231	97.9916	12.9371	2.8747	0.0813	BlupOCS	B1	Matesel	Ssel1	Sgen5	Max1	45Deg	BlupOCS_45Deg_Max1	0.6439	53
2228	2228	15	10	0.772	0.0065	0.3803	0.0246	57.3774	1.4781	267.642	9.6606	2.1777	0.1075	99.1608	12.9741	2.9704	0.0772	BlupOCS	B1	Matesel	Ssel1	Sgen5	Max1	45Deg	BlupOCS_45Deg_Max1	0.6197	57
2229	2229	16	10	0.7789	0.0079	0.3999	0.0279	59.2969	1.5564	277.404	9.5039	2.232	0.1019	100.084	14.2711	3.0499	0.0909	BlupOCS	B1	Matesel	Ssel1	Sgen5	Max1	45Deg	BlupOCS_45Deg_Max1	0.6001	61
2382	2382	1	10	0.0455	0	0.0071	0	23.8886	0.2243	99.946	1.1712	1.2033	0.0249	78.9526	1.9651	1.506	0.0184	BlupOCS	B2	Matesel	Ssel1	Sgen0	Max1	45Deg	BlupOCS_45Deg_Max1	0.9929	1
2383	2383	2	10	0.0468	0.0029	0.0369	0.0055	26.1354	0.3379	110.975	2.0217	1.2748	0.0562	79.8327	3.5967	1.6034	0.0524	BlupOCS	B2	Matesel	Ssel1	Sgen0	Max1	45Deg	BlupOCS_45Deg_Max1	0.9631	3
2384	2384	3	10	0.064	0.0038	0.0565	0.0069	27.8167	0.5062	119.615	3.247	1.3146	0.0628	80.2029	4.9317	1.6754	0.0524	BlupOCS	B2	Matesel	Ssel1	Sgen0	Max1	45Deg	BlupOCS_45Deg_Max1	0.9435	5
2385	2385	4	10	0.0869	0.0104	0.0797	0.0093	29.3854	0.5425	126.934	3.7902	1.3744	0.0767	81.1533	6.306	1.748	0.0622	BlupOCS	B2	Matesel	Ssel1	Sgen0	Max1	45Deg	BlupOCS_45Deg_Max1	0.9203	7
2386	2386	5	10	0.1062	0.0132	0.0976	0.011	30.998	0.5046	134.655	3.6231	1.4206	0.068	81.8358	6.2752	1.8296	0.0763	BlupOCS	B2	Matesel	Ssel1	Sgen0	Max1	45Deg	BlupOCS_45Deg_Max1	0.9024	9
2387	2387	6	10	0.1255	0.0135	0.1196	0.0126	32.6601	0.6127	142.486	3.4948	1.4722	0.082	83.0312	5.5611	1.9164	0.0836	BlupOCS	B2	Matesel	Ssel1	Sgen0	Max1	45Deg	BlupOCS_45Deg_Max1	0.8804	11
2388	2388	7	10	0.1482	0.0128	0.1388	0.0145	34.2602	0.7336	150.453	3.6819	1.5134	0.0903	84.5076	5.992	1.9954	0.0935	BlupOCS	B2	Matesel	Ssel1	Sgen0	Max1	45Deg	BlupOCS_45Deg_Max1	0.8612	13
2389	2389	8	10	0.1657	0.0165	0.1556	0.0172	35.7564	0.6519	157.515	3.5312	1.5533	0.0792	84.0034	6.5811	2.072	0.0995	BlupOCS	B2	Matesel	Ssel1	Sgen0	Max1	45Deg	BlupOCS_45Deg_Max1	0.8444	15
2390	2390	9	10	0.1806	0.0168	0.174	0.0178	37.242	0.6942	165.433	3.3572	1.5874	0.0916	84.2411	7.7217	2.1269	0.0903	BlupOCS	B2	Matesel	Ssel1	Sgen0	Max1	45Deg	BlupOCS_45Deg_Max1	0.826	17
2391	2391	10	10	0.1998	0.0193	0.1912	0.0226	38.7029	0.7619	172.402	3.5385	1.6434	0.0952	84.3866	7.6707	2.1856	0.0929	BlupOCS	B2	Matesel	Ssel1	Sgen0	Max1	45Deg	BlupOCS_45Deg_Max1	0.8088	19
2392	2392	11	10	0.2155	0.0212	0.2072	0.0209	40.0987	0.8424	179.386	5.5537	1.6857	0.1071	84.6362	7.2575	2.2425	0.0947	BlupOCS	B2	Matesel	Ssel1	Sgen0	Max1	45Deg	BlupOCS_45Deg_Max1	0.7928	21
2393	2393	12	10	0.2339	0.0202	0.2242	0.0226	41.4338	1.0205	185.931	6.602	1.732	0.1177	85.0704	7.8403	2.2966	0.0967	BlupOCS	B2	Matesel	Ssel1	Sgen0	Max1	45Deg	BlupOCS_45Deg_Max1	0.7758	23
2394	2394	13	10	0.2478	0.0237	0.2374	0.0191	42.6727	0.9771	192.276	6.7099	1.7619	0.1173	85.4974	8.0487	2.3505	0.0795	BlupOCS	B2	Matesel	Ssel1	Sgen0	Max1	45Deg	BlupOCS_45Deg_Max1	0.7626	25
2395	2395	14	10	0.2633	0.0186	0.2544	0.0192	44.0843	0.9288	199.28	7.003	1.8112	0.1215	86.4972	8.8844	2.4071	0.0502	BlupOCS	B2	Matesel	Ssel1	Sgen0	Max1	45Deg	BlupOCS_45Deg_Max1	0.7456	27
2396	2396	15	10	0.2771	0.0167	0.2696	0.0166	45.4815	0.9142	206.046	6.1739	1.8458	0.118	86.2701	8.0102	2.4767	0.0437	BlupOCS	B2	Matesel	Ssel1	Sgen0	Max1	45Deg	BlupOCS_45Deg_Max1	0.7304	29
2397	2397	16	10	0.295	0.0156	0.2862	0.0171	46.842	0.9782	212.786	6.3599	1.8831	0.1275	85.8709	7.7826	2.535	0.063	BlupOCS	B2	Matesel	Ssel1	Sgen0	Max1	45Deg	BlupOCS_45Deg_Max1	0.7138	31
2398	2398	17	10	0.3071	0.0137	0.3002	0.0178	48.0854	0.9814	218.924	6.5157	1.9159	0.1095	85.5948	7.9052	2.5908	0.0719	BlupOCS	B2	Matesel	Ssel1	Sgen0	Max1	45Deg	BlupOCS_45Deg_Max1	0.6998	33
2399	2399	18	10	0.3223	0.0164	0.3158	0.0185	49.4373	1.0827	224.732	7.0512	1.9795	0.0966	85.5497	8.3937	2.6542	0.0777	BlupOCS	B2	Matesel	Ssel1	Sgen0	Max1	45Deg	BlupOCS_45Deg_Max1	0.6842	35
2400	2400	19	10	0.3356	0.017	0.3266	0.0194	50.5417	1.1213	230.576	7.4967	2.0079	0.0896	86.3478	8.0983	2.6963	0.0846	BlupOCS	B2	Matesel	Ssel1	Sgen0	Max1	45Deg	BlupOCS_45Deg_Max1	0.6734	37
2401	2401	20	10	0.348	0.0188	0.3373	0.0175	51.7684	1.1204	237.117	7.1441	2.0383	0.0807	88.2477	8.8147	2.7474	0.0938	BlupOCS	B2	Matesel	Ssel1	Sgen0	Max1	45Deg	BlupOCS_45Deg_Max1	0.6627	39
2402	2402	21	10	0.356	0.0188	0.3488	0.0187	52.9559	1.1587	243.173	7.4802	2.0742	0.062	88.4536	10.5926	2.792	0.1105	BlupOCS	B2	Matesel	Ssel1	Sgen0	Max1	45Deg	BlupOCS_45Deg_Max1	0.6512	41
2403	2403	22	10	0.3682	0.0204	0.3596	0.0194	54.1054	1.2023	249.306	8.3115	2.0952	0.0672	89.1701	11.8557	2.8419	0.1146	BlupOCS	B2	Matesel	Ssel1	Sgen0	Max1	45Deg	BlupOCS_45Deg_Max1	0.6404	43
2404	2404	23	10	0.3782	0.0192	0.3705	0.0196	55.2584	1.1828	254.766	8.245	2.1339	0.0642	88.8979	12.4005	2.8932	0.1208	BlupOCS	B2	Matesel	Ssel1	Sgen0	Max1	45Deg	BlupOCS_45Deg_Max1	0.6295	45
2405	2405	24	10	0.3891	0.0186	0.3814	0.0168	56.4184	1.1457	260.613	8.6856	2.1717	0.0526	90.3605	12.9178	2.9424	0.1133	BlupOCS	B2	Matesel	Ssel1	Sgen0	Max1	45Deg	BlupOCS_45Deg_Max1	0.6186	47
2406	2406	25	10	0.4043	0.0147	0.3964	0.0155	57.7088	1.1917	267.143	8.6145	2.2063	0.0316	91.4163	12.6515	3.0007	0.1077	BlupOCS	B2	Matesel	Ssel1	Sgen0	Max1	45Deg	BlupOCS_45Deg_Max1	0.6036	49
2407	2407	26	10	0.4165	0.0159	0.4099	0.0153	58.8828	1.0486	272.663	7.7099	2.2499	0.0527	92.5931	12.9811	3.0569	0.1172	BlupOCS	B2	Matesel	Ssel1	Sgen0	Max1	45Deg	BlupOCS_45Deg_Max1	0.5901	51
2408	2408	27	10	0.4276	0.0169	0.4211	0.0145	59.9929	1.041	278.383	8.2109	2.2802	0.0425	93.997	13.8294	3.1056	0.123	BlupOCS	B2	Matesel	Ssel1	Sgen0	Max1	45Deg	BlupOCS_45Deg_Max1	0.5789	53
2409	2409	28	10	0.4382	0.0143	0.4315	0.0161	60.9869	1.0679	283.187	8.3892	2.3141	0.0493	94.1325	14.0463	3.1478	0.122	BlupOCS	B2	Matesel	Ssel1	Sgen0	Max1	45Deg	BlupOCS_45Deg_Max1	0.5685	55
2410	2410	29	10	0.4513	0.0147	0.4442	0.0148	62.1953	1.0574	289.24	8.5085	2.3496	0.0483	94.3502	15.3057	3.1978	0.1298	BlupOCS	B2	Matesel	Ssel1	Sgen0	Max1	45Deg	BlupOCS_45Deg_Max1	0.5558	57
2411	2411	30	10	0.4606	0.0143	0.4527	0.0152	63.2204	1.1463	294.581	9.1378	2.3721	0.0542	95.1765	15.6892	3.2439	0.1414	BlupOCS	B2	Matesel	Ssel1	Sgen0	Max1	45Deg	BlupOCS_45Deg_Max1	0.5473	59
2412	2412	31	10	0.4721	0.0157	0.4639	0.0164	64.2624	1.2021	299.435	8.5847	2.4136	0.0627	95.1829	14.809	3.2876	0.1413	BlupOCS	B2	Matesel	Ssel1	Sgen0	Max1	45Deg	BlupOCS_45Deg_Max1	0.5361	61
2444	2444	1	10	0.5305	0	0.0076	NA	23.9096	0.2151	100.041	1.0121	1.2061	0.0189	78.8406	2.4302	1.5044	0.0168	BlupOCS	B2	Matesel	Ssel1	Sgen3	Max1	45Deg	BlupOCS_45Deg_Max1	0.9924	1
2445	2445	2	10	0.5415	0.0011	0.0226	0.002	26.7711	0.3424	113.743	2.011	1.3016	0.0362	80.6331	2.2929	1.6389	0.0238	BlupOCS	B2	Matesel	Ssel1	Sgen3	Max1	45Deg	BlupOCS_45Deg_Max1	0.9774	4
2446	2446	3	10	0.5436	0.0013	0.0388	0.0046	29.0494	0.3572	125.167	2.3099	1.3753	0.0281	82.9571	4.1856	1.7352	0.0249	BlupOCS	B2	Matesel	Ssel1	Sgen3	Max1	45Deg	BlupOCS_45Deg_Max1	0.9612	7
2447	2447	4	10	0.5504	0.002	0.052	0.0063	31.3074	0.3129	136.136	1.9837	1.4406	0.0358	84.2985	4.7831	1.8455	0.0208	BlupOCS	B2	Matesel	Ssel1	Sgen3	Max1	45Deg	BlupOCS_45Deg_Max1	0.948	10
2448	2448	5	10	0.5563	0.0029	0.0673	0.0088	33.6308	0.4365	148.138	3.5148	1.4926	0.0406	85.3117	4.3464	1.9481	0.0208	BlupOCS	B2	Matesel	Ssel1	Sgen3	Max1	45Deg	BlupOCS_45Deg_Max1	0.9327	13
2449	2449	6	10	0.5643	0.0057	0.08	0.011	35.778	0.6595	158.55	5.2254	1.5453	0.0465	84.9289	3.4639	2.0549	0.0343	BlupOCS	B2	Matesel	Ssel1	Sgen3	Max1	45Deg	BlupOCS_45Deg_Max1	0.92	16
2450	2450	7	10	0.5689	0.0045	0.096	0.0102	38.1802	0.6706	169.913	4.8614	1.627	0.0407	85.7993	3.6574	2.1678	0.044	BlupOCS	B2	Matesel	Ssel1	Sgen3	Max1	45Deg	BlupOCS_45Deg_Max1	0.904	19
2451	2451	8	10	0.5769	0.0045	0.1094	0.0085	40.3106	0.5947	180.428	4.7149	1.6855	0.058	85.9329	5.7476	2.264	0.0478	BlupOCS	B2	Matesel	Ssel1	Sgen3	Max1	45Deg	BlupOCS_45Deg_Max1	0.8906	22
2452	2452	9	10	0.5841	0.0053	0.1243	0.0116	42.5546	0.5711	191.29	4.3173	1.751	0.0657	86.3783	6.004	2.3701	0.0517	BlupOCS	B2	Matesel	Ssel1	Sgen3	Max1	45Deg	BlupOCS_45Deg_Max1	0.8757	25
2453	2453	10	10	0.5899	0.0061	0.1397	0.0125	44.647	0.7282	201.75	5.542	1.8153	0.0801	88.8082	6.5875	2.4643	0.0533	BlupOCS	B2	Matesel	Ssel1	Sgen3	Max1	45Deg	BlupOCS_45Deg_Max1	0.8603	28
2454	2454	11	10	0.5975	0.0046	0.1518	0.0068	46.6069	0.7103	211.506	5.4193	1.8701	0.0803	89.4208	7.634	2.5514	0.0493	BlupOCS	B2	Matesel	Ssel1	Sgen3	Max1	45Deg	BlupOCS_45Deg_Max1	0.8482	31
2455	2455	12	10	0.604	0.0054	0.1609	0.0088	48.5813	0.7769	221.607	4.8588	1.9285	0.078	91.3348	8.557	2.6332	0.0543	BlupOCS	B2	Matesel	Ssel1	Sgen3	Max1	45Deg	BlupOCS_45Deg_Max1	0.8391	34
2456	2456	13	10	0.609	0.007	0.1698	0.0096	50.3856	0.8004	230.887	5.1301	1.9696	0.0783	91.8299	8.3843	2.7122	0.0481	BlupOCS	B2	Matesel	Ssel1	Sgen3	Max1	45Deg	BlupOCS_45Deg_Max1	0.8302	37
2457	2457	14	10	0.6128	0.0065	0.1803	0.011	52.3632	1.0622	240.043	6.6353	2.0423	0.0746	92.0406	8.8514	2.8041	0.0662	BlupOCS	B2	Matesel	Ssel1	Sgen3	Max1	45Deg	BlupOCS_45Deg_Max1	0.8197	40
2458	2458	15	10	0.62	0.0052	0.1937	0.0144	54.3611	1.1239	249.987	6.214	2.1104	0.0963	93.847	7.651	2.8866	0.0762	BlupOCS	B2	Matesel	Ssel1	Sgen3	Max1	45Deg	BlupOCS_45Deg_Max1	0.8063	43
2459	2459	16	10	0.6238	0.0055	0.2096	0.017	56.3109	1.0812	259.915	5.9801	2.1662	0.1031	95.326	7.5078	2.9688	0.0779	BlupOCS	B2	Matesel	Ssel1	Sgen3	Max1	45Deg	BlupOCS_45Deg_Max1	0.7904	46
2460	2460	17	10	0.6306	0.0062	0.2234	0.0195	58.3321	1.0497	269.492	5.5693	2.2329	0.1058	95.0401	6.6216	3.0605	0.077	BlupOCS	B2	Matesel	Ssel1	Sgen3	Max1	45Deg	BlupOCS_45Deg_Max1	0.7766	49
2461	2461	18	10	0.6363	0.0063	0.2396	0.0164	60.2848	1.09	279.368	5.1651	2.282	0.1077	95.7416	7.9156	3.1479	0.0706	BlupOCS	B2	Matesel	Ssel1	Sgen3	Max1	45Deg	BlupOCS_45Deg_Max1	0.7604	52
2462	2462	19	10	0.6423	0.008	0.253	0.0136	62.2223	1.1447	288.47	5.7516	2.3369	0.1056	93.9766	8.9715	3.2401	0.0641	BlupOCS	B2	Matesel	Ssel1	Sgen3	Max1	45Deg	BlupOCS_45Deg_Max1	0.747	55
2463	2463	20	10	0.6472	0.008	0.2603	0.0114	64.0666	1.1077	298.366	5.5815	2.3751	0.101	95.7835	9.251	3.3171	0.0654	BlupOCS	B2	Matesel	Ssel1	Sgen3	Max1	45Deg	BlupOCS_45Deg_Max1	0.7397	58
2464	2464	21	10	0.6522	0.0083	0.2688	0.0096	66.0011	1.0974	307.552	5.5828	2.4346	0.0973	94.8298	9.9416	3.4053	0.0733	BlupOCS	B2	Matesel	Ssel1	Sgen3	Max1	45Deg	BlupOCS_45Deg_Max1	0.7312	61
2465	2465	22	10	0.6576	0.0064	0.276	0.0065	67.934	1.0817	317.081	6.3463	2.4875	0.0988	94.6885	10.8595	3.4919	0.0683	BlupOCS	B2	Matesel	Ssel1	Sgen3	Max1	45Deg	BlupOCS_45Deg_Max1	0.724	64
2466	2466	23	10	0.6632	0.0067	0.2815	0.0099	69.8235	1.0711	326.396	6.699	2.5382	0.1079	94.2257	10.7297	3.5759	0.0685	BlupOCS	B2	Matesel	Ssel1	Sgen3	Max1	45Deg	BlupOCS_45Deg_Max1	0.7185	67
2467	2467	24	10	0.6686	0.0075	0.288	0.0121	71.5205	1.1267	334.736	7.489	2.595	0.1074	96.2832	11.3421	3.653	0.0664	BlupOCS	B2	Matesel	Ssel1	Sgen3	Max1	45Deg	BlupOCS_45Deg_Max1	0.712	70
2468	2468	25	10	0.6742	0.0061	0.2971	0.0149	73.2631	1.0722	343.829	8.0817	2.639	0.1127	97.3044	11.3713	3.7235	0.0614	BlupOCS	B2	Matesel	Ssel1	Sgen3	Max1	45Deg	BlupOCS_45Deg_Max1	0.7029	73
2469	2469	26	10	0.6771	0.0069	0.3061	0.017	75.0806	1.1919	352.911	8.9573	2.678	0.1087	96.982	12.8031	3.8104	0.0628	BlupOCS	B2	Matesel	Ssel1	Sgen3	Max1	45Deg	BlupOCS_45Deg_Max1	0.6939	76
2470	2470	27	10	0.6826	0.0062	0.3156	0.0153	76.8026	1.1553	361.642	8.6391	2.7158	0.1075	96.8329	12.7379	3.8884	0.0593	BlupOCS	B2	Matesel	Ssel1	Sgen3	Max1	45Deg	BlupOCS_45Deg_Max1	0.6844	79
2471	2471	28	10	0.6876	0.0073	0.3301	0.0143	78.5569	1.2473	370.456	9.1598	2.7574	0.1161	97.5948	12.5626	3.9718	0.0679	BlupOCS	B2	Matesel	Ssel1	Sgen3	Max1	45Deg	BlupOCS_45Deg_Max1	0.6699	82
2472	2472	29	10	0.6905	0.0058	0.3408	0.0112	80.3733	1.0983	379.42	8.0756	2.8016	0.1203	97.3093	11.7526	4.0575	0.0685	BlupOCS	B2	Matesel	Ssel1	Sgen3	Max1	45Deg	BlupOCS_45Deg_Max1	0.6592	85
2473	2473	30	10	0.6973	0.0063	0.3518	0.0114	82.1385	1.1973	388.243	9.0953	2.8615	0.1338	98.5364	13.1008	4.1278	0.0796	BlupOCS	B2	Matesel	Ssel1	Sgen3	Max1	45Deg	BlupOCS_45Deg_Max1	0.6482	88
2474	2474	31	10	0.7002	0.0067	0.3602	0.0131	83.7579	1.1996	396.426	9.1699	2.9056	0.1347	99.3736	13.7136	4.1984	0.0933	BlupOCS	B2	Matesel	Ssel1	Sgen3	Max1	45Deg	BlupOCS_45Deg_Max1	0.6398	91
2506	2506	1	10	0.6691	0.0001	0.0077	0	23.8273	0.2139	99.8436	1.3715	1.1999	0.0195	79.0372	2.4733	1.4987	0.0147	BlupOCS	B2	Matesel	Ssel1	Sgen5	Max1	45Deg	BlupOCS_45Deg_Max1	0.9923	1
2507	2507	2	10	0.6772	0.0008	0.0228	0.0028	26.9034	0.3488	115.132	2.142	1.2984	0.0304	81.7105	2.6867	1.6321	0.0239	BlupOCS	B2	Matesel	Ssel1	Sgen5	Max1	45Deg	BlupOCS_45Deg_Max1	0.9772	5
2508	2508	3	10	0.6796	0.0019	0.0392	0.0051	29.4519	0.5177	127.803	3.2071	1.37	0.0492	83.8928	4.1645	1.7521	0.0372	BlupOCS	B2	Matesel	Ssel1	Sgen5	Max1	45Deg	BlupOCS_45Deg_Max1	0.9608	9
2509	2509	4	10	0.6832	0.0019	0.05	0.0066	31.7372	0.7057	139.47	4.5498	1.4292	0.0641	84.8061	4.5572	1.8495	0.0438	BlupOCS	B2	Matesel	Ssel1	Sgen5	Max1	45Deg	BlupOCS_45Deg_Max1	0.95	13
2510	2510	5	10	0.6881	0.0026	0.0626	0.0072	33.8659	0.7878	150.165	5.1763	1.4849	0.0844	85.8146	4.6195	1.9461	0.0527	BlupOCS	B2	Matesel	Ssel1	Sgen5	Max1	45Deg	BlupOCS_45Deg_Max1	0.9374	17
2511	2511	6	10	0.6917	0.003	0.0765	0.0111	36.0558	0.8559	160.991	5.0687	1.5552	0.0882	87.1104	3.6354	2.04	0.054	BlupOCS	B2	Matesel	Ssel1	Sgen5	Max1	45Deg	BlupOCS_45Deg_Max1	0.9235	21
2512	2512	7	10	0.6973	0.0036	0.091	0.0121	38.3032	0.7741	171.939	4.6402	1.6297	0.1067	88.2084	4.0138	2.1384	0.0711	BlupOCS	B2	Matesel	Ssel1	Sgen5	Max1	45Deg	BlupOCS_45Deg_Max1	0.909	25
2513	2513	8	10	0.7007	0.0036	0.1063	0.0113	40.4627	0.7574	182.857	4.6362	1.6968	0.0883	89.3774	5.37	2.2247	0.0736	BlupOCS	B2	Matesel	Ssel1	Sgen5	Max1	45Deg	BlupOCS_45Deg_Max1	0.8937	29
2514	2514	9	10	0.7048	0.0032	0.1204	0.0058	42.6933	0.7229	193.902	5.5424	1.7585	0.0892	90.3996	7.6057	2.3279	0.0677	BlupOCS	B2	Matesel	Ssel1	Sgen5	Max1	45Deg	BlupOCS_45Deg_Max1	0.8796	33
2515	2515	10	10	0.7084	0.0029	0.1273	0.0052	44.7381	0.6884	204.316	5.6827	1.812	0.0869	90.086	7.9536	2.4101	0.0568	BlupOCS	B2	Matesel	Ssel1	Sgen5	Max1	45Deg	BlupOCS_45Deg_Max1	0.8727	37
2516	2516	11	10	0.7127	0.0036	0.1368	0.0087	46.722	0.6429	214.545	4.6356	1.8615	0.1033	91.9573	8.7827	2.4982	0.0642	BlupOCS	B2	Matesel	Ssel1	Sgen5	Max1	45Deg	BlupOCS_45Deg_Max1	0.8632	41
2517	2517	12	10	0.7164	0.0039	0.1523	0.0152	48.9012	0.6632	225.324	4.7179	1.9405	0.0972	93.618	10.2006	2.5845	0.0667	BlupOCS	B2	Matesel	Ssel1	Sgen5	Max1	45Deg	BlupOCS_45Deg_Max1	0.8477	45
2518	2518	13	10	0.72	0.004	0.1712	0.0159	51.0512	0.6474	235.584	4.9607	2.0075	0.096	93.4345	9.3436	2.684	0.073	BlupOCS	B2	Matesel	Ssel1	Sgen5	Max1	45Deg	BlupOCS_45Deg_Max1	0.8288	49
2519	2519	14	10	0.7245	0.004	0.1878	0.0134	53.1178	0.696	245.744	4.8318	2.0648	0.106	94.1808	9.1099	2.7809	0.0772	BlupOCS	B2	Matesel	Ssel1	Sgen5	Max1	45Deg	BlupOCS_45Deg_Max1	0.8122	53
2520	2520	15	10	0.7283	0.0037	0.2009	0.0101	55.0228	0.5626	255.053	4.6096	2.1253	0.0981	95.5764	9.6494	2.8681	0.0851	BlupOCS	B2	Matesel	Ssel1	Sgen5	Max1	45Deg	BlupOCS_45Deg_Max1	0.7991	57
2521	2521	16	10	0.7313	0.0035	0.213	0.0109	56.9873	0.5197	264.524	3.8139	2.1879	0.0994	96.7035	10.1144	2.9606	0.0856	BlupOCS	B2	Matesel	Ssel1	Sgen5	Max1	45Deg	BlupOCS_45Deg_Max1	0.787	61
2767	2767	1	10	0.1429	NA	0.0061	0	23.8463	0.2005	99.9313	1.463	1.1958	0.0187	79.3024	2.3165	1.5054	0.0149	BlupOCS	SM	Matesel	Ssel1	Sgen0	Max5	45Deg	BlupOCS_45Deg_Max5	0.9939	1
2768	2768	2	10	0.1429	NA	0.0447	0.0054	25.8924	0.3882	109.84	4.1425	1.2748	0.0471	80.6249	3.5794	1.5876	0.0349	BlupOCS	SM	Matesel	Ssel1	Sgen0	Max5	45Deg	BlupOCS_45Deg_Max5	0.9553	3
2769	2769	3	10	0.1622	0.0073	0.0734	0.0084	27.5043	0.7958	118.295	6.2926	1.3236	0.0673	81.6693	5.0756	1.6439	0.0294	BlupOCS	SM	Matesel	Ssel1	Sgen0	Max5	45Deg	BlupOCS_45Deg_Max5	0.9266	5
2770	2770	4	10	0.1866	0.0154	0.1006	0.017	28.8555	1.1243	124.79	8.253	1.367	0.0989	81.2343	5.8503	1.7022	0.0351	BlupOCS	SM	Matesel	Ssel1	Sgen0	Max5	45Deg	BlupOCS_45Deg_Max5	0.8994	7
2771	2771	5	10	0.214	0.0125	0.1289	0.0144	30.2941	1.2987	132.668	9.0854	1.3961	0.1139	82.0656	8.1245	1.755	0.0477	BlupOCS	SM	Matesel	Ssel1	Sgen0	Max5	45Deg	BlupOCS_45Deg_Max5	0.8711	9
2772	2772	6	10	0.2372	0.0108	0.1541	0.0139	31.6429	1.3791	139.276	9.5889	1.4374	0.1284	82.904	8.5439	1.817	0.065	BlupOCS	SM	Matesel	Ssel1	Sgen0	Max5	45Deg	BlupOCS_45Deg_Max5	0.8459	11
2773	2773	7	10	0.2591	0.0139	0.1744	0.0169	32.9641	1.1915	145.803	8.1422	1.4693	0.1353	82.4577	8.7177	1.8781	0.0708	BlupOCS	SM	Matesel	Ssel1	Sgen0	Max5	45Deg	BlupOCS_45Deg_Max5	0.8256	13
2774	2774	8	10	0.2769	0.0151	0.1963	0.0184	34.0566	1.195	151.713	8.8171	1.4825	0.1557	82.8829	8.9798	1.9282	0.0821	BlupOCS	SM	Matesel	Ssel1	Sgen0	Max5	45Deg	BlupOCS_45Deg_Max5	0.8037	15
2775	2775	9	10	0.2946	0.016	0.2176	0.0173	35.1949	1.1305	157.2	8.9019	1.517	0.1535	84.1045	9.3717	1.9863	0.083	BlupOCS	SM	Matesel	Ssel1	Sgen0	Max5	45Deg	BlupOCS_45Deg_Max5	0.7824	17
2776	2776	10	10	0.3131	0.0171	0.2355	0.0192	36.6015	0.8978	163.705	8.4686	1.5659	0.1517	85.5004	9.753	2.0604	0.0735	BlupOCS	SM	Matesel	Ssel1	Sgen0	Max5	45Deg	BlupOCS_45Deg_Max5	0.7645	19
2777	2777	11	10	0.3309	0.0182	0.257	0.0211	37.8478	0.9562	170.234	8.7142	1.5964	0.1624	84.8542	9.08	2.1045	0.0809	BlupOCS	SM	Matesel	Ssel1	Sgen0	Max5	45Deg	BlupOCS_45Deg_Max5	0.743	21
2778	2778	12	10	0.3487	0.0178	0.2776	0.0197	39.0286	1.2103	175.115	10.5169	1.6418	0.1626	84.1808	10.9022	2.1729	0.0938	BlupOCS	SM	Matesel	Ssel1	Sgen0	Max5	45Deg	BlupOCS_45Deg_Max5	0.7224	23
2779	2779	13	10	0.368	0.0164	0.2969	0.0187	40.0996	1.2919	180.658	10.3767	1.6689	0.1573	83.6717	12.8881	2.2123	0.1003	BlupOCS	SM	Matesel	Ssel1	Sgen0	Max5	45Deg	BlupOCS_45Deg_Max5	0.7031	25
2780	2780	14	10	0.3825	0.0189	0.3114	0.0211	41.387	1.3419	187.027	10.7651	1.7039	0.1656	82.6975	12.5005	2.2654	0.1059	BlupOCS	SM	Matesel	Ssel1	Sgen0	Max5	45Deg	BlupOCS_45Deg_Max5	0.6886	27
2781	2781	15	10	0.3988	0.0208	0.3334	0.0232	42.519	1.4599	191.999	11.6126	1.7433	0.1687	81.6918	13.6126	2.3238	0.1203	BlupOCS	SM	Matesel	Ssel1	Sgen0	Max5	45Deg	BlupOCS_45Deg_Max5	0.6666	29
2782	2782	16	10	0.4143	0.0204	0.3505	0.0228	43.6673	1.7295	198.517	12.8642	1.7584	0.1632	81.922	13.9513	2.3642	0.1399	BlupOCS	SM	Matesel	Ssel1	Sgen0	Max5	45Deg	BlupOCS_45Deg_Max5	0.6495	31
2783	2783	17	10	0.4301	0.0205	0.3633	0.0235	44.6065	1.7194	203.394	12.6021	1.7865	0.1599	82.4325	13.858	2.3985	0.1336	BlupOCS	SM	Matesel	Ssel1	Sgen0	Max5	45Deg	BlupOCS_45Deg_Max5	0.6367	33
2784	2784	18	10	0.4436	0.0187	0.3785	0.0199	45.6896	1.7739	208.847	12.7933	1.8276	0.1726	83.4629	14.9586	2.4374	0.1553	BlupOCS	SM	Matesel	Ssel1	Sgen0	Max5	45Deg	BlupOCS_45Deg_Max5	0.6215	35
2785	2785	19	10	0.4566	0.0199	0.3969	0.0218	46.869	1.6842	214.655	12.6722	1.8593	0.1509	85.1465	15.6413	2.4992	0.1569	BlupOCS	SM	Matesel	Ssel1	Sgen0	Max5	45Deg	BlupOCS_45Deg_Max5	0.6031	37
2786	2786	20	10	0.4729	0.0202	0.4135	0.021	47.9071	1.657	220.004	12.7579	1.8865	0.1628	86.6217	15.8392	2.5465	0.1566	BlupOCS	SM	Matesel	Ssel1	Sgen0	Max5	45Deg	BlupOCS_45Deg_Max5	0.5865	39
2787	2787	21	10	0.4875	0.022	0.4289	0.0242	48.7948	1.6231	224.136	12.9768	1.909	0.1772	86.0924	16.2943	2.594	0.1496	BlupOCS	SM	Matesel	Ssel1	Sgen0	Max5	45Deg	BlupOCS_45Deg_Max5	0.5711	41
2788	2788	22	10	0.501	0.0208	0.443	0.0249	49.7369	1.6449	228.792	13.4163	1.9223	0.1812	85.0814	16.6584	2.6435	0.1564	BlupOCS	SM	Matesel	Ssel1	Sgen0	Max5	45Deg	BlupOCS_45Deg_Max5	0.557	43
2789	2789	23	10	0.515	0.0245	0.4599	0.0274	50.7632	1.5415	234.185	12.9676	1.9501	0.1849	84.9681	16.2048	2.6785	0.1563	BlupOCS	SM	Matesel	Ssel1	Sgen0	Max5	45Deg	BlupOCS_45Deg_Max5	0.5401	45
2790	2790	24	10	0.5288	0.0245	0.4761	0.0296	51.6881	1.5822	238.683	13.2738	1.9776	0.1777	84.9132	15.2848	2.7199	0.164	BlupOCS	SM	Matesel	Ssel1	Sgen0	Max5	45Deg	BlupOCS_45Deg_Max5	0.5239	47
2791	2791	25	10	0.5416	0.027	0.49	0.0299	52.6425	1.5583	243.384	13.1325	2.0013	0.1748	84.4619	15.4174	2.7634	0.1575	BlupOCS	SM	Matesel	Ssel1	Sgen0	Max5	45Deg	BlupOCS_45Deg_Max5	0.51	49
2792	2792	26	10	0.5536	0.0249	0.5019	0.0301	53.5873	1.4827	248.25	12.9355	2.0272	0.1895	85.1216	15.0976	2.8021	0.1584	BlupOCS	SM	Matesel	Ssel1	Sgen0	Max5	45Deg	BlupOCS_45Deg_Max5	0.4981	51
2793	2793	27	10	0.5659	0.025	0.5157	0.0281	54.5252	1.4275	252.56	12.6885	2.0673	0.2079	85.3968	14.7542	2.8422	0.1697	BlupOCS	SM	Matesel	Ssel1	Sgen0	Max5	45Deg	BlupOCS_45Deg_Max5	0.4843	53
2794	2794	28	10	0.5789	0.0224	0.5293	0.0265	55.5702	1.2817	258.293	12.4936	2.0853	0.2419	85.7738	14.6958	2.8822	0.1699	BlupOCS	SM	Matesel	Ssel1	Sgen0	Max5	45Deg	BlupOCS_45Deg_Max5	0.4707	55
2795	2795	29	10	0.5908	0.0219	0.5447	0.0241	56.4278	1.1647	262.23	12.0253	2.1125	0.2271	85.3895	16.0482	2.9251	0.1887	BlupOCS	SM	Matesel	Ssel1	Sgen0	Max5	45Deg	BlupOCS_45Deg_Max5	0.4553	57
2796	2796	30	10	0.6014	0.0206	0.5544	0.0232	57.2728	1.257	266.481	12.1921	2.1386	0.2192	86.1392	15.8688	2.961	0.1828	BlupOCS	SM	Matesel	Ssel1	Sgen0	Max5	45Deg	BlupOCS_45Deg_Max5	0.4456	59
2797	2797	31	10	0.6141	0.0214	0.5679	0.0227	58.11	1.057	270.758	11.1692	2.1517	0.2126	87.4054	16.5418	3.0094	0.1778	BlupOCS	SM	Matesel	Ssel1	Sgen0	Max5	45Deg	BlupOCS_45Deg_Max5	0.4321	61
2891	2891	1	10	0.5284	0	0.0078	0	23.7926	0.1749	99.6135	1.3048	1.1965	0.0177	79.0239	1.8353	1.5013	0.0126	BlupOCS	SM	Matesel	Ssel1	Sgen3	Max5	45Deg	BlupOCS_45Deg_Max5	0.9922	1
2892	2892	2	10	0.5685	0.001	0.0432	0.0042	26.8944	0.5155	114.272	3.1014	1.3033	0.0229	79.3476	3.2433	1.6426	0.0454	BlupOCS	SM	Matesel	Ssel1	Sgen3	Max5	45Deg	BlupOCS_45Deg_Max5	0.9568	4
2893	2893	3	10	0.5727	0.0033	0.0776	0.0124	28.9447	0.7925	124.953	5.1969	1.3469	0.057	80.3498	5.0499	1.733	0.0504	BlupOCS	SM	Matesel	Ssel1	Sgen3	Max5	45Deg	BlupOCS_45Deg_Max5	0.9224	7
2894	2894	4	10	0.5883	0.0068	0.1159	0.0149	30.9669	0.6075	135.309	4.3789	1.4046	0.0611	81.4249	6.2249	1.8142	0.0609	BlupOCS	SM	Matesel	Ssel1	Sgen3	Max5	45Deg	BlupOCS_45Deg_Max5	0.8841	10
2895	2895	5	10	0.6018	0.0052	0.1412	0.013	32.9646	0.5573	145.816	3.7558	1.4536	0.0601	83.4294	5.8973	1.8976	0.0708	BlupOCS	SM	Matesel	Ssel1	Sgen3	Max5	45Deg	BlupOCS_45Deg_Max5	0.8588	13
2896	2896	6	10	0.6135	0.0063	0.1695	0.015	34.983	0.9247	155.314	4.7468	1.5215	0.0934	82.6194	7.406	1.9876	0.0755	BlupOCS	SM	Matesel	Ssel1	Sgen3	Max5	45Deg	BlupOCS_45Deg_Max5	0.8305	16
2897	2897	7	10	0.6264	0.007	0.199	0.016	37.2165	0.9444	166.919	5.0332	1.5777	0.092	85.376	7.5984	2.0865	0.0597	BlupOCS	SM	Matesel	Ssel1	Sgen3	Max5	45Deg	BlupOCS_45Deg_Max5	0.801	19
2898	2898	8	10	0.6409	0.0088	0.2288	0.0205	39.0039	1.2201	175.732	6.2898	1.6405	0.0955	86.9189	6.9764	2.1609	0.0691	BlupOCS	SM	Matesel	Ssel1	Sgen3	Max5	45Deg	BlupOCS_45Deg_Max5	0.7712	22
2899	2899	9	10	0.6528	0.0094	0.2516	0.0193	40.8451	1.5607	185.017	7.4844	1.6874	0.1225	88.7291	7.4453	2.249	0.0879	BlupOCS	SM	Matesel	Ssel1	Sgen3	Max5	45Deg	BlupOCS_45Deg_Max5	0.7484	25
2900	2900	10	10	0.6643	0.0088	0.2751	0.0194	42.535	1.5855	193.449	8.2555	1.7347	0.1306	89.67	7.767	2.3254	0.0714	BlupOCS	SM	Matesel	Ssel1	Sgen3	Max5	45Deg	BlupOCS_45Deg_Max5	0.7249	28
2901	2901	11	10	0.6733	0.0094	0.2937	0.0194	44.1125	1.5538	201.605	9.3331	1.7789	0.1191	90.7418	7.628	2.3881	0.0794	BlupOCS	SM	Matesel	Ssel1	Sgen3	Max5	45Deg	BlupOCS_45Deg_Max5	0.7063	31
2902	2902	12	10	0.6853	0.0103	0.3184	0.0191	46.1746	1.6392	211.393	9.9191	1.8644	0.1127	92.3231	7.4792	2.4729	0.0909	BlupOCS	SM	Matesel	Ssel1	Sgen3	Max5	45Deg	BlupOCS_45Deg_Max5	0.6816	34
2903	2903	13	10	0.6948	0.0093	0.3427	0.0197	47.9385	1.9155	219.444	11.0652	1.9301	0.1188	91.6127	8.0465	2.5537	0.105	BlupOCS	SM	Matesel	Ssel1	Sgen3	Max5	45Deg	BlupOCS_45Deg_Max5	0.6573	37
2904	2904	14	10	0.7052	0.0092	0.3648	0.0191	49.5735	1.7827	227.75	10.4579	1.9755	0.1058	91.8431	8.8528	2.6198	0.1015	BlupOCS	SM	Matesel	Ssel1	Sgen3	Max5	45Deg	BlupOCS_45Deg_Max5	0.6352	40
2905	2905	15	10	0.7158	0.0079	0.3869	0.0194	51.2768	1.9045	236.163	11.3679	2.0252	0.0862	91.4018	8.9447	2.6911	0.1023	BlupOCS	SM	Matesel	Ssel1	Sgen3	Max5	45Deg	BlupOCS_45Deg_Max5	0.6131	43
2906	2906	16	10	0.7251	0.0088	0.4053	0.0166	52.9029	1.9333	244.108	11.4872	2.0885	0.0964	92.9561	8.7726	2.756	0.0953	BlupOCS	SM	Matesel	Ssel1	Sgen3	Max5	45Deg	BlupOCS_45Deg_Max5	0.5947	46
2907	2907	17	10	0.732	0.0084	0.4217	0.0194	54.4066	2.0118	251.832	12.3923	2.1317	0.1104	94.0874	9.9785	2.8169	0.0845	BlupOCS	SM	Matesel	Ssel1	Sgen3	Max5	45Deg	BlupOCS_45Deg_Max5	0.5783	49
2908	2908	18	10	0.7425	0.0083	0.441	0.0195	55.9235	1.9737	259.473	12.1909	2.1734	0.1105	95.3166	9.9799	2.8856	0.0787	BlupOCS	SM	Matesel	Ssel1	Sgen3	Max5	45Deg	BlupOCS_45Deg_Max5	0.559	52
2909	2909	19	10	0.7488	0.0089	0.4574	0.0203	57.2488	2.1622	265.511	12.9829	2.222	0.1165	96.4194	10.7794	2.955	0.0877	BlupOCS	SM	Matesel	Ssel1	Sgen3	Max5	45Deg	BlupOCS_45Deg_Max5	0.5426	55
2910	2910	20	10	0.7569	0.0096	0.4722	0.0216	58.5571	2.1876	271.296	13.2085	2.2766	0.1301	96.2498	11.6267	3.017	0.0829	BlupOCS	SM	Matesel	Ssel1	Sgen3	Max5	45Deg	BlupOCS_45Deg_Max5	0.5278	58
2911	2911	21	10	0.7649	0.0106	0.4879	0.0224	59.9018	2.1613	277.728	13.1146	2.3089	0.1339	95.5488	13.2715	3.0854	0.0834	BlupOCS	SM	Matesel	Ssel1	Sgen3	Max5	45Deg	BlupOCS_45Deg_Max5	0.5121	61
2912	2912	22	10	0.7716	0.0098	0.506	0.02	61.3255	2.1487	285.13	13.488	2.3515	0.1491	95.8842	14.0635	3.135	0.0893	BlupOCS	SM	Matesel	Ssel1	Sgen3	Max5	45Deg	BlupOCS_45Deg_Max5	0.494	64
2913	2913	23	10	0.7789	0.0093	0.5199	0.0198	62.538	2.213	290.882	13.6148	2.3847	0.1535	96.1368	14.1831	3.1984	0.1075	BlupOCS	SM	Matesel	Ssel1	Sgen3	Max5	45Deg	BlupOCS_45Deg_Max5	0.4801	67
2914	2914	24	10	0.7864	0.0089	0.5346	0.0203	63.715	2.338	296.328	14.014	2.4174	0.1615	95.3921	15.0426	3.2593	0.118	BlupOCS	SM	Matesel	Ssel1	Sgen3	Max5	45Deg	BlupOCS_45Deg_Max5	0.4654	70
2915	2915	25	10	0.7914	0.0107	0.547	0.0204	64.9683	2.2263	302.265	14.1439	2.4585	0.1458	95.4129	14.8864	3.3174	0.1167	BlupOCS	SM	Matesel	Ssel1	Sgen3	Max5	45Deg	BlupOCS_45Deg_Max5	0.453	73
2916	2916	26	10	0.7987	0.0085	0.5586	0.0179	66.1299	2.305	307.913	14.684	2.4834	0.144	95.0946	14.5978	3.3775	0.1118	BlupOCS	SM	Matesel	Ssel1	Sgen3	Max5	45Deg	BlupOCS_45Deg_Max5	0.4414	76
2917	2917	27	10	0.8034	0.0091	0.5719	0.0184	67.3171	2.2825	313.538	13.5726	2.5354	0.1344	96.534	15.1139	3.4266	0.1124	BlupOCS	SM	Matesel	Ssel1	Sgen3	Max5	45Deg	BlupOCS_45Deg_Max5	0.4281	79
2918	2918	28	10	0.8104	0.0079	0.5842	0.0168	68.4597	2.2647	319.4	13.5891	2.5597	0.1355	96.5453	14.9621	3.4774	0.1162	BlupOCS	SM	Matesel	Ssel1	Sgen3	Max5	45Deg	BlupOCS_45Deg_Max5	0.4158	82
2919	2919	29	10	0.8137	0.0075	0.5959	0.0135	69.5938	2.414	325.394	14.1674	2.5923	0.1299	98.1903	14.701	3.5215	0.1302	BlupOCS	SM	Matesel	Ssel1	Sgen3	Max5	45Deg	BlupOCS_45Deg_Max5	0.4041	85
2920	2920	30	10	0.8198	0.0069	0.607	0.0131	70.6367	2.3747	329.97	14.1101	2.6284	0.1149	97.842	15.5328	3.5782	0.1269	BlupOCS	SM	Matesel	Ssel1	Sgen3	Max5	45Deg	BlupOCS_45Deg_Max5	0.393	88
2921	2921	31	10	0.8239	0.0064	0.6187	0.0122	71.6484	2.3638	335.289	13.4989	2.6462	0.1191	97.974	14.1297	3.6231	0.1287	BlupOCS	SM	Matesel	Ssel1	Sgen3	Max5	45Deg	BlupOCS_45Deg_Max5	0.3813	91
2953	2953	1	10	0.6611	0	0.0083	NA	23.8248	0.2018	99.4945	1.2398	1.2065	0.0207	79.3741	1.5738	1.5048	0.0131	BlupOCS	SM	Matesel	Ssel1	Sgen5	Max5	45Deg	BlupOCS_45Deg_Max5	0.9917	1
2954	2954	2	10	0.6914	0	0.0425	0.0038	26.7928	0.5812	113.316	2.8964	1.3129	0.0531	79.8365	3.3725	1.6434	0.0515	BlupOCS	SM	Matesel	Ssel1	Sgen5	Max5	45Deg	BlupOCS_45Deg_Max5	0.9575	5
2955	2955	3	10	0.6933	0.0014	0.0729	0.0113	28.9712	0.8173	124.466	5.0491	1.3733	0.0583	82.9323	4.0372	1.7419	0.067	BlupOCS	SM	Matesel	Ssel1	Sgen5	Max5	45Deg	BlupOCS_45Deg_Max5	0.9271	9
2956	2956	4	10	0.7031	0.0046	0.1046	0.0127	30.9961	0.7192	133.997	4.8535	1.4282	0.0959	83.4332	5.9565	1.851	0.0651	BlupOCS	SM	Matesel	Ssel1	Sgen5	Max5	45Deg	BlupOCS_45Deg_Max5	0.8954	13
2957	2957	5	10	0.7117	0.0054	0.1319	0.0154	33.0455	0.9173	143.68	6.2931	1.5089	0.0933	84.2249	8.134	1.9373	0.07	BlupOCS	SM	Matesel	Ssel1	Sgen5	Max5	45Deg	BlupOCS_45Deg_Max5	0.8681	17
2958	2958	6	10	0.7193	0.0038	0.1578	0.0144	35.0863	1.0586	152.981	7.8358	1.592	0.0973	85.3636	10.4658	2.0335	0.0868	BlupOCS	SM	Matesel	Ssel1	Sgen5	Max5	45Deg	BlupOCS_45Deg_Max5	0.8422	21
2959	2959	7	10	0.7291	0.0047	0.1855	0.0143	37.0297	1.236	162.63	9.2816	1.6366	0.1078	84.9846	13.2149	2.1256	0.1018	BlupOCS	SM	Matesel	Ssel1	Sgen5	Max5	45Deg	BlupOCS_45Deg_Max5	0.8145	25
2960	2960	8	10	0.7375	0.0056	0.213	0.0191	38.9163	1.0748	172.17	10.018	1.6816	0.1291	85.4988	14.0075	2.2117	0.1027	BlupOCS	SM	Matesel	Ssel1	Sgen5	Max5	45Deg	BlupOCS_45Deg_Max5	0.787	29
2961	2961	9	10	0.747	0.0057	0.2387	0.0183	40.8641	1.1748	182.782	10.905	1.7243	0.1299	87.2833	14.4979	2.2848	0.103	BlupOCS	SM	Matesel	Ssel1	Sgen5	Max5	45Deg	BlupOCS_45Deg_Max5	0.7613	33
2962	2962	10	10	0.7547	0.0077	0.2627	0.0196	42.8053	1.1899	192.862	10.0479	1.763	0.1246	88.007	13.9989	2.373	0.1173	BlupOCS	SM	Matesel	Ssel1	Sgen5	Max5	45Deg	BlupOCS_45Deg_Max5	0.7373	37
2963	2963	11	10	0.7634	0.0059	0.2846	0.018	44.5193	1.3416	201.594	10.2322	1.8241	0.1256	90.891	14.7089	2.4408	0.125	BlupOCS	SM	Matesel	Ssel1	Sgen5	Max5	45Deg	BlupOCS_45Deg_Max5	0.7154	41
2964	2964	12	10	0.7703	0.0063	0.304	0.018	46.3142	1.2792	211.161	10.481	1.8692	0.1413	93.356	14.4496	2.5135	0.1167	BlupOCS	SM	Matesel	Ssel1	Sgen5	Max5	45Deg	BlupOCS_45Deg_Max5	0.696	45
2965	2965	13	10	0.7774	0.0041	0.3254	0.0176	48.1196	1.2307	219.449	9.9221	1.9387	0.1321	93.7661	14.8358	2.5978	0.1293	BlupOCS	SM	Matesel	Ssel1	Sgen5	Max5	45Deg	BlupOCS_45Deg_Max5	0.6746	49
2966	2966	14	10	0.7833	0.0058	0.345	0.019	49.5382	1.2074	225.656	9.4826	1.9966	0.1408	93.3801	11.6036	2.6675	0.1366	BlupOCS	SM	Matesel	Ssel1	Sgen5	Max5	45Deg	BlupOCS_45Deg_Max5	0.655	53
2967	2967	15	10	0.7895	0.0061	0.3643	0.0178	51.1413	1.1328	233.212	8.8217	2.0457	0.1438	93.8064	13.7563	2.7483	0.1457	BlupOCS	SM	Matesel	Ssel1	Sgen5	Max5	45Deg	BlupOCS_45Deg_Max5	0.6357	57
2968	2968	16	10	0.795	0.0058	0.3836	0.0189	52.7	1.2429	240.808	9.9786	2.0834	0.1585	93.4689	14.3549	2.8247	0.1479	BlupOCS	SM	Matesel	Ssel1	Sgen5	Max5	45Deg	BlupOCS_45Deg_Max5	0.6164	61
2969	2969	17	10	0.8015	0.0051	0.4026	0.0157	54.098	1.134	248.172	9.4489	2.1146	0.1791	93.9993	15.9734	2.8816	0.1471	BlupOCS	SM	Matesel	Ssel1	Sgen5	Max5	45Deg	BlupOCS_45Deg_Max5	0.5974	65
2970	2970	18	10	0.8077	0.0048	0.4207	0.0155	55.6344	1.1595	255.308	10.0372	2.1689	0.1795	93.8479	15.3961	2.9528	0.1577	BlupOCS	SM	Matesel	Ssel1	Sgen5	Max5	45Deg	BlupOCS_45Deg_Max5	0.5793	69
2971	2971	19	10	0.8139	0.0051	0.4364	0.0148	57.1673	1.231	262.509	10.9143	2.2259	0.1976	95.2689	15.5142	3.0259	0.163	BlupOCS	SM	Matesel	Ssel1	Sgen5	Max5	45Deg	BlupOCS_45Deg_Max5	0.5636	73
2972	2972	20	10	0.8192	0.0052	0.4525	0.0127	58.663	1.215	269.443	11.5695	2.2734	0.1976	94.8656	14.957	3.0997	0.1478	BlupOCS	SM	Matesel	Ssel1	Sgen5	Max5	45Deg	BlupOCS_45Deg_Max5	0.5475	77
2973	2973	21	10	0.825	0.0047	0.4683	0.011	60.1978	1.3917	277.373	11.3277	2.3155	0.2034	96.0899	15.4111	3.1627	0.1594	BlupOCS	SM	Matesel	Ssel1	Sgen5	Max5	45Deg	BlupOCS_45Deg_Max5	0.5317	81
2974	2974	22	10	0.8303	0.0043	0.4821	0.0115	61.5955	1.4927	284.253	11.2996	2.345	0.2087	96.0013	14.1014	3.2341	0.172	BlupOCS	SM	Matesel	Ssel1	Sgen5	Max5	45Deg	BlupOCS_45Deg_Max5	0.5179	85
2975	2975	23	10	0.8346	0.0038	0.4964	0.0117	62.814	1.7071	289.512	12.4884	2.3921	0.2025	94.9487	14.3656	3.2956	0.1843	BlupOCS	SM	Matesel	Ssel1	Sgen5	Max5	45Deg	BlupOCS_45Deg_Max5	0.5036	89
2976	2976	24	10	0.8393	0.0033	0.5103	0.0126	64.0824	1.7046	295.382	12.4203	2.4338	0.2	95.1112	15.4073	3.3595	0.1926	BlupOCS	SM	Matesel	Ssel1	Sgen5	Max5	45Deg	BlupOCS_45Deg_Max5	0.4897	93
2977	2977	25	10	0.8428	0.0036	0.5239	0.0114	65.4182	1.6994	302.026	12.7995	2.478	0.2134	96.2184	16.0154	3.4157	0.2	BlupOCS	SM	Matesel	Ssel1	Sgen5	Max5	45Deg	BlupOCS_45Deg_Max5	0.4761	97
2978	2978	26	10	0.8481	0.0039	0.5371	0.0111	66.7603	1.8352	308.378	13.4135	2.5203	0.2238	95.7682	16.5483	3.4774	0.2065	BlupOCS	SM	Matesel	Ssel1	Sgen5	Max5	45Deg	BlupOCS_45Deg_Max5	0.4629	101
2979	2979	27	10	0.8523	0.0037	0.5511	0.0138	68.0847	2.1195	315.007	14.6445	2.5582	0.2148	96.3616	16.1782	3.5351	0.2171	BlupOCS	SM	Matesel	Ssel1	Sgen5	Max5	45Deg	BlupOCS_45Deg_Max5	0.4489	105
2980	2980	28	10	0.8563	0.0047	0.5629	0.0148	69.1629	2.1798	320.185	15.0348	2.5939	0.2282	95.8862	15.8517	3.5801	0.2164	BlupOCS	SM	Matesel	Ssel1	Sgen5	Max5	45Deg	BlupOCS_45Deg_Max5	0.4371	109
2981	2981	29	10	0.8603	0.0062	0.5758	0.0169	70.4473	2.1621	326.82	15.5572	2.6314	0.2111	97.8324	15.2846	3.635	0.213	BlupOCS	SM	Matesel	Ssel1	Sgen5	Max5	45Deg	BlupOCS_45Deg_Max5	0.4242	113
2982	2982	30	10	0.8645	0.0058	0.5873	0.0159	71.6078	2.0647	331.812	14.6549	2.6842	0.1957	98.2643	15.0968	3.6931	0.1997	BlupOCS	SM	Matesel	Ssel1	Sgen5	Max5	45Deg	BlupOCS_45Deg_Max5	0.4127	117
2983	2983	31	10	0.8676	0.0052	0.5985	0.0153	72.7983	1.9793	337.665	14.7384	2.7235	0.2039	98.9642	14.5141	3.7442	0.1907	BlupOCS	SM	Matesel	Ssel1	Sgen5	Max5	45Deg	BlupOCS_45Deg_Max5	0.4015	121
3015	3015	1	10	0	0	0.004	NA	23.8179	0.1697	99.7517	1.213	1.1966	0.0168	78.8457	2.1394	1.5018	0.0132	BlupOCS	SM	Matesel	Ssel0	Sgen0	Max5	45Deg	BlupOCS_45Deg_Max5	0.996	1
3016	3016	2	10	0.002	0.0035	0.0362	0.0054	25.4971	0.5018	107.159	3.044	1.2695	0.0568	77.94	4.1596	1.5761	0.0205	BlupOCS	SM	Matesel	Ssel0	Sgen0	Max5	45Deg	BlupOCS_45Deg_Max5	0.9638	2
3017	3017	3	10	0.023	0.0107	0.0591	0.0124	27.0673	0.6661	114.557	4.374	1.3172	0.0738	78.753	3.6516	1.6575	0.0365	BlupOCS	SM	Matesel	Ssel0	Sgen0	Max5	45Deg	BlupOCS_45Deg_Max5	0.9409	3
3018	3018	4	10	0.0441	0.0106	0.0766	0.0114	28.5127	0.8084	121.849	5.6356	1.3535	0.0874	79.1463	5.7682	1.7222	0.0382	BlupOCS	SM	Matesel	Ssel0	Sgen0	Max5	45Deg	BlupOCS_45Deg_Max5	0.9234	4
3019	3019	5	10	0.0684	0.013	0.1022	0.0115	29.9676	0.7822	128.791	6.3478	1.3908	0.0969	79.9728	7.6076	1.8018	0.0413	BlupOCS	SM	Matesel	Ssel0	Sgen0	Max5	45Deg	BlupOCS_45Deg_Max5	0.8978	5
3020	3020	6	10	0.0868	0.0127	0.1157	0.0132	31.2242	0.9859	135.151	8.1585	1.423	0.1062	80.563	9.8516	1.8579	0.0449	BlupOCS	SM	Matesel	Ssel0	Sgen0	Max5	45Deg	BlupOCS_45Deg_Max5	0.8843	6
3021	3021	7	10	0.1041	0.0132	0.1354	0.0137	32.6267	1.1615	141.688	8.8932	1.4774	0.0995	82.3893	10.6611	1.9268	0.0546	BlupOCS	SM	Matesel	Ssel0	Sgen0	Max5	45Deg	BlupOCS_45Deg_Max5	0.8646	7
3022	3022	8	10	0.1275	0.0196	0.1588	0.0168	34.113	1.246	149.549	9.4165	1.5021	0.0856	82.5698	9.8024	1.9925	0.0711	BlupOCS	SM	Matesel	Ssel0	Sgen0	Max5	45Deg	BlupOCS_45Deg_Max5	0.8412	8
3023	3023	9	10	0.1506	0.0208	0.1788	0.0192	35.4417	1.3645	156.21	9.4413	1.5131	0.0822	82.8912	10.2307	2.0749	0.0709	BlupOCS	SM	Matesel	Ssel0	Sgen0	Max5	45Deg	BlupOCS_45Deg_Max5	0.8212	9
3024	3024	10	10	0.1724	0.0232	0.1989	0.0203	36.779	1.4034	162.909	9.6738	1.5453	0.0824	83.9278	9.4242	2.1409	0.062	BlupOCS	SM	Matesel	Ssel0	Sgen0	Max5	45Deg	BlupOCS_45Deg_Max5	0.8011	10
3025	3025	11	10	0.1891	0.0191	0.2166	0.0211	38.0532	1.3421	169.31	8.9781	1.5649	0.0746	83.2355	8.0225	2.206	0.0806	BlupOCS	SM	Matesel	Ssel0	Sgen0	Max5	45Deg	BlupOCS_45Deg_Max5	0.7834	11
3026	3026	12	10	0.2049	0.0212	0.2319	0.0215	39.2917	1.4691	175.497	9.2163	1.5941	0.0691	83.4821	8.5143	2.2649	0.0913	BlupOCS	SM	Matesel	Ssel0	Sgen0	Max5	45Deg	BlupOCS_45Deg_Max5	0.7681	12
3027	3027	13	10	0.2214	0.0229	0.2476	0.0211	40.5035	1.4657	181.744	9.3281	1.6259	0.0856	86.1908	9.3252	2.3246	0.0925	BlupOCS	SM	Matesel	Ssel0	Sgen0	Max5	45Deg	BlupOCS_45Deg_Max5	0.7524	13
3028	3028	14	10	0.2421	0.0257	0.2667	0.024	41.853	1.4053	188.588	9.43	1.6613	0.0829	86.9585	8.497	2.3843	0.0749	BlupOCS	SM	Matesel	Ssel0	Sgen0	Max5	45Deg	BlupOCS_45Deg_Max5	0.7333	14
3029	3029	15	10	0.2593	0.0223	0.2829	0.0219	43.0804	1.3522	195.301	9.5731	1.6797	0.1056	87.9285	8.211	2.437	0.0683	BlupOCS	SM	Matesel	Ssel0	Sgen0	Max5	45Deg	BlupOCS_45Deg_Max5	0.7171	15
3030	3030	16	10	0.276	0.0223	0.2986	0.0225	44.2022	1.3864	200.384	9.4804	1.7219	0.1229	88.6718	7.9117	2.4948	0.081	BlupOCS	SM	Matesel	Ssel0	Sgen0	Max5	45Deg	BlupOCS_45Deg_Max5	0.7014	16
3031	3031	17	10	0.2925	0.0243	0.3113	0.0243	45.4377	1.4844	206.392	10.7989	1.7663	0.1424	90.4338	8.9991	2.5514	0.0777	BlupOCS	SM	Matesel	Ssel0	Sgen0	Max5	45Deg	BlupOCS_45Deg_Max5	0.6887	17
3032	3032	18	10	0.3037	0.0232	0.3263	0.0209	46.4119	1.512	210.746	11.1236	1.8006	0.153	90.0549	10.0921	2.601	0.0757	BlupOCS	SM	Matesel	Ssel0	Sgen0	Max5	45Deg	BlupOCS_45Deg_Max5	0.6737	18
3033	3033	19	10	0.318	0.0251	0.3397	0.0231	47.4592	1.5051	215.423	11.302	1.8512	0.1557	90.8209	10.1996	2.6467	0.0873	BlupOCS	SM	Matesel	Ssel0	Sgen0	Max5	45Deg	BlupOCS_45Deg_Max5	0.6603	19
3034	3034	20	10	0.3327	0.0258	0.3525	0.0239	48.4	1.5943	220.12	12.1273	1.8685	0.1591	91.1994	9.9169	2.6972	0.0822	BlupOCS	SM	Matesel	Ssel0	Sgen0	Max5	45Deg	BlupOCS_45Deg_Max5	0.6475	20
3035	3035	21	10	0.3469	0.0248	0.3697	0.0246	49.5636	1.4915	225.701	13.142	1.9012	0.1614	91.9507	9.8165	2.7575	0.0926	BlupOCS	SM	Matesel	Ssel0	Sgen0	Max5	45Deg	BlupOCS_45Deg_Max5	0.6303	21
3036	3036	22	10	0.3633	0.0265	0.3842	0.0265	50.597	1.4696	230.704	13.7607	1.9223	0.1766	92.148	9.9681	2.815	0.0941	BlupOCS	SM	Matesel	Ssel0	Sgen0	Max5	45Deg	BlupOCS_45Deg_Max5	0.6158	22
3037	3037	23	10	0.3776	0.028	0.3983	0.0273	51.6651	1.4269	236.027	13.0359	1.9561	0.1637	92.3468	9.7091	2.8579	0.0877	BlupOCS	SM	Matesel	Ssel0	Sgen0	Max5	45Deg	BlupOCS_45Deg_Max5	0.6017	23
3038	3038	24	10	0.3939	0.0287	0.4144	0.0265	52.9512	1.2706	241.932	12.4448	2.0022	0.1659	93.1127	9.3173	2.9233	0.0922	BlupOCS	SM	Matesel	Ssel0	Sgen0	Max5	45Deg	BlupOCS_45Deg_Max5	0.5856	24
3039	3039	25	10	0.4085	0.0232	0.4271	0.0241	54.0211	1.288	246.962	13.5449	2.043	0.1924	94.07	9.8991	2.9731	0.0957	BlupOCS	SM	Matesel	Ssel0	Sgen0	Max5	45Deg	BlupOCS_45Deg_Max5	0.5729	25
3040	3040	26	10	0.4206	0.0235	0.4389	0.0228	55.0127	1.3738	252.225	13.5262	2.0625	0.182	95.1091	9.9416	3.0177	0.0897	BlupOCS	SM	Matesel	Ssel0	Sgen0	Max5	45Deg	BlupOCS_45Deg_Max5	0.5611	26
3041	3041	27	10	0.4351	0.0268	0.4529	0.0242	56.1351	1.3718	257.623	13.1514	2.0931	0.1924	94.7304	9.9342	3.0711	0.0935	BlupOCS	SM	Matesel	Ssel0	Sgen0	Max5	45Deg	BlupOCS_45Deg_Max5	0.5471	27
3042	3042	28	10	0.4477	0.0261	0.4641	0.0255	56.9879	1.3497	261.267	12.8755	2.1234	0.1862	92.7666	9.2384	3.1123	0.1058	BlupOCS	SM	Matesel	Ssel0	Sgen0	Max5	45Deg	BlupOCS_45Deg_Max5	0.5359	28
3043	3043	29	10	0.4582	0.0259	0.4717	0.0251	57.866	1.2312	265.318	12.2319	2.1631	0.1896	92.6097	8.9182	3.1452	0.1026	BlupOCS	SM	Matesel	Ssel0	Sgen0	Max5	45Deg	BlupOCS_45Deg_Max5	0.5283	29
3044	3044	30	10	0.4685	0.0248	0.4842	0.0251	58.8777	1.3421	270.388	11.773	2.1906	0.1963	92.5582	8.9309	3.1881	0.1061	BlupOCS	SM	Matesel	Ssel0	Sgen0	Max5	45Deg	BlupOCS_45Deg_Max5	0.5158	30
3045	3045	31	10	0.4814	0.028	0.4958	0.0237	59.8344	1.3009	274.822	10.9931	2.2331	0.1958	92.8402	9.531	3.2261	0.1142	BlupOCS	SM	Matesel	Ssel0	Sgen0	Max5	45Deg	BlupOCS_45Deg_Max5	0.5042	31
3077	3077	1	10	0.291667	0	0.00696	0	23.8206	0.166714	99.5435	1.21707	1.20027	0.0173161	78.5724	1.71782	1.50444	0.0160684	BlupOCS	SM	Matesel	Ssel1	Sgen1	Max5	45Deg	BlupOCS_45Deg_Max5	0.99304	NA
3078	3078	2	10	0.333333	0	0.041144	0.00611093	26.3465	0.344385	111.918	2.127	1.27462	0.046228	80.5221	2.56374	1.62513	0.0571074	BlupOCS	SM	Matesel	Ssel1	Sgen1	Max5	45Deg	BlupOCS_45Deg_Max5	0.958856	NA
3079	3079	3	10	0.342083	0.0063821	0.068379	0.0111171	28.0807	0.836825	120.611	3.86333	1.33055	0.0406292	80.03	3.19778	1.68817	0.0722155	BlupOCS	SM	Matesel	Ssel1	Sgen1	Max5	45Deg	BlupOCS_45Deg_Max5	0.931621	NA
3080	3080	4	10	0.360175	0.00953836	0.101227	0.0158593	30.103	0.894454	130.382	4.20431	1.39517	0.057531	80.6038	4.49878	1.77973	0.0836855	BlupOCS	SM	Matesel	Ssel1	Sgen1	Max5	45Deg	BlupOCS_45Deg_Max5	0.898773	NA
3081	3081	5	10	0.378771	0.0106297	0.127233	0.0160067	31.9853	0.88433	139.388	4.33752	1.45202	0.0781095	79.8409	7.35877	1.86498	0.0876102	BlupOCS	SM	Matesel	Ssel1	Sgen1	Max5	45Deg	BlupOCS_45Deg_Max5	0.872767	NA
3082	3082	6	10	0.39651	0.0129937	0.150409	0.0178986	33.6147	1.16364	147.435	4.34302	1.49733	0.0789116	80.3725	6.70214	1.93988	0.111884	BlupOCS	SM	Matesel	Ssel1	Sgen1	Max5	45Deg	BlupOCS_45Deg_Max5	0.849591	NA
3083	3083	7	10	0.415758	0.0119308	0.178705	0.0246398	35.5329	1.22863	156.148	4.97822	1.57925	0.0938263	81.0249	5.96741	2.02564	0.118408	BlupOCS	SM	Matesel	Ssel1	Sgen1	Max5	45Deg	BlupOCS_45Deg_Max5	0.821295	NA
3084	3084	8	10	0.435016	0.0198004	0.203148	0.0262496	37.0686	1.12987	164.561	5.06726	1.61576	0.0832437	83.7905	5.53954	2.08541	0.11822	BlupOCS	SM	Matesel	Ssel1	Sgen1	Max5	45Deg	BlupOCS_45Deg_Max5	0.796852	NA
3085	3085	9	10	0.452288	0.0193045	0.227614	0.0270703	38.6241	1.15107	171.999	5.03105	1.66265	0.0811232	84.7062	6.11991	2.16337	0.118731	BlupOCS	SM	Matesel	Ssel1	Sgen1	Max5	45Deg	BlupOCS_45Deg_Max5	0.772386	NA
3086	3086	10	10	0.470194	0.0224233	0.252138	0.0254608	40.33	1.14797	180.666	4.65953	1.71352	0.0572546	86.2025	7.95437	2.23486	0.125311	BlupOCS	SM	Matesel	Ssel1	Sgen1	Max5	45Deg	BlupOCS_45Deg_Max5	0.747862	NA
3087	3087	11	10	0.487303	0.0153447	0.276264	0.021127	42.1313	1.05299	189.689	4.54142	1.77291	0.0785576	87.1489	7.70642	2.30611	0.121819	BlupOCS	SM	Matesel	Ssel1	Sgen1	Max5	45Deg	BlupOCS_45Deg_Max5	0.723736	NA
3088	3088	12	10	0.499721	0.014829	0.29681	0.021964	43.6535	1.32764	196.423	6.44725	1.83177	0.0886661	86.941	7.65119	2.38268	0.12159	BlupOCS	SM	Matesel	Ssel1	Sgen1	Max5	45Deg	BlupOCS_45Deg_Max5	0.70319	NA
3089	3089	13	10	0.51797	0.0174852	0.318273	0.0240838	45.1103	1.23352	203.89	6.87332	1.87918	0.0864487	90.7723	6.98301	2.44968	0.114598	BlupOCS	SM	Matesel	Ssel1	Sgen1	Max5	45Deg	BlupOCS_45Deg_Max5	0.681727	NA
3090	3090	14	10	0.53272	0.0159389	0.341961	0.0243413	46.8102	1.32893	212.348	7.4745	1.94045	0.079107	90.6117	6.53202	2.50882	0.118282	BlupOCS	SM	Matesel	Ssel1	Sgen1	Max5	45Deg	BlupOCS_45Deg_Max5	0.658039	NA
3091	3091	15	10	0.549323	0.017402	0.364427	0.0240791	48.2832	1.2768	218.841	7.83017	1.99709	0.0721065	90.284	6.74823	2.5834	0.112622	BlupOCS	SM	Matesel	Ssel1	Sgen1	Max5	45Deg	BlupOCS_45Deg_Max5	0.635573	NA
3092	3092	16	10	0.562435	0.0171917	0.381655	0.0219036	49.6703	1.22223	225.841	7.24832	2.03401	0.0732	90.8451	6.0398	2.6443	0.125179	BlupOCS	SM	Matesel	Ssel1	Sgen1	Max5	45Deg	BlupOCS_45Deg_Max5	0.618345	NA
3093	3093	17	10	0.574927	0.0152631	0.399815	0.0196409	50.9289	1.18327	231.511	6.75242	2.0825	0.0838406	92.3	6.32368	2.71203	0.114559	BlupOCS	SM	Matesel	Ssel1	Sgen1	Max5	45Deg	BlupOCS_45Deg_Max5	0.600185	NA
3094	3094	18	10	0.590837	0.0138376	0.419583	0.0179705	52.1809	1.21659	237.051	7.19474	2.1292	0.0942072	91.7687	6.73438	2.7749	0.108214	BlupOCS	SM	Matesel	Ssel1	Sgen1	Max5	45Deg	BlupOCS_45Deg_Max5	0.580417	NA
3095	3095	19	10	0.602531	0.0128867	0.439317	0.0183345	53.4962	1.38582	243.906	7.7127	2.1617	0.0927324	92.3107	8.33395	2.82797	0.118009	BlupOCS	SM	Matesel	Ssel1	Sgen1	Max5	45Deg	BlupOCS_45Deg_Max5	0.560683	NA
3096	3096	20	10	0.616019	0.0112706	0.456715	0.0144074	54.6773	1.43944	249.363	8.14325	2.19642	0.106097	92.1063	8.44992	2.89008	0.120157	BlupOCS	SM	Matesel	Ssel1	Sgen1	Max5	45Deg	BlupOCS_45Deg_Max5	0.543285	NA
3097	3097	21	10	0.626733	0.0100451	0.472632	0.0134701	55.7803	1.58125	254.844	8.51659	2.22251	0.110046	91.8544	7.37751	2.94122	0.132786	BlupOCS	SM	Matesel	Ssel1	Sgen1	Max5	45Deg	BlupOCS_45Deg_Max5	0.527368	NA
3098	3098	22	10	0.637351	0.00974761	0.489334	0.0143954	57.2311	1.75674	261.915	9.24156	2.27203	0.125351	92.9902	8.30568	3.0052	0.14117	BlupOCS	SM	Matesel	Ssel1	Sgen1	Max5	45Deg	BlupOCS_45Deg_Max5	0.510666	NA
3099	3099	23	10	0.649063	0.00982659	0.505513	0.0137966	58.3087	1.85107	267.255	10.0575	2.30883	0.123743	94.1108	9.06358	3.05115	0.151359	BlupOCS	SM	Matesel	Ssel1	Sgen1	Max5	45Deg	BlupOCS_45Deg_Max5	0.494487	NA
3100	3100	24	10	0.660741	0.0117169	0.519378	0.0132949	59.4	1.86125	272.691	10.1897	2.34225	0.125088	94.8091	9.76607	3.0984	0.15396	BlupOCS	SM	Matesel	Ssel1	Sgen1	Max5	45Deg	BlupOCS_45Deg_Max5	0.480622	NA
3101	3101	25	10	0.669375	0.0103178	0.531249	0.0123326	60.5251	1.57502	278.058	8.67685	2.3777	0.129013	95.3651	11.204	3.1532	0.156286	BlupOCS	SM	Matesel	Ssel1	Sgen1	Max5	45Deg	BlupOCS_45Deg_Max5	0.468751	NA
3102	3102	26	10	0.681394	0.00884292	0.544126	0.01347	61.6609	1.54582	283.734	8.21092	2.41355	0.144516	97.3437	10.9155	3.20659	0.160541	BlupOCS	SM	Matesel	Ssel1	Sgen1	Max5	45Deg	BlupOCS_45Deg_Max5	0.455874	NA
3103	3103	27	10	0.688321	0.00811308	0.559443	0.0133373	62.851	1.56234	289.458	8.84161	2.45362	0.135638	97.9078	11.7845	3.26043	0.162479	BlupOCS	SM	Matesel	Ssel1	Sgen1	Max5	45Deg	BlupOCS_45Deg_Max5	0.440557	NA
3104	3104	28	10	0.698744	0.00762371	0.574393	0.0102629	64.0523	1.51354	295.49	8.49841	2.48549	0.148438	98.9395	12.6371	3.31684	0.15069	BlupOCS	SM	Matesel	Ssel1	Sgen1	Max5	45Deg	BlupOCS_45Deg_Max5	0.425607	NA
3105	3105	29	10	0.707417	0.00847304	0.587325	0.0114659	65.0778	1.48619	300.852	7.84078	2.50845	0.136886	99.1132	12.6897	3.35876	0.146132	BlupOCS	SM	Matesel	Ssel1	Sgen1	Max5	45Deg	BlupOCS_45Deg_Max5	0.412675	NA
3106	3106	30	10	0.719151	0.00827414	0.599711	0.0122995	66.1953	1.47152	305.953	8.00665	2.54053	0.131862	97.9035	13.6518	3.41556	0.144115	BlupOCS	SM	Matesel	Ssel1	Sgen1	Max5	45Deg	BlupOCS_45Deg_Max5	0.400289	NA
3107	3107	31	10	0.725317	0.00925588	0.609488	0.0121171	67.1197	1.69771	310.419	8.85633	2.56538	0.148497	98.799	13.5092	3.46495	0.149122	BlupOCS	SM	Matesel	Ssel1	Sgen1	Max5	45Deg	BlupOCS_45Deg_Max5	0.390512	NA
3139	3139	1	10	0.426471	0	0.00745	0	23.8922	0.139595	100.088	1.07612	1.19941	0.0182969	78.737	2.33765	1.50485	0.0168822	BlupOCS	SM	Matesel	Ssel1	Sgen2	Max5	45Deg	BlupOCS_45Deg_Max5	0.99255	NA
3140	3140	2	10	0.470588	0	0.039586	0.00367528	26.6378	0.362014	114.34	2.37679	1.2775	0.0438114	81.8959	4.78054	1.61707	0.0267408	BlupOCS	SM	Matesel	Ssel1	Sgen2	Max5	45Deg	BlupOCS_45Deg_Max5	0.960414	NA
3141	3141	3	10	0.475285	0.00236005	0.071054	0.00558954	28.8681	0.647705	125.548	3.78054	1.34071	0.0777137	82.4409	5.72795	1.71117	0.0488136	BlupOCS	SM	Matesel	Ssel1	Sgen2	Max5	45Deg	BlupOCS_45Deg_Max5	0.928946	NA
3142	3142	4	10	0.489777	0.00572766	0.097826	0.0126481	30.8421	0.825396	135.424	5.00416	1.39411	0.0947631	83.6287	6.99141	1.80166	0.0683993	BlupOCS	SM	Matesel	Ssel1	Sgen2	Max5	45Deg	BlupOCS_45Deg_Max5	0.902174	NA
3143	3143	5	10	0.50474	0.00625441	0.130696	0.0127901	32.9267	0.932968	145.417	5.13103	1.45381	0.0993437	83.644	8.24915	1.90267	0.0737294	BlupOCS	SM	Matesel	Ssel1	Sgen2	Max5	45Deg	BlupOCS_45Deg_Max5	0.869304	NA
3144	3144	6	10	0.520873	0.00726579	0.156315	0.0125644	34.9725	0.971693	156.002	5.17458	1.50582	0.0934355	84.4983	5.50239	1.98635	0.0773016	BlupOCS	SM	Matesel	Ssel1	Sgen2	Max5	45Deg	BlupOCS_45Deg_Max5	0.843685	NA
3145	3145	7	10	0.538355	0.0104675	0.189628	0.0198814	36.9903	1.27476	165.56	7.69364	1.58298	0.0983447	85.2892	7.28612	2.0728	0.0821982	BlupOCS	SM	Matesel	Ssel1	Sgen2	Max5	45Deg	BlupOCS_45Deg_Max5	0.810372	NA
3146	3146	8	10	0.553968	0.0103876	0.214998	0.0222525	38.9041	1.33702	174.818	8.41875	1.6408	0.0934107	86.7524	8.84603	2.16661	0.0890029	BlupOCS	SM	Matesel	Ssel1	Sgen2	Max5	45Deg	BlupOCS_45Deg_Max5	0.785002	NA
3147	3147	9	10	0.569683	0.0143002	0.243685	0.0244967	40.5787	1.46758	183.64	8.98606	1.68618	0.119781	88.2579	9.70015	2.23099	0.0793883	BlupOCS	SM	Matesel	Ssel1	Sgen2	Max5	45Deg	BlupOCS_45Deg_Max5	0.756315	NA
3148	3148	10	10	0.585225	0.0119354	0.269258	0.0209647	42.4149	1.35275	192.948	8.3407	1.73087	0.115191	88.7556	8.88837	2.31314	0.08653	BlupOCS	SM	Matesel	Ssel1	Sgen2	Max5	45Deg	BlupOCS_45Deg_Max5	0.730742	NA
3149	3149	11	10	0.600394	0.0106392	0.29224	0.0176127	44.2377	1.46858	201.849	9.1298	1.78386	0.138006	89.2968	10.2455	2.39778	0.0924692	BlupOCS	SM	Matesel	Ssel1	Sgen2	Max5	45Deg	BlupOCS_45Deg_Max5	0.70776	NA
3150	3150	12	10	0.610473	0.0105462	0.317216	0.0226428	45.7682	1.62737	209.675	9.61246	1.82742	0.129941	90.2025	12.0809	2.46021	0.0847664	BlupOCS	SM	Matesel	Ssel1	Sgen2	Max5	45Deg	BlupOCS_45Deg_Max5	0.682784	NA
3151	3151	13	10	0.624214	0.0124941	0.336651	0.0218733	47.3454	1.71896	218.055	10.4525	1.86341	0.112198	92.2789	14.4994	2.52811	0.0793589	BlupOCS	SM	Matesel	Ssel1	Sgen2	Max5	45Deg	BlupOCS_45Deg_Max5	0.663349	NA
3152	3152	14	10	0.637315	0.00972476	0.3545	0.0201742	48.9171	1.76723	226.582	10.5637	1.89493	0.132612	93.6955	15.9728	2.59107	0.0892001	BlupOCS	SM	Matesel	Ssel1	Sgen2	Max5	45Deg	BlupOCS_45Deg_Max5	0.6455	NA
3153	3153	15	10	0.646788	0.0101984	0.374107	0.0186285	50.5342	1.83292	234.192	11.0331	1.93838	0.144198	93.0536	16.7258	2.67379	0.0906602	BlupOCS	SM	Matesel	Ssel1	Sgen2	Max5	45Deg	BlupOCS_45Deg_Max5	0.625893	NA
3154	3154	16	10	0.657789	0.00963493	0.396171	0.0198974	52.065	1.55855	242.444	10.1716	1.95954	0.138076	94.1746	15.7766	2.74492	0.0834824	BlupOCS	SM	Matesel	Ssel1	Sgen2	Max5	45Deg	BlupOCS_45Deg_Max5	0.603829	NA
3155	3155	17	10	0.669577	0.0107797	0.413681	0.019607	53.4033	1.62838	249.382	9.80332	1.99238	0.148482	95.412	16.5457	2.8035	0.0791933	BlupOCS	SM	Matesel	Ssel1	Sgen2	Max5	45Deg	BlupOCS_45Deg_Max5	0.586319	NA
3156	3156	18	10	0.680534	0.010342	0.432241	0.0214031	54.8647	1.55355	256.697	8.72547	2.04052	0.145951	96.4225	16.4176	2.86267	0.0861962	BlupOCS	SM	Matesel	Ssel1	Sgen2	Max5	45Deg	BlupOCS_45Deg_Max5	0.567759	NA
3157	3157	19	10	0.689444	0.0107001	0.448769	0.0193946	56.2698	1.53861	264.101	9.05674	2.07596	0.13659	96.2956	17.7631	2.9127	0.10386	BlupOCS	SM	Matesel	Ssel1	Sgen2	Max5	45Deg	BlupOCS_45Deg_Max5	0.551231	NA
3158	3158	20	10	0.700126	0.0108181	0.468506	0.0190248	57.5273	1.58618	270.096	9.19236	2.11387	0.140065	96.8976	17.2508	2.97563	0.106186	BlupOCS	SM	Matesel	Ssel1	Sgen2	Max5	45Deg	BlupOCS_45Deg_Max5	0.531494	NA
3159	3159	21	10	0.709344	0.0120046	0.483169	0.0177606	58.8034	1.62786	276.402	9.26187	2.13822	0.140749	97.0747	18.4654	3.04381	0.123988	BlupOCS	SM	Matesel	Ssel1	Sgen2	Max5	45Deg	BlupOCS_45Deg_Max5	0.516831	NA
3160	3160	22	10	0.717243	0.0122491	0.497866	0.0199506	59.9346	1.62303	281.948	9.57814	2.17405	0.134192	99.0585	18.8184	3.10047	0.120047	BlupOCS	SM	Matesel	Ssel1	Sgen2	Max5	45Deg	BlupOCS_45Deg_Max5	0.502134	NA
3161	3161	23	10	0.727188	0.0112267	0.514844	0.020639	61.226	1.64357	288.241	10.0053	2.2053	0.13946	99.0263	18.5967	3.16499	0.116156	BlupOCS	SM	Matesel	Ssel1	Sgen2	Max5	45Deg	BlupOCS_45Deg_Max5	0.485156	NA
3162	3162	24	10	0.735662	0.00957784	0.52976	0.0194149	62.506	1.48128	295.102	8.9432	2.23464	0.144285	100.971	19.8566	3.21919	0.117805	BlupOCS	SM	Matesel	Ssel1	Sgen2	Max5	45Deg	BlupOCS_45Deg_Max5	0.47024	NA
3163	3163	25	10	0.743287	0.0109864	0.544347	0.0186012	63.6042	1.45632	300.366	9.31326	2.27112	0.14712	100.739	19.6489	3.26641	0.111456	BlupOCS	SM	Matesel	Ssel1	Sgen2	Max5	45Deg	BlupOCS_45Deg_Max5	0.455653	NA
3164	3164	26	10	0.750783	0.0103432	0.558692	0.0150309	64.8275	1.32825	306.962	8.33276	2.29853	0.136747	101.707	20.7927	3.31337	0.10732	BlupOCS	SM	Matesel	Ssel1	Sgen2	Max5	45Deg	BlupOCS_45Deg_Max5	0.441308	NA
3165	3165	27	10	0.757707	0.0101326	0.570634	0.0165569	65.8213	1.29795	312.111	8.311	2.33093	0.130132	103.462	20.4356	3.35318	0.107514	BlupOCS	SM	Matesel	Ssel1	Sgen2	Max5	45Deg	BlupOCS_45Deg_Max5	0.429366	NA
3166	3166	28	10	0.766461	0.00999497	0.584401	0.0198065	67.0364	1.27921	318.32	8.48122	2.36438	0.118479	103.869	20.3842	3.40254	0.115463	BlupOCS	SM	Matesel	Ssel1	Sgen2	Max5	45Deg	BlupOCS_45Deg_Max5	0.415599	NA
3167	3167	29	10	0.772776	0.00986662	0.595888	0.0185067	68.0859	1.54285	323.649	9.27527	2.39408	0.126008	103.798	20.9929	3.44349	0.114855	BlupOCS	SM	Matesel	Ssel1	Sgen2	Max5	45Deg	BlupOCS_45Deg_Max5	0.404112	NA
3168	3168	30	10	0.779413	0.010512	0.607233	0.0182631	69.094	1.55656	328.756	8.74947	2.41497	0.129218	104.078	21.6795	3.49225	0.136992	BlupOCS	SM	Matesel	Ssel1	Sgen2	Max5	45Deg	BlupOCS_45Deg_Max5	0.392767	NA
3169	3169	31	10	0.786333	0.00954187	0.61779	0.0175123	70.1133	1.69112	333.744	9.01656	2.43998	0.12669	103.619	22.2994	3.54013	0.137418	BlupOCS	SM	Matesel	Ssel1	Sgen2	Max5	45Deg	BlupOCS_45Deg_Max5	0.38221	NA
3201	3201	1	10	0.604167	0	0.00808	0	23.8119	0.232091	99.6845	1.58497	1.19796	0.0269992	79.0718	2.17953	1.50233	0.016084	BlupOCS	SM	Matesel	Ssel1	Sgen4	Max5	45Deg	BlupOCS_45Deg_Max5	0.99192	NA
3202	3202	2	10	0.638889	0	0.042244	0.00365988	26.9866	0.327368	115.062	3.32142	1.30159	0.0535028	81.324	3.56286	1.64903	0.040268	BlupOCS	SM	Matesel	Ssel1	Sgen4	Max5	45Deg	BlupOCS_45Deg_Max5	0.957756	NA
3203	3203	3	10	0.641692	0.00132616	0.071008	0.00778608	28.9109	0.40285	125.252	3.65917	1.34417	0.0348882	82.9419	4.8096	1.72999	0.0436241	BlupOCS	SM	Matesel	Ssel1	Sgen4	Max5	45Deg	BlupOCS_45Deg_Max5	0.928992	NA
3204	3204	4	10	0.651054	0.00227728	0.099218	0.00739056	31.3093	0.555741	137.226	3.85207	1.42521	0.0277231	85.4625	7.73513	1.83021	0.0639057	BlupOCS	SM	Matesel	Ssel1	Sgen4	Max5	45Deg	BlupOCS_45Deg_Max5	0.900782	NA
3205	3205	5	10	0.660396	0.0046487	0.128676	0.00929787	33.4762	0.902612	147.491	5.53788	1.49351	0.038111	84.7927	9.42164	1.92996	0.0739553	BlupOCS	SM	Matesel	Ssel1	Sgen4	Max5	45Deg	BlupOCS_45Deg_Max5	0.871324	NA
3206	3206	6	10	0.670967	0.00549643	0.156349	0.0158727	35.3003	1.02877	157.353	3.28713	1.52843	0.0709881	86.106	11.0125	2.00426	0.105475	BlupOCS	SM	Matesel	Ssel1	Sgen4	Max5	45Deg	BlupOCS_45Deg_Max5	0.843651	NA
3207	3207	7	10	0.682282	0.00726217	0.18362	0.0147891	37.4108	1.00281	167.448	3.62958	1.57548	0.0824609	84.2221	13.3956	2.11127	0.112688	BlupOCS	SM	Matesel	Ssel1	Sgen4	Max5	45Deg	BlupOCS_45Deg_Max5	0.81638	NA
3208	3208	8	10	0.692985	0.00566412	0.211656	0.0138614	39.4626	0.821375	177.143	3.36836	1.64775	0.0748038	85.6793	15.5647	2.20902	0.107968	BlupOCS	SM	Matesel	Ssel1	Sgen4	Max5	45Deg	BlupOCS_45Deg_Max5	0.788344	NA
3209	3209	9	10	0.703918	0.0063187	0.233598	0.0158069	41.2726	0.956711	185.775	3.59801	1.7002	0.0720001	85.3448	16.2296	2.29593	0.128646	BlupOCS	SM	Matesel	Ssel1	Sgen4	Max5	45Deg	BlupOCS_45Deg_Max5	0.766402	NA
3210	3210	10	10	0.712579	0.00699937	0.259529	0.016425	43.2902	0.95655	195.315	4.30606	1.76552	0.0606764	86.9506	17.2738	2.39819	0.12228	BlupOCS	SM	Matesel	Ssel1	Sgen4	Max5	45Deg	BlupOCS_45Deg_Max5	0.740471	NA
3211	3211	11	10	0.720997	0.00562086	0.281264	0.0173568	45.0214	0.947048	204.292	5.33057	1.79718	0.0886039	88.0057	15.5944	2.48187	0.128901	BlupOCS	SM	Matesel	Ssel1	Sgen4	Max5	45Deg	BlupOCS_45Deg_Max5	0.718736	NA
3212	3212	12	10	0.729052	0.00730129	0.301738	0.0181234	46.7737	1.08944	213.182	5.91111	1.84677	0.0792344	89.4402	15.0958	2.55779	0.129318	BlupOCS	SM	Matesel	Ssel1	Sgen4	Max5	45Deg	BlupOCS_45Deg_Max5	0.698262	NA
3213	3213	13	10	0.739154	0.00793481	0.326344	0.0222436	48.4385	1.17415	221.012	6.62361	1.90383	0.0721553	90.4384	14.8772	2.63897	0.13701	BlupOCS	SM	Matesel	Ssel1	Sgen4	Max5	45Deg	BlupOCS_45Deg_Max5	0.673656	NA
3214	3214	14	10	0.747678	0.00856323	0.347452	0.0205324	50.2524	1.23469	230.391	6.56546	1.94792	0.0880159	92.1993	15.0917	2.72004	0.152407	BlupOCS	SM	Matesel	Ssel1	Sgen4	Max5	45Deg	BlupOCS_45Deg_Max5	0.652548	NA
3215	3215	15	10	0.755111	0.00803875	0.367519	0.0205573	51.731	1.39595	237.925	7.22968	1.97759	0.0949087	92.9251	15.5799	2.79256	0.159893	BlupOCS	SM	Matesel	Ssel1	Sgen4	Max5	45Deg	BlupOCS_45Deg_Max5	0.632481	NA
3216	3216	16	10	0.761936	0.00713215	0.384255	0.0163503	53.2218	1.52815	245.13	6.29035	2.02208	0.106241	93.7087	16.5883	2.86473	0.178998	BlupOCS	SM	Matesel	Ssel1	Sgen4	Max5	45Deg	BlupOCS_45Deg_Max5	0.615745	NA
3217	3217	17	10	0.770104	0.00664375	0.402685	0.0171795	54.6551	1.45108	252.58	5.94924	2.0571	0.104915	94.8839	16.0631	2.92634	0.178249	BlupOCS	SM	Matesel	Ssel1	Sgen4	Max5	45Deg	BlupOCS_45Deg_Max5	0.597315	NA
3218	3218	18	10	0.776458	0.00671561	0.42113	0.0206203	56.163	1.60311	259.871	6.82977	2.09628	0.101248	93.8518	14.3015	2.99629	0.171783	BlupOCS	SM	Matesel	Ssel1	Sgen4	Max5	45Deg	BlupOCS_45Deg_Max5	0.57887	NA
3219	3219	19	10	0.783396	0.00967513	0.43745	0.0240127	57.6181	1.63084	267.193	7.08715	2.14452	0.0870038	94.7509	14.9077	3.05313	0.178089	BlupOCS	SM	Matesel	Ssel1	Sgen4	Max5	45Deg	BlupOCS_45Deg_Max5	0.56255	NA
3220	3220	20	10	0.789116	0.00917252	0.451317	0.0207265	58.9542	1.51126	273.518	6.92197	2.18373	0.101492	95.757	14.8754	3.12426	0.166572	BlupOCS	SM	Matesel	Ssel1	Sgen4	Max5	45Deg	BlupOCS_45Deg_Max5	0.548683	NA
3221	3221	21	10	0.795821	0.00857477	0.471337	0.0218368	60.4836	1.54718	281.149	7.1107	2.23004	0.102468	95.8176	14.2394	3.18627	0.158362	BlupOCS	SM	Matesel	Ssel1	Sgen4	Max5	45Deg	BlupOCS_45Deg_Max5	0.528663	NA
3222	3222	22	10	0.802203	0.00855466	0.484936	0.0231983	61.6968	1.38203	287.089	6.60878	2.28008	0.0988889	97.7795	14.9014	3.2353	0.150422	BlupOCS	SM	Matesel	Ssel1	Sgen4	Max5	45Deg	BlupOCS_45Deg_Max5	0.515064	NA
3223	3223	23	10	0.807234	0.00906342	0.5011	0.021532	62.9623	1.37184	293	6.29254	2.31973	0.117229	97.3974	15.2548	3.29658	0.142492	BlupOCS	SM	Matesel	Ssel1	Sgen4	Max5	45Deg	BlupOCS_45Deg_Max5	0.4989	NA
3224	3224	24	10	0.813303	0.00732362	0.515818	0.0191457	64.1524	1.24241	298.567	6.26755	2.3561	0.111948	97.1978	15.9787	3.35562	0.144615	BlupOCS	SM	Matesel	Ssel1	Sgen4	Max5	45Deg	BlupOCS_45Deg_Max5	0.484182	NA
3225	3225	25	10	0.819089	0.00715477	0.531278	0.0185831	65.3982	1.18291	304.323	7.35094	2.39287	0.116941	97.3262	16.4821	3.42259	0.135039	BlupOCS	SM	Matesel	Ssel1	Sgen4	Max5	45Deg	BlupOCS_45Deg_Max5	0.468722	NA
3226	3226	26	10	0.823113	0.0075816	0.544194	0.0166109	66.5445	1.18585	309.868	6.75905	2.428	0.119802	98.1244	15.6158	3.47796	0.143292	BlupOCS	SM	Matesel	Ssel1	Sgen4	Max5	45Deg	BlupOCS_45Deg_Max5	0.455806	NA
3227	3227	27	10	0.830188	0.00694228	0.557469	0.0143358	67.7886	1.1947	316.165	6.92724	2.46874	0.124964	99.3822	16.4917	3.52815	0.139121	BlupOCS	SM	Matesel	Ssel1	Sgen4	Max5	45Deg	BlupOCS_45Deg_Max5	0.442531	NA
3228	3228	28	10	0.835322	0.00500714	0.569343	0.014086	68.9764	1.31751	322.099	7.69691	2.50036	0.148026	99.6342	17.8043	3.58123	0.164376	BlupOCS	SM	Matesel	Ssel1	Sgen4	Max5	45Deg	BlupOCS_45Deg_Max5	0.430657	NA
3229	3229	29	10	0.838637	0.00580172	0.582787	0.0142531	70.0447	1.49006	327.419	8.11024	2.53136	0.172742	99.7836	18.4823	3.62668	0.176567	BlupOCS	SM	Matesel	Ssel1	Sgen4	Max5	45Deg	BlupOCS_45Deg_Max5	0.417213	NA
3230	3230	30	10	0.844162	0.00569695	0.593651	0.014611	71.2791	1.4766	333.492	8.04267	2.57015	0.16068	100.766	16.5554	3.68254	0.175615	BlupOCS	SM	Matesel	Ssel1	Sgen4	Max5	45Deg	BlupOCS_45Deg_Max5	0.406349	NA
3231	3231	31	10	0.848332	0.00511499	0.607985	0.0145256	72.4426	1.57378	339.148	8.57214	2.61626	0.156525	100.547	16.3622	3.72288	0.175983	BlupOCS	SM	Matesel	Ssel1	Sgen4	Max5	45Deg	BlupOCS_45Deg_Max5	0.392015	NA
3263	3263	1	10	0.0192	0	0.0184	0	23.8047	0.3859	99.1775	2.1381	1.2112	0.0232	79.194	1.8364	1.5052	0.0213	BlupOCS	B1	Matesel	Ssel1	Sgen0	Max5	45Deg	BlupOCS_45Deg_Max5	0.9816	1
3264	3264	2	10	0.0192	0	0.1009	0.0232	26.5389	0.7018	113.38	4.0386	1.281	0.0463	79.6251	5.2123	1.6116	0.0425	BlupOCS	B1	Matesel	Ssel1	Sgen0	Max5	45Deg	BlupOCS_45Deg_Max5	0.8991	3
3265	3265	3	10	0.0724	0.0225	0.149	0.0162	28.2341	0.9867	121.292	4.8105	1.3543	0.0811	82.8264	7.9641	1.6917	0.0538	BlupOCS	B1	Matesel	Ssel1	Sgen0	Max5	45Deg	BlupOCS_45Deg_Max5	0.851	5
3266	3266	4	10	0.1366	0.0202	0.2069	0.0193	30.1678	1.1772	131.345	5.2805	1.3963	0.1113	81.8423	8.445	1.7678	0.0745	BlupOCS	B1	Matesel	Ssel1	Sgen0	Max5	45Deg	BlupOCS_45Deg_Max5	0.7931	7
3267	3267	5	10	0.1981	0.0297	0.2561	0.0347	32.0074	1.1568	139.064	5.149	1.4884	0.0971	82.119	8.6414	1.8564	0.0928	BlupOCS	B1	Matesel	Ssel1	Sgen0	Max5	45Deg	BlupOCS_45Deg_Max5	0.7439	9
3268	3268	6	10	0.2461	0.035	0.2989	0.0356	33.7403	1.3994	147.132	6.6645	1.5631	0.123	83.4403	10.0475	1.9301	0.1049	BlupOCS	B1	Matesel	Ssel1	Sgen0	Max5	45Deg	BlupOCS_45Deg_Max5	0.7011	11
3269	3269	7	10	0.2906	0.036	0.3419	0.0244	35.4618	1.236	155.708	5.5803	1.6122	0.1428	82.586	10.608	1.999	0.1166	BlupOCS	B1	Matesel	Ssel1	Sgen0	Max5	45Deg	BlupOCS_45Deg_Max5	0.6581	13
3270	3270	8	10	0.3298	0.0249	0.3818	0.0205	37.138	1.173	163.865	5.6773	1.662	0.1543	81.2449	11.4647	2.068	0.1186	BlupOCS	B1	Matesel	Ssel1	Sgen0	Max5	45Deg	BlupOCS_45Deg_Max5	0.6182	15
3271	3271	9	10	0.3724	0.021	0.4153	0.0113	38.8108	1.0593	173.174	6.5786	1.6976	0.1565	84.8652	10.6247	2.1353	0.1146	BlupOCS	B1	Matesel	Ssel1	Sgen0	Max5	45Deg	BlupOCS_45Deg_Max5	0.5847	17
3272	3272	10	10	0.4088	0.017	0.4525	0.0127	40.0975	1.1215	179.136	6.8882	1.7322	0.1935	83.8341	10.1557	2.2017	0.1316	BlupOCS	B1	Matesel	Ssel1	Sgen0	Max5	45Deg	BlupOCS_45Deg_Max5	0.5475	19
3273	3273	11	10	0.4463	0.0144	0.4795	0.0178	41.2807	1.2255	184.666	6.6056	1.7658	0.2015	82.172	12.1117	2.2561	0.1219	BlupOCS	B1	Matesel	Ssel1	Sgen0	Max5	45Deg	BlupOCS_45Deg_Max5	0.5205	21
3274	3274	12	10	0.4731	0.0195	0.5112	0.015	42.6257	1.4566	191.316	7.5387	1.799	0.2016	81.254	14.3819	2.3154	0.1336	BlupOCS	B1	Matesel	Ssel1	Sgen0	Max5	45Deg	BlupOCS_45Deg_Max5	0.4888	23
3275	3275	13	10	0.5056	0.0166	0.5361	0.0176	43.8409	1.4298	197.079	6.4525	1.8416	0.1993	82.8384	13.4607	2.3762	0.1395	BlupOCS	B1	Matesel	Ssel1	Sgen0	Max5	45Deg	BlupOCS_45Deg_Max5	0.4639	25
3276	3276	14	10	0.5269	0.019	0.5602	0.0151	45.0488	1.3178	202.759	5.841	1.8911	0.21	85.1715	13.7122	2.4349	0.1348	BlupOCS	B1	Matesel	Ssel1	Sgen0	Max5	45Deg	BlupOCS_45Deg_Max5	0.4398	27
3277	3277	15	10	0.559	0.0206	0.5873	0.0221	46.1758	1.2475	208.412	4.5275	1.9306	0.2055	85.9033	13.7021	2.4776	0.1393	BlupOCS	B1	Matesel	Ssel1	Sgen0	Max5	45Deg	BlupOCS_45Deg_Max5	0.4127	29
3278	3278	16	10	0.586	0.0273	0.6112	0.0231	47.1833	1.2148	213.316	5.9644	1.9691	0.1826	87.3021	12.4005	2.5211	0.1302	BlupOCS	B1	Matesel	Ssel1	Sgen0	Max5	45Deg	BlupOCS_45Deg_Max5	0.3888	31
3279	3279	17	10	0.6051	0.0272	0.6284	0.0241	48.0388	1.2705	217.572	6.0383	2.0004	0.1992	87.5291	13.1164	2.5519	0.1274	BlupOCS	B1	Matesel	Ssel1	Sgen0	Max5	45Deg	BlupOCS_45Deg_Max5	0.3716	33
3280	3280	18	10	0.6215	0.026	0.6454	0.0198	49.1353	1.2027	223.299	7.1822	2.0349	0.2081	87.7747	13.7804	2.5876	0.1236	BlupOCS	B1	Matesel	Ssel1	Sgen0	Max5	45Deg	BlupOCS_45Deg_Max5	0.3546	35
3281	3281	19	10	0.6427	0.0212	0.6652	0.021	50.3447	1.2893	228.417	7.2112	2.1009	0.1935	88.3913	13.6302	2.6411	0.1337	BlupOCS	B1	Matesel	Ssel1	Sgen0	Max5	45Deg	BlupOCS_45Deg_Max5	0.3348	37
3282	3282	20	10	0.6656	0.0235	0.6895	0.0199	51.5094	1.4571	234.865	8.7792	2.1212	0.1986	89.3129	13.8182	2.6859	0.1467	BlupOCS	B1	Matesel	Ssel1	Sgen0	Max5	45Deg	BlupOCS_45Deg_Max5	0.3105	39
3283	3283	21	10	0.6883	0.0215	0.7038	0.019	52.2793	1.7022	239.193	9.0328	2.1316	0.1895	90.2105	14.3276	2.7176	0.157	BlupOCS	B1	Matesel	Ssel1	Sgen0	Max5	45Deg	BlupOCS_45Deg_Max5	0.2962	41
3284	3284	22	10	0.7047	0.02	0.7218	0.017	53.0856	1.6727	242.753	8.5863	2.1713	0.1909	89.4277	13.8926	2.747	0.1723	BlupOCS	B1	Matesel	Ssel1	Sgen0	Max5	45Deg	BlupOCS_45Deg_Max5	0.2782	43
3285	3285	23	10	0.7219	0.0202	0.7378	0.021	53.7346	1.6625	245.613	9.0313	2.1953	0.2028	89.5668	13.3122	2.7821	0.1677	BlupOCS	B1	Matesel	Ssel1	Sgen0	Max5	45Deg	BlupOCS_45Deg_Max5	0.2622	45
3286	3286	24	10	0.7324	0.0227	0.7498	0.0191	54.6197	1.6053	250.02	8.5301	2.2302	0.2242	90.4296	12.9745	2.8143	0.159	BlupOCS	B1	Matesel	Ssel1	Sgen0	Max5	45Deg	BlupOCS_45Deg_Max5	0.2502	47
3287	3287	25	10	0.746	0.0225	0.7613	0.0211	55.4884	1.6471	254.078	7.8885	2.2558	0.2305	90.8089	13.2673	2.861	0.1746	BlupOCS	B1	Matesel	Ssel1	Sgen0	Max5	45Deg	BlupOCS_45Deg_Max5	0.2387	49
3288	3288	26	10	0.7611	0.0243	0.7745	0.0238	56.4248	1.6646	258.614	7.391	2.2953	0.249	90.904	13.0061	2.8929	0.1771	BlupOCS	B1	Matesel	Ssel1	Sgen0	Max5	45Deg	BlupOCS_45Deg_Max5	0.2255	51
3289	3289	27	10	0.7734	0.0235	0.7854	0.0221	57.154	1.7958	261.997	7.7686	2.3263	0.2612	91.3352	14.5177	2.9242	0.1846	BlupOCS	B1	Matesel	Ssel1	Sgen0	Max5	45Deg	BlupOCS_45Deg_Max5	0.2146	53
3290	3290	28	10	0.7819	0.0232	0.796	0.0203	57.9072	1.8144	265.802	8.8194	2.3528	0.2585	92.3795	13.7373	2.9544	0.1857	BlupOCS	B1	Matesel	Ssel1	Sgen0	Max5	45Deg	BlupOCS_45Deg_Max5	0.204	55
3291	3291	29	10	0.7975	0.0216	0.8079	0.0188	58.7271	1.881	270.562	9.082	2.3613	0.2623	93.6076	13.9998	2.9869	0.1835	BlupOCS	B1	Matesel	Ssel1	Sgen0	Max5	45Deg	BlupOCS_45Deg_Max5	0.1921	57
3292	3292	30	10	0.8061	0.0197	0.8166	0.0182	59.3958	1.9771	273.745	8.8458	2.384	0.2673	93.6651	14.2263	3.0168	0.1805	BlupOCS	B1	Matesel	Ssel1	Sgen0	Max5	45Deg	BlupOCS_45Deg_Max5	0.1834	59
3293	3293	31	10	0.8179	0.0219	0.8243	0.0198	59.9744	1.9176	277.199	8.3134	2.3811	0.2732	94.3134	14.8563	3.0442	0.1805	BlupOCS	B1	Matesel	Ssel1	Sgen0	Max5	45Deg	BlupOCS_45Deg_Max5	0.1757	61
3325	3325	1	10	0.5309	NA	0.0189	NA	23.8144	0.3495	99.5005	2.3465	1.2033	0.0196	79.6454	2.6343	1.5065	0.0235	BlupOCS	B1	Matesel	Ssel1	Sgen3	Max5	45Deg	BlupOCS_45Deg_Max5	0.9811	1
3326	3326	2	10	0.5353	NA	0.1053	0.023	27.8997	0.6048	120.54	4.0767	1.3164	0.065	81.6546	3.7606	1.6694	0.0505	BlupOCS	B1	Matesel	Ssel1	Sgen3	Max5	45Deg	BlupOCS_45Deg_Max5	0.8947	4
3327	3327	3	10	0.5508	0.0134	0.166	0.0193	30.8786	0.8177	134.588	5.9057	1.4204	0.103	83.6015	4.4307	1.8122	0.0683	BlupOCS	B1	Matesel	Ssel1	Sgen3	Max5	45Deg	BlupOCS_45Deg_Max5	0.834	7
3328	3328	4	10	0.5817	0.0114	0.2232	0.031	33.7158	1.0035	148.225	7.3225	1.4983	0.0909	84.2486	4.3824	1.9547	0.0713	BlupOCS	B1	Matesel	Ssel1	Sgen3	Max5	45Deg	BlupOCS_45Deg_Max5	0.7768	10
3329	3329	5	10	0.6073	0.0178	0.2764	0.0317	36.5275	0.8155	163.2	6.651	1.5583	0.1269	85.4589	4.6415	2.0669	0.0773	BlupOCS	B1	Matesel	Ssel1	Sgen3	Max5	45Deg	BlupOCS_45Deg_Max5	0.7236	13
3330	3330	6	10	0.6399	0.0187	0.3225	0.0341	39.0966	0.6843	175.692	5.7207	1.6465	0.1389	88.3416	6.5277	2.1848	0.0814	BlupOCS	B1	Matesel	Ssel1	Sgen3	Max5	45Deg	BlupOCS_45Deg_Max5	0.6775	16
3331	3331	7	10	0.6629	0.0199	0.3619	0.0443	41.5616	0.5606	188.032	5.1738	1.7058	0.1404	88.9183	7.2277	2.3004	0.1039	BlupOCS	B1	Matesel	Ssel1	Sgen3	Max5	45Deg	BlupOCS_45Deg_Max5	0.6381	19
3332	3332	8	10	0.6823	0.0211	0.4049	0.0455	43.8003	0.8974	199.423	7.2084	1.7615	0.1334	90.1712	7.483	2.4011	0.112	BlupOCS	B1	Matesel	Ssel1	Sgen3	Max5	45Deg	BlupOCS_45Deg_Max5	0.5951	22
3333	3333	9	10	0.7028	0.0206	0.4553	0.0455	46.1602	0.9899	211.04	8.7281	1.833	0.1411	90.3968	8.4028	2.5026	0.1215	BlupOCS	B1	Matesel	Ssel1	Sgen3	Max5	45Deg	BlupOCS_45Deg_Max5	0.5447	25
3334	3334	10	10	0.7219	0.0226	0.4819	0.0339	48.1202	1.0475	220.496	8.7535	1.8995	0.1131	90.6778	10.3567	2.5867	0.1294	BlupOCS	B1	Matesel	Ssel1	Sgen3	Max5	45Deg	BlupOCS_45Deg_Max5	0.5181	28
3335	3335	11	10	0.7386	0.0199	0.5102	0.0266	49.9339	1.1051	228.772	8.9298	1.9571	0.1195	91.3694	9.6743	2.6861	0.1176	BlupOCS	B1	Matesel	Ssel1	Sgen3	Max5	45Deg	BlupOCS_45Deg_Max5	0.4898	31
3336	3336	12	10	0.7528	0.0207	0.5271	0.0272	51.7357	1.0358	237.536	9.1396	2.0152	0.1215	91.9129	9.3382	2.7655	0.1131	BlupOCS	B1	Matesel	Ssel1	Sgen3	Max5	45Deg	BlupOCS_45Deg_Max5	0.4729	34
3337	3337	13	10	0.767	0.0174	0.545	0.0261	53.2305	1.1655	244.843	9.7368	2.0691	0.1226	94.3182	8.242	2.8336	0.1215	BlupOCS	B1	Matesel	Ssel1	Sgen3	Max5	45Deg	BlupOCS_45Deg_Max5	0.455	37
3338	3338	14	10	0.7794	0.0181	0.5624	0.0279	54.9085	1.543	252.992	10.5117	2.1166	0.139	94.8617	10.0517	2.9145	0.1548	BlupOCS	B1	Matesel	Ssel1	Sgen3	Max5	45Deg	BlupOCS_45Deg_Max5	0.4376	40
3339	3339	15	10	0.7935	0.019	0.5869	0.0359	56.5766	1.5263	261.219	10.5737	2.1714	0.1415	94.4715	9.4865	2.979	0.1519	BlupOCS	B1	Matesel	Ssel1	Sgen3	Max5	45Deg	BlupOCS_45Deg_Max5	0.4131	43
3340	3340	16	10	0.8073	0.0176	0.6187	0.039	58.0813	1.4756	268.649	9.7549	2.2158	0.1378	94.1518	9.7601	3.0419	0.1513	BlupOCS	B1	Matesel	Ssel1	Sgen3	Max5	45Deg	BlupOCS_45Deg_Max5	0.3813	46
3341	3341	17	10	0.8183	0.0181	0.6383	0.0389	59.4452	1.6849	275.58	10.8549	2.2483	0.1325	94.8652	10.176	3.1047	0.1712	BlupOCS	B1	Matesel	Ssel1	Sgen3	Max5	45Deg	BlupOCS_45Deg_Max5	0.3617	49
3342	3342	18	10	0.8291	0.0184	0.6581	0.0379	61.0564	1.7587	283.194	11.3034	2.2936	0.139	95.349	11.3246	3.1893	0.1756	BlupOCS	B1	Matesel	Ssel1	Sgen3	Max5	45Deg	BlupOCS_45Deg_Max5	0.3419	52
3343	3343	19	10	0.8397	0.0184	0.6822	0.0416	62.3467	1.5775	289.933	11.0041	2.3299	0.145	97.7082	11.0429	3.2452	0.19	BlupOCS	B1	Matesel	Ssel1	Sgen3	Max5	45Deg	BlupOCS_45Deg_Max5	0.3178	55
3344	3344	20	10	0.8485	0.0189	0.7002	0.0395	63.6412	1.6349	296.041	11.2708	2.3642	0.163	96.8423	11.3244	3.3097	0.1912	BlupOCS	B1	Matesel	Ssel1	Sgen3	Max5	45Deg	BlupOCS_45Deg_Max5	0.2998	58
3345	3345	21	10	0.8578	0.0185	0.7194	0.0502	64.6881	1.6933	301.1	10.4318	2.4058	0.1726	97.434	10.8804	3.3506	0.2012	BlupOCS	B1	Matesel	Ssel1	Sgen3	Max5	45Deg	BlupOCS_45Deg_Max5	0.2806	61
3346	3346	22	10	0.8661	0.0174	0.738	0.0504	65.7943	1.8326	306.307	10.5251	2.4451	0.1784	97.1764	10.2278	3.3987	0.2101	BlupOCS	B1	Matesel	Ssel1	Sgen3	Max5	45Deg	BlupOCS_45Deg_Max5	0.262	64
3347	3347	23	10	0.8731	0.0157	0.7686	0.0528	66.8287	2.0292	311.355	11.3656	2.4864	0.1736	97.7451	12.0045	3.4372	0.2212	BlupOCS	B1	Matesel	Ssel1	Sgen3	Max5	45Deg	BlupOCS_45Deg_Max5	0.2314	67
3348	3348	24	10	0.8797	0.0141	0.7926	0.0517	67.7647	2.2027	315.63	12.7411	2.5295	0.1694	98.4709	12.4429	3.4772	0.2197	BlupOCS	B1	Matesel	Ssel1	Sgen3	Max5	45Deg	BlupOCS_45Deg_Max5	0.2074	70
3349	3349	25	10	0.8849	0.0117	0.8172	0.0439	68.611	2.3007	319.661	13.3237	2.5559	0.1797	97.9878	12.7744	3.5147	0.2308	BlupOCS	B1	Matesel	Ssel1	Sgen3	Max5	45Deg	BlupOCS_45Deg_Max5	0.1828	73
3350	3350	26	10	0.8912	0.0122	0.8325	0.0363	69.5577	2.3166	324.315	13.6804	2.5819	0.1659	98.9716	12.6907	3.5624	0.2385	BlupOCS	B1	Matesel	Ssel1	Sgen3	Max5	45Deg	BlupOCS_45Deg_Max5	0.1675	76
3351	3351	27	10	0.899	0.0115	0.8437	0.0267	70.4951	2.4769	329.421	14.2984	2.5997	0.1795	99.4755	12.9361	3.5986	0.2464	BlupOCS	B1	Matesel	Ssel1	Sgen3	Max5	45Deg	BlupOCS_45Deg_Max5	0.1563	79
3352	3352	28	10	0.9026	0.0118	0.8563	0.0182	71.4523	2.6658	334.585	15.2171	2.618	0.18	100.326	13.0622	3.6387	0.2566	BlupOCS	B1	Matesel	Ssel1	Sgen3	Max5	45Deg	BlupOCS_45Deg_Max5	0.1437	82
3353	3353	29	10	0.9084	0.0095	0.8628	0.0149	72.1517	2.6993	338.359	15.6052	2.6431	0.179	101.586	13.0535	3.6597	0.2597	BlupOCS	B1	Matesel	Ssel1	Sgen3	Max5	45Deg	BlupOCS_45Deg_Max5	0.1372	85
3354	3354	30	10	0.9124	0.009	0.8682	0.013	73.0293	2.8244	342.515	15.8144	2.6668	0.1713	101.84	12.6367	3.7064	0.2646	BlupOCS	B1	Matesel	Ssel1	Sgen3	Max5	45Deg	BlupOCS_45Deg_Max5	0.1318	88
3355	3355	31	10	0.9176	0.0098	0.8766	0.0156	73.8014	2.8689	346.469	16.2388	2.6805	0.1712	102.644	13.8456	3.7473	0.2626	BlupOCS	B1	Matesel	Ssel1	Sgen3	Max5	45Deg	BlupOCS_45Deg_Max5	0.1234	91
3387	3387	1	10	0.6707	NA	0.019	NA	23.8489	0.4003	99.4829	2.7703	1.2119	0.0234	79.9108	3.087	1.5081	0.0152	BlupOCS	B1	Matesel	Ssel1	Sgen5	Max5	45Deg	BlupOCS_45Deg_Max5	0.981	1
3388	3388	2	10	0.6739	NA	0.0964	0.0146	27.8507	0.7927	119.665	5.589	1.3159	0.0408	83.4805	5.8179	1.6958	0.0595	BlupOCS	B1	Matesel	Ssel1	Sgen5	Max5	45Deg	BlupOCS_45Deg_Max5	0.9036	5
3389	3389	3	10	0.681	0.0079	0.1535	0.0274	30.9739	1.0442	135.046	6.6512	1.4155	0.0467	84.4121	7.4293	1.8281	0.0776	BlupOCS	B1	Matesel	Ssel1	Sgen5	Max5	45Deg	BlupOCS_45Deg_Max5	0.8465	9
3390	3390	4	10	0.697	0.0064	0.2075	0.0331	33.9793	0.9916	148.555	6.7973	1.5374	0.0588	83.3854	7.9578	1.9638	0.0977	BlupOCS	B1	Matesel	Ssel1	Sgen5	Max5	45Deg	BlupOCS_45Deg_Max5	0.7925	13
3391	3391	5	10	0.7187	0.0116	0.2659	0.0364	36.7809	0.9357	161.892	8.177	1.6441	0.0729	83.7771	10.7661	2.0787	0.0923	BlupOCS	B1	Matesel	Ssel1	Sgen5	Max5	45Deg	BlupOCS_45Deg_Max5	0.7341	17
3392	3392	6	10	0.7372	0.0118	0.3168	0.0384	39.5465	0.9935	174.46	7.2649	1.7286	0.0944	84.06	8.6657	2.2315	0.1077	BlupOCS	B1	Matesel	Ssel1	Sgen5	Max5	45Deg	BlupOCS_45Deg_Max5	0.6832	21
3393	3393	7	10	0.7584	0.0122	0.3793	0.0431	42.0309	1.3423	187.086	7.9068	1.7895	0.1028	85.9373	10.6136	2.3468	0.1256	BlupOCS	B1	Matesel	Ssel1	Sgen5	Max5	45Deg	BlupOCS_45Deg_Max5	0.6207	25
3394	3394	8	10	0.7721	0.0138	0.4206	0.0495	44.4324	1.269	198.528	5.8722	1.8763	0.1223	87.8111	13.1894	2.4568	0.1586	BlupOCS	B1	Matesel	Ssel1	Sgen5	Max5	45Deg	BlupOCS_45Deg_Max5	0.5794	29
3395	3395	9	10	0.7859	0.015	0.4594	0.0453	46.7703	1.2741	210.822	6.1428	1.9102	0.1112	87.2765	13.3245	2.5635	0.1584	BlupOCS	B1	Matesel	Ssel1	Sgen5	Max5	45Deg	BlupOCS_45Deg_Max5	0.5406	33
3396	3396	10	10	0.7995	0.0152	0.4897	0.0359	48.8157	1.3688	220.499	6.1836	1.9878	0.1164	89.1398	13.9362	2.6571	0.156	BlupOCS	B1	Matesel	Ssel1	Sgen5	Max5	45Deg	BlupOCS_45Deg_Max5	0.5103	37
3397	3397	11	10	0.8113	0.0133	0.5135	0.0259	50.8371	1.4386	231.718	7.2188	2.0363	0.127	90.4667	13.2451	2.7197	0.1611	BlupOCS	B1	Matesel	Ssel1	Sgen5	Max5	45Deg	BlupOCS_45Deg_Max5	0.4865	41
3398	3398	12	10	0.8223	0.0124	0.5333	0.0341	52.8594	1.4539	241.916	8.9537	2.102	0.1095	93.2953	12.8023	2.8068	0.1641	BlupOCS	B1	Matesel	Ssel1	Sgen5	Max5	45Deg	BlupOCS_45Deg_Max5	0.4667	45
3399	3399	13	10	0.8342	0.0119	0.5707	0.0324	54.8509	1.5126	252.062	10.1631	2.143	0.1151	93.362	12.6773	2.8992	0.1539	BlupOCS	B1	Matesel	Ssel1	Sgen5	Max5	45Deg	BlupOCS_45Deg_Max5	0.4293	49
3400	3400	14	10	0.8433	0.0101	0.5978	0.0305	56.6515	1.6788	261.661	11.8691	2.1804	0.1229	95.0913	13.1777	2.9762	0.1582	BlupOCS	B1	Matesel	Ssel1	Sgen5	Max5	45Deg	BlupOCS_45Deg_Max5	0.4022	53
3401	3401	15	10	0.8525	0.0114	0.6181	0.0269	58.2535	1.8997	270.19	13.7535	2.2122	0.1235	97.6959	14.6962	3.0515	0.1434	BlupOCS	B1	Matesel	Ssel1	Sgen5	Max5	45Deg	BlupOCS_45Deg_Max5	0.3819	57
3402	3402	16	10	0.861	0.0107	0.6393	0.0233	59.5806	1.8902	276.304	14.2726	2.2713	0.1098	97.8538	12.824	3.1043	0.1546	BlupOCS	B1	Matesel	Ssel1	Sgen5	Max5	45Deg	BlupOCS_45Deg_Max5	0.3607	61
3419	3419	1	10	0.0455	0	0.0071	0	23.8886	0.2243	99.946	1.1712	1.2033	0.0249	78.9526	1.9651	1.506	0.0184	BlupOCS	B2	Matesel	Ssel1	Sgen0	Max5	45Deg	BlupOCS_45Deg_Max5	0.9929	1
3420	3420	2	10	0.0502	0.0056	0.0641	0.0227	26.7395	0.5708	113.796	3.0463	1.2908	0.0712	79.5892	4.2001	1.6352	0.077	BlupOCS	B2	Matesel	Ssel1	Sgen0	Max5	45Deg	BlupOCS_45Deg_Max5	0.9359	3
3421	3421	3	10	0.0804	0.0224	0.0979	0.0351	28.5692	0.8897	122.82	5.3729	1.3511	0.081	79.7375	7.2965	1.7085	0.0744	BlupOCS	B2	Matesel	Ssel1	Sgen0	Max5	45Deg	BlupOCS_45Deg_Max5	0.9021	5
3422	3422	4	10	0.12	0.0261	0.1331	0.0343	30.5842	0.8768	131.861	5.371	1.4278	0.0856	80.6854	8.2245	1.8125	0.0803	BlupOCS	B2	Matesel	Ssel1	Sgen0	Max5	45Deg	BlupOCS_45Deg_Max5	0.8669	7
3423	3423	5	10	0.1518	0.035	0.1553	0.0317	32.3184	0.8376	140.569	5.773	1.4818	0.1009	79.9181	7.7655	1.8756	0.0694	BlupOCS	B2	Matesel	Ssel1	Sgen0	Max5	45Deg	BlupOCS_45Deg_Max5	0.8447	9
3424	3424	6	10	0.1822	0.0344	0.1884	0.0347	33.9587	0.9867	147.713	6.3062	1.5543	0.1092	79.7169	10.356	1.9532	0.0751	BlupOCS	B2	Matesel	Ssel1	Sgen0	Max5	45Deg	BlupOCS_45Deg_Max5	0.8116	11
3425	3425	7	10	0.2039	0.0361	0.2136	0.0302	35.5761	0.9774	155.237	6.7269	1.619	0.1039	79.8734	11.1051	2.022	0.0825	BlupOCS	B2	Matesel	Ssel1	Sgen0	Max5	45Deg	BlupOCS_45Deg_Max5	0.7864	13
3426	3426	8	10	0.2357	0.0306	0.2401	0.0312	37.2171	0.9847	163.657	7.8975	1.6671	0.0982	82.1832	12.7146	2.0929	0.0906	BlupOCS	B2	Matesel	Ssel1	Sgen0	Max5	45Deg	BlupOCS_45Deg_Max5	0.7599	15
3427	3427	9	10	0.2619	0.0372	0.2781	0.0376	39.2309	1.1602	173.436	7.7176	1.7291	0.1299	82.6028	13.8462	2.184	0.119	BlupOCS	B2	Matesel	Ssel1	Sgen0	Max5	45Deg	BlupOCS_45Deg_Max5	0.7219	17
3428	3428	10	10	0.2945	0.0329	0.3004	0.0377	40.9083	1.3491	181.719	6.9721	1.7743	0.1416	82.1788	12.5556	2.258	0.1239	BlupOCS	B2	Matesel	Ssel1	Sgen0	Max5	45Deg	BlupOCS_45Deg_Max5	0.6996	19
3429	3429	11	10	0.318	0.039	0.3241	0.0423	42.5919	1.2848	189.98	8.4361	1.8281	0.1465	83.2858	13.9908	2.3331	0.1202	BlupOCS	B2	Matesel	Ssel1	Sgen0	Max5	45Deg	BlupOCS_45Deg_Max5	0.6759	21
3430	3430	12	10	0.3457	0.0383	0.3508	0.0306	44.1642	1.2332	198.417	9.075	1.8707	0.1375	84.3322	15.2985	2.3866	0.1323	BlupOCS	B2	Matesel	Ssel1	Sgen0	Max5	45Deg	BlupOCS_45Deg_Max5	0.6492	23
3431	3431	13	10	0.3692	0.0388	0.3714	0.0326	45.487	1.243	205.389	8.8805	1.9039	0.1464	85.8119	14.9654	2.4413	0.1344	BlupOCS	B2	Matesel	Ssel1	Sgen0	Max5	45Deg	BlupOCS_45Deg_Max5	0.6286	25
3432	3432	14	10	0.3961	0.0468	0.3953	0.0478	47.0321	1.383	212.891	9.157	1.9564	0.1577	87.1157	16.1736	2.5111	0.1402	BlupOCS	B2	Matesel	Ssel1	Sgen0	Max5	45Deg	BlupOCS_45Deg_Max5	0.6047	27
3433	3433	15	10	0.4092	0.0432	0.4153	0.0441	48.5501	1.3508	220.56	8.866	1.9912	0.1711	88.4686	14.4737	2.5864	0.1495	BlupOCS	B2	Matesel	Ssel1	Sgen0	Max5	45Deg	BlupOCS_45Deg_Max5	0.5847	29
3434	3434	16	10	0.4326	0.0414	0.4356	0.0425	49.9487	1.2117	227.487	8.3197	2.0256	0.1745	88.352	15.874	2.6516	0.1498	BlupOCS	B2	Matesel	Ssel1	Sgen0	Max5	45Deg	BlupOCS_45Deg_Max5	0.5644	31
3435	3435	17	10	0.454	0.0429	0.4564	0.0416	51.322	1.2141	234.787	8.7796	2.0545	0.181	88.277	15.8578	2.7041	0.1498	BlupOCS	B2	Matesel	Ssel1	Sgen0	Max5	45Deg	BlupOCS_45Deg_Max5	0.5436	33
3436	3436	18	10	0.4737	0.041	0.4761	0.0405	52.6708	1.2073	240.664	9.0773	2.1119	0.1768	88.4646	14.7806	2.7716	0.1505	BlupOCS	B2	Matesel	Ssel1	Sgen0	Max5	45Deg	BlupOCS_45Deg_Max5	0.5239	35
3437	3437	19	10	0.4928	0.0402	0.4929	0.0388	53.7869	1.2645	246.196	9.9004	2.1532	0.1799	89.3082	13.3408	2.8145	0.1499	BlupOCS	B2	Matesel	Ssel1	Sgen0	Max5	45Deg	BlupOCS_45Deg_Max5	0.5071	37
3438	3438	20	10	0.505	0.0368	0.5087	0.0376	55.1365	1.1798	253.328	9.2207	2.2015	0.1895	92.2401	13.7118	2.8625	0.1516	BlupOCS	B2	Matesel	Ssel1	Sgen0	Max5	45Deg	BlupOCS_45Deg_Max5	0.4913	39
3439	3439	21	10	0.5243	0.0371	0.5249	0.0366	56.4421	1.2285	260.262	10.7193	2.2273	0.2012	93.2677	14.8209	2.9194	0.1715	BlupOCS	B2	Matesel	Ssel1	Sgen0	Max5	45Deg	BlupOCS_45Deg_Max5	0.4751	41
3440	3440	22	10	0.5379	0.0362	0.5387	0.0359	57.5304	1.1978	265.926	10.9579	2.249	0.2029	93.6524	14.99	2.9682	0.1784	BlupOCS	B2	Matesel	Ssel1	Sgen0	Max5	45Deg	BlupOCS_45Deg_Max5	0.4613	43
3441	3441	23	10	0.5597	0.0378	0.5568	0.0368	58.8482	1.3865	272.004	11.0574	2.2925	0.2075	92.1585	14.3248	3.0274	0.1737	BlupOCS	B2	Matesel	Ssel1	Sgen0	Max5	45Deg	BlupOCS_45Deg_Max5	0.4432	45
3442	3442	24	10	0.5732	0.0365	0.5723	0.0356	59.9684	1.466	276.905	11.0074	2.3416	0.2117	92.7754	15.364	3.0835	0.1759	BlupOCS	B2	Matesel	Ssel1	Sgen0	Max5	45Deg	BlupOCS_45Deg_Max5	0.4277	47
3443	3443	25	10	0.5894	0.0398	0.588	0.0398	61.1711	1.5808	282.825	10.3108	2.377	0.2029	94.2992	16.5078	3.1429	0.1591	BlupOCS	B2	Matesel	Ssel1	Sgen0	Max5	45Deg	BlupOCS_45Deg_Max5	0.412	49
3444	3444	26	10	0.6029	0.0362	0.6015	0.036	62.1473	1.4059	287.403	9.334	2.4156	0.2088	94.1204	16.9357	3.1823	0.1627	BlupOCS	B2	Matesel	Ssel1	Sgen0	Max5	45Deg	BlupOCS_45Deg_Max5	0.3985	51
3445	3445	27	10	0.616	0.0333	0.614	0.0337	63.2656	1.3199	292.579	9.3462	2.4636	0.2031	94.875	18.1099	3.2307	0.1723	BlupOCS	B2	Matesel	Ssel1	Sgen0	Max5	45Deg	BlupOCS_45Deg_Max5	0.386	53
3446	3446	28	10	0.6265	0.0364	0.627	0.0364	64.2797	1.3093	297.431	9.0205	2.4973	0.2063	95.3886	18.0181	3.2779	0.1769	BlupOCS	B2	Matesel	Ssel1	Sgen0	Max5	45Deg	BlupOCS_45Deg_Max5	0.373	55
3447	3447	29	10	0.642	0.0357	0.6417	0.0347	65.3559	1.1619	302.81	8.7593	2.5374	0.2041	95.7605	19.1059	3.3156	0.1826	BlupOCS	B2	Matesel	Ssel1	Sgen0	Max5	45Deg	BlupOCS_45Deg_Max5	0.3583	57
3448	3448	30	10	0.6557	0.0332	0.6532	0.0337	66.2694	1.1495	307.126	8.3392	2.5666	0.2212	97.3463	19.5338	3.3664	0.195	BlupOCS	B2	Matesel	Ssel1	Sgen0	Max5	45Deg	BlupOCS_45Deg_Max5	0.3468	59
3449	3449	31	10	0.6636	0.032	0.6637	0.0324	67.3081	1.0832	312.404	8.5109	2.6022	0.2204	97.0923	19.7353	3.3999	0.2034	BlupOCS	B2	Matesel	Ssel1	Sgen0	Max5	45Deg	BlupOCS_45Deg_Max5	0.3363	61
3481	3481	1	10	0.5305	0	0.0076	NA	23.9096	0.2151	100.041	1.0121	1.2061	0.0189	78.8406	2.4302	1.5044	0.0168	BlupOCS	B2	Matesel	Ssel1	Sgen3	Max5	45Deg	BlupOCS_45Deg_Max5	0.9924	1
3482	3482	2	10	0.5415	0.0011	0.0455	0.0117	27.8183	0.5988	118.371	4.0784	1.3439	0.0411	81.8367	5.0991	1.6962	0.0323	BlupOCS	B2	Matesel	Ssel1	Sgen3	Max5	45Deg	BlupOCS_45Deg_Max5	0.9545	4
3483	3483	3	10	0.5482	0.0058	0.0826	0.0171	30.5791	0.6652	133.272	5.4449	1.3998	0.0555	84.9191	7.3293	1.8117	0.0393	BlupOCS	B2	Matesel	Ssel1	Sgen3	Max5	45Deg	BlupOCS_45Deg_Max5	0.9174	7
3484	3484	4	10	0.5651	0.0085	0.1209	0.0187	33.3068	0.6652	147.298	5.0555	1.4628	0.0721	86.5738	9.2627	1.9347	0.0323	BlupOCS	B2	Matesel	Ssel1	Sgen3	Max5	45Deg	BlupOCS_45Deg_Max5	0.8791	10
3485	3485	5	10	0.5767	0.0105	0.1495	0.0185	36.0274	0.6973	161.086	6.0073	1.5358	0.1059	89.5044	8.4113	2.0602	0.0285	BlupOCS	B2	Matesel	Ssel1	Sgen3	Max5	45Deg	BlupOCS_45Deg_Max5	0.8505	13
3486	3486	6	10	0.5959	0.0091	0.1787	0.0184	38.6622	0.7808	173.405	6.2001	1.6244	0.1257	90.2151	10.0388	2.1887	0.0463	BlupOCS	B2	Matesel	Ssel1	Sgen3	Max5	45Deg	BlupOCS_45Deg_Max5	0.8213	16
3487	3487	7	10	0.6082	0.0058	0.2078	0.0179	41.2301	0.7374	185.757	4.8755	1.703	0.1205	90.0962	7.121	2.3062	0.0453	BlupOCS	B2	Matesel	Ssel1	Sgen3	Max5	45Deg	BlupOCS_45Deg_Max5	0.7922	19
3488	3488	8	10	0.6225	0.0079	0.2335	0.02	43.4334	0.7381	197.325	5.0393	1.7629	0.1289	92.3912	7.8956	2.3934	0.0508	BlupOCS	B2	Matesel	Ssel1	Sgen3	Max5	45Deg	BlupOCS_45Deg_Max5	0.7665	22
3489	3489	9	10	0.636	0.0085	0.2624	0.0222	45.8198	1.0899	208.801	5.5462	1.8304	0.1566	92.1671	8.3116	2.5075	0.0738	BlupOCS	B2	Matesel	Ssel1	Sgen3	Max5	45Deg	BlupOCS_45Deg_Max5	0.7376	25
3490	3490	10	10	0.6497	0.0084	0.2851	0.0103	48.2277	0.9993	220.438	6.0307	1.9091	0.1669	93.4741	8.5916	2.6176	0.0887	BlupOCS	B2	Matesel	Ssel1	Sgen3	Max5	45Deg	BlupOCS_45Deg_Max5	0.7149	28
3491	3491	11	10	0.6589	0.0081	0.3018	0.0126	50.3388	1.0239	231.567	6.2531	1.9591	0.1661	95.8919	9.1219	2.708	0.0829	BlupOCS	B2	Matesel	Ssel1	Sgen3	Max5	45Deg	BlupOCS_45Deg_Max5	0.6982	31
3492	3492	12	10	0.6732	0.0057	0.3245	0.0127	52.6796	1.2336	242.753	6.9299	2.0332	0.1758	96.8428	9.0025	2.8201	0.0897	BlupOCS	B2	Matesel	Ssel1	Sgen3	Max5	45Deg	BlupOCS_45Deg_Max5	0.6755	34
3493	3493	13	10	0.6825	0.0047	0.3502	0.0132	54.829	1.3598	253.989	7.0418	2.089	0.1726	98.7021	9.2948	2.9076	0.1063	BlupOCS	B2	Matesel	Ssel1	Sgen3	Max5	45Deg	BlupOCS_45Deg_Max5	0.6498	37
3494	3494	14	10	0.6954	0.0051	0.3801	0.0209	57.0053	1.5831	264.271	8.6594	2.1645	0.176	99.3064	10.3471	3.008	0.1183	BlupOCS	B2	Matesel	Ssel1	Sgen3	Max5	45Deg	BlupOCS_45Deg_Max5	0.6199	40
3495	3495	15	10	0.7102	0.0116	0.4168	0.0348	59.1302	1.7599	275.334	9.9461	2.2225	0.19	102.474	10.0836	3.0995	0.1233	BlupOCS	B2	Matesel	Ssel1	Sgen3	Max5	45Deg	BlupOCS_45Deg_Max5	0.5832	43
3496	3496	16	10	0.721	0.0112	0.4405	0.0309	61.1203	1.9538	285.42	10.8416	2.2753	0.2016	102.969	10.1612	3.1842	0.1321	BlupOCS	B2	Matesel	Ssel1	Sgen3	Max5	45Deg	BlupOCS_45Deg_Max5	0.5595	46
3497	3497	17	10	0.7292	0.0112	0.4612	0.0257	63.0388	1.9398	294.846	10.9431	2.3331	0.1816	103.062	10.2673	3.2671	0.1449	BlupOCS	B2	Matesel	Ssel1	Sgen3	Max5	45Deg	BlupOCS_45Deg_Max5	0.5388	49
3498	3498	18	10	0.7378	0.011	0.4819	0.0201	64.8017	1.8274	302.937	11.0986	2.3997	0.1783	102.99	11.3989	3.3485	0.15	BlupOCS	B2	Matesel	Ssel1	Sgen3	Max5	45Deg	BlupOCS_45Deg_Max5	0.5181	52
3499	3499	19	10	0.7474	0.0138	0.495	0.0175	66.5567	1.9224	311.538	11.7429	2.4456	0.2082	102.405	11.8618	3.4287	0.1432	BlupOCS	B2	Matesel	Ssel1	Sgen3	Max5	45Deg	BlupOCS_45Deg_Max5	0.505	55
3500	3500	20	10	0.7556	0.0119	0.5042	0.0145	68.2371	1.8472	320.344	12.2175	2.4887	0.2126	102.99	13.2049	3.4928	0.1409	BlupOCS	B2	Matesel	Ssel1	Sgen3	Max5	45Deg	BlupOCS_45Deg_Max5	0.4958	58
3501	3501	21	10	0.7618	0.014	0.5116	0.0135	69.8589	1.8468	328.699	12.3256	2.5301	0.2212	104.758	13.3884	3.5653	0.1513	BlupOCS	B2	Matesel	Ssel1	Sgen3	Max5	45Deg	BlupOCS_45Deg_Max5	0.4884	61
3502	3502	22	10	0.7702	0.0118	0.5198	0.0131	71.627	1.9057	337.78	13.5492	2.5783	0.2104	105.473	14.5158	3.6366	0.151	BlupOCS	B2	Matesel	Ssel1	Sgen3	Max5	45Deg	BlupOCS_45Deg_Max5	0.4802	64
3503	3503	23	10	0.7764	0.0107	0.527	0.0138	73.1657	1.8108	345.237	12.7856	2.6193	0.221	104.732	14.1186	3.708	0.1534	BlupOCS	B2	Matesel	Ssel1	Sgen3	Max5	45Deg	BlupOCS_45Deg_Max5	0.473	67
3504	3504	24	10	0.7835	0.0098	0.5347	0.0118	74.7108	1.6954	353.156	12.1926	2.6622	0.2203	105.849	13.777	3.7724	0.1631	BlupOCS	B2	Matesel	Ssel1	Sgen3	Max5	45Deg	BlupOCS_45Deg_Max5	0.4653	70
3505	3505	25	10	0.7908	0.0093	0.5466	0.0133	76.2987	1.7048	361.93	11.5293	2.6978	0.2169	107.05	13.6912	3.826	0.1541	BlupOCS	B2	Matesel	Ssel1	Sgen3	Max5	45Deg	BlupOCS_45Deg_Max5	0.4534	73
3506	3506	26	10	0.7968	0.008	0.5538	0.0146	77.814	1.6868	369.063	11.0655	2.7491	0.2222	107.79	14.0636	3.8995	0.1562	BlupOCS	B2	Matesel	Ssel1	Sgen3	Max5	45Deg	BlupOCS_45Deg_Max5	0.4462	76
3507	3507	27	10	0.8042	0.0092	0.5692	0.0165	79.4152	1.7294	376.355	10.709	2.8095	0.2182	106.867	13.381	3.9713	0.1502	BlupOCS	B2	Matesel	Ssel1	Sgen3	Max5	45Deg	BlupOCS_45Deg_Max5	0.4308	79
3508	3508	28	10	0.8097	0.0084	0.5785	0.016	80.7738	1.8289	382.777	11.7606	2.8611	0.2204	107.313	13.9055	4.0299	0.1407	BlupOCS	B2	Matesel	Ssel1	Sgen3	Max5	45Deg	BlupOCS_45Deg_Max5	0.4215	82
3509	3509	29	10	0.8156	0.0073	0.5889	0.0194	82.1305	1.9237	389.612	11.6095	2.8909	0.2297	108.332	13.723	4.0982	0.1385	BlupOCS	B2	Matesel	Ssel1	Sgen3	Max5	45Deg	BlupOCS_45Deg_Max5	0.4111	85
3510	3510	30	10	0.8221	0.0088	0.6022	0.0245	83.5237	1.9304	396.103	11.8991	2.9426	0.2277	108.786	14.4417	4.1625	0.1405	BlupOCS	B2	Matesel	Ssel1	Sgen3	Max5	45Deg	BlupOCS_45Deg_Max5	0.3978	88
3511	3511	31	10	0.8286	0.009	0.6209	0.0251	84.872	2.0537	402.963	12.9064	2.9811	0.2253	109.516	14.995	4.2182	0.1427	BlupOCS	B2	Matesel	Ssel1	Sgen3	Max5	45Deg	BlupOCS_45Deg_Max5	0.3791	91
3543	3543	1	10	0.6691	0.0001	0.0077	0	23.8273	0.2139	99.8436	1.3715	1.1999	0.0195	79.0372	2.4733	1.4987	0.0147	BlupOCS	B2	Matesel	Ssel1	Sgen5	Max5	45Deg	BlupOCS_45Deg_Max5	0.9923	1
3544	3544	2	10	0.6775	0.001	0.0471	0.0104	27.8975	0.6682	120.616	3.8027	1.3173	0.0287	83.2886	4.063	1.6731	0.0416	BlupOCS	B2	Matesel	Ssel1	Sgen5	Max5	45Deg	BlupOCS_45Deg_Max5	0.9529	5
3545	3545	3	10	0.6824	0.0024	0.0824	0.0207	30.9386	0.9851	136.499	6.0568	1.384	0.0455	84.106	6.5978	1.8008	0.0587	BlupOCS	B2	Matesel	Ssel1	Sgen5	Max5	45Deg	BlupOCS_45Deg_Max5	0.9176	9
3546	3546	4	10	0.6938	0.0076	0.1161	0.0221	33.7446	1.2284	150.593	7.4597	1.4629	0.0538	86.5898	8.1694	1.9285	0.0642	BlupOCS	B2	Matesel	Ssel1	Sgen5	Max5	45Deg	BlupOCS_45Deg_Max5	0.8839	13
3547	3547	5	10	0.7032	0.008	0.1457	0.026	36.353	1.2514	163.902	7.8524	1.5318	0.0953	87.1996	7.1959	2.0366	0.0819	BlupOCS	B2	Matesel	Ssel1	Sgen5	Max5	45Deg	BlupOCS_45Deg_Max5	0.8543	17
3548	3548	6	10	0.7121	0.0084	0.1743	0.0252	38.9423	1.2422	176.025	7.5387	1.6239	0.118	88.8098	7.8425	2.1617	0.0966	BlupOCS	B2	Matesel	Ssel1	Sgen5	Max5	45Deg	BlupOCS_45Deg_Max5	0.8257	21
3549	3549	7	10	0.7215	0.0046	0.211	0.0268	41.5845	1.3439	189.195	7.3808	1.699	0.1121	91.2671	7.2914	2.285	0.1077	BlupOCS	B2	Matesel	Ssel1	Sgen5	Max5	45Deg	BlupOCS_45Deg_Max5	0.789	25
3550	3550	8	10	0.7324	0.0091	0.2425	0.0235	43.9898	1.2574	200.239	7.4555	1.7956	0.1339	90.9076	9.4796	2.3891	0.1029	BlupOCS	B2	Matesel	Ssel1	Sgen5	Max5	45Deg	BlupOCS_45Deg_Max5	0.7575	29
3551	3551	9	10	0.7428	0.0074	0.265	0.0302	46.3762	1.3493	211.359	8.0611	1.8705	0.1404	91.5912	11.6578	2.512	0.1136	BlupOCS	B2	Matesel	Ssel1	Sgen5	Max5	45Deg	BlupOCS_45Deg_Max5	0.735	33
3552	3552	10	10	0.7506	0.0099	0.2884	0.0321	48.7566	1.259	222.912	7.0199	1.9451	0.1185	91.8315	11.7156	2.6174	0.1051	BlupOCS	B2	Matesel	Ssel1	Sgen5	Max5	45Deg	BlupOCS_45Deg_Max5	0.7116	37
3553	3553	11	10	0.7596	0.0091	0.3151	0.0353	50.8935	1.5024	234.057	8.264	1.9973	0.1231	93.3472	13.6904	2.7069	0.1258	BlupOCS	B2	Matesel	Ssel1	Sgen5	Max5	45Deg	BlupOCS_45Deg_Max5	0.6849	41
3554	3554	12	10	0.7681	0.0118	0.3494	0.0427	53.2688	1.7099	245.533	9.4817	2.0875	0.1393	95.0806	13.5129	2.8056	0.1302	BlupOCS	B2	Matesel	Ssel1	Sgen5	Max5	45Deg	BlupOCS_45Deg_Max5	0.6506	45
3555	3555	13	10	0.7742	0.0111	0.3731	0.0444	55.2302	1.745	254.922	10.2168	2.1471	0.1248	94.7772	13.5042	2.8963	0.1315	BlupOCS	B2	Matesel	Ssel1	Sgen5	Max5	45Deg	BlupOCS_45Deg_Max5	0.6269	49
3556	3556	14	10	0.782	0.012	0.396	0.0389	57.2645	1.7477	264.612	9.8288	2.2044	0.1291	96.2581	13.4884	3.0047	0.1289	BlupOCS	B2	Matesel	Ssel1	Sgen5	Max5	45Deg	BlupOCS_45Deg_Max5	0.604	53
3557	3557	15	10	0.7885	0.0113	0.4191	0.0341	59.2938	1.8978	274.447	9.9807	2.2688	0.1257	97.0335	14.0528	3.097	0.1304	BlupOCS	B2	Matesel	Ssel1	Sgen5	Max5	45Deg	BlupOCS_45Deg_Max5	0.5809	57
3558	3558	16	10	0.7965	0.0116	0.4397	0.0317	61.103	1.8498	282.903	9.8726	2.3283	0.1401	97.4097	15.7353	3.186	0.1266	BlupOCS	B2	Matesel	Ssel1	Sgen5	Max5	45Deg	BlupOCS_45Deg_Max5	0.5603	61
1427	1427	1	10	0.1429	NA	0.0061	0	23.8463	0.2005	99.9313	1.463	1.1958	0.0187	79.3024	2.3165	1.5054	0.0149	BlupOCS	SM	Matesel	Ssel1	Sgen0	Max1	60Deg	BlupOCS_60Deg_Max1	0.9939	1
1428	1428	2	10	0.1429	NA	0.0125	0.0008	24.3122	0.2803	102.048	1.9441	1.2185	0.0269	79.7034	2.9023	1.5247	0.0209	BlupOCS	SM	Matesel	Ssel1	Sgen0	Max1	60Deg	BlupOCS_60Deg_Max1	0.9875	3
1429	1429	3	10	0.1446	0.0015	0.0208	0.0015	24.9732	0.5834	105.435	3.9141	1.2414	0.0282	80.3128	3.2406	1.5484	0.0301	BlupOCS	SM	Matesel	Ssel1	Sgen0	Max1	60Deg	BlupOCS_60Deg_Max1	0.9792	5
1430	1430	4	10	0.1502	0.0021	0.0285	0.0018	25.5428	0.6269	108.496	4.3282	1.2578	0.0325	80.319	4.1414	1.565	0.0404	BlupOCS	SM	Matesel	Ssel1	Sgen0	Max1	60Deg	BlupOCS_60Deg_Max1	0.9715	7
1431	1431	5	10	0.1568	0.0015	0.0351	0.0022	26.1251	0.6985	111.713	4.3119	1.2708	0.0353	80.7406	3.9844	1.5847	0.0442	BlupOCS	SM	Matesel	Ssel1	Sgen0	Max1	60Deg	BlupOCS_60Deg_Max1	0.9649	9
1432	1432	6	10	0.1624	0.0024	0.0412	0.0024	26.6793	0.6695	114.372	4.6104	1.2871	0.032	80.6109	4.4466	1.6105	0.0487	BlupOCS	SM	Matesel	Ssel1	Sgen0	Max1	60Deg	BlupOCS_60Deg_Max1	0.9588	11
1433	1433	7	10	0.1675	0.0028	0.0477	0.0028	27.3746	0.5689	117.502	3.975	1.3071	0.0407	81.0569	4.2562	1.6528	0.0441	BlupOCS	SM	Matesel	Ssel1	Sgen0	Max1	60Deg	BlupOCS_60Deg_Max1	0.9523	13
1434	1434	8	10	0.1726	0.0029	0.0544	0.0034	27.9787	0.4939	120.594	3.0496	1.3223	0.0448	81.1976	3.4898	1.6783	0.0458	BlupOCS	SM	Matesel	Ssel1	Sgen0	Max1	60Deg	BlupOCS_60Deg_Max1	0.9456	15
1435	1435	9	10	0.1783	0.0021	0.0605	0.0031	28.579	0.4456	123.401	2.8529	1.3475	0.0438	82.2081	4.2158	1.7067	0.0482	BlupOCS	SM	Matesel	Ssel1	Sgen0	Max1	60Deg	BlupOCS_60Deg_Max1	0.9395	17
1436	1436	10	10	0.1842	0.0021	0.067	0.0034	29.366	0.4622	127.278	3.073	1.3739	0.0566	82.0434	3.6092	1.7368	0.052	BlupOCS	SM	Matesel	Ssel1	Sgen0	Max1	60Deg	BlupOCS_60Deg_Max1	0.933	19
1437	1437	11	10	0.189	0.0035	0.0732	0.0037	29.9819	0.5539	130.673	3.6185	1.3938	0.0609	82.9085	4.0838	1.7538	0.049	BlupOCS	SM	Matesel	Ssel1	Sgen0	Max1	60Deg	BlupOCS_60Deg_Max1	0.9268	21
1438	1438	12	10	0.1946	0.0038	0.0794	0.0036	30.6783	0.6797	133.811	4.2177	1.4159	0.0644	82.967	3.7255	1.7924	0.0432	BlupOCS	SM	Matesel	Ssel1	Sgen0	Max1	60Deg	BlupOCS_60Deg_Max1	0.9206	23
1439	1439	13	10	0.2002	0.004	0.0859	0.0036	31.4178	0.6964	137.28	3.874	1.4469	0.0741	82.8729	3.3915	1.8207	0.0461	BlupOCS	SM	Matesel	Ssel1	Sgen0	Max1	60Deg	BlupOCS_60Deg_Max1	0.9141	25
1440	1440	14	10	0.2066	0.0031	0.0919	0.0033	32.172	0.6648	140.756	3.7759	1.468	0.0703	82.6399	3.5072	1.8612	0.0518	BlupOCS	SM	Matesel	Ssel1	Sgen0	Max1	60Deg	BlupOCS_60Deg_Max1	0.9081	27
1441	1441	15	10	0.2113	0.0044	0.0979	0.0033	32.8298	0.7864	143.813	4.4669	1.489	0.0594	82.5781	3.9492	1.894	0.0601	BlupOCS	SM	Matesel	Ssel1	Sgen0	Max1	60Deg	BlupOCS_60Deg_Max1	0.9021	29
1442	1442	16	10	0.2161	0.0031	0.1042	0.0036	33.4576	0.9162	147.173	5.3545	1.5087	0.0614	83.0142	4.2958	1.9131	0.0595	BlupOCS	SM	Matesel	Ssel1	Sgen0	Max1	60Deg	BlupOCS_60Deg_Max1	0.8958	31
1443	1443	17	10	0.2232	0.0034	0.1105	0.0036	34.0657	0.9144	149.81	5.3253	1.5316	0.0713	82.5944	4.1275	1.9444	0.0549	BlupOCS	SM	Matesel	Ssel1	Sgen0	Max1	60Deg	BlupOCS_60Deg_Max1	0.8895	33
1444	1444	18	10	0.2276	0.0044	0.1165	0.0034	34.7328	1.0428	152.998	5.8803	1.553	0.0642	82.729	4.7847	1.9755	0.0578	BlupOCS	SM	Matesel	Ssel1	Sgen0	Max1	60Deg	BlupOCS_60Deg_Max1	0.8835	35
1445	1445	19	10	0.2336	0.0029	0.1227	0.0035	35.4468	1.007	156.293	6.1795	1.5824	0.0653	83.3339	5.1887	2.0084	0.0564	BlupOCS	SM	Matesel	Ssel1	Sgen0	Max1	60Deg	BlupOCS_60Deg_Max1	0.8773	37
1446	1446	20	10	0.239	0.0041	0.1284	0.0035	36.0668	1.0144	159.389	6.3401	1.5989	0.0746	83.3977	4.4274	2.0359	0.0587	BlupOCS	SM	Matesel	Ssel1	Sgen0	Max1	60Deg	BlupOCS_60Deg_Max1	0.8716	39
1447	1447	21	10	0.2431	0.0037	0.1345	0.0034	36.6643	0.9004	162.215	5.7414	1.6131	0.0719	83.5509	5.0618	2.0696	0.0594	BlupOCS	SM	Matesel	Ssel1	Sgen0	Max1	60Deg	BlupOCS_60Deg_Max1	0.8655	41
1448	1448	22	10	0.2493	0.0033	0.1404	0.0036	37.315	0.9064	165.215	5.5041	1.63	0.0821	82.9298	5.7243	2.1038	0.0556	BlupOCS	SM	Matesel	Ssel1	Sgen0	Max1	60Deg	BlupOCS_60Deg_Max1	0.8596	43
1449	1449	23	10	0.2534	0.0023	0.146	0.0036	37.8159	0.8901	167.748	5.294	1.6396	0.0889	82.3071	6.0797	2.1254	0.0537	BlupOCS	SM	Matesel	Ssel1	Sgen0	Max1	60Deg	BlupOCS_60Deg_Max1	0.854	45
1450	1450	24	10	0.2592	0.003	0.1521	0.0035	38.4503	0.8412	171.278	5.2055	1.6509	0.0926	82.4527	5.9727	2.1472	0.0475	BlupOCS	SM	Matesel	Ssel1	Sgen0	Max1	60Deg	BlupOCS_60Deg_Max1	0.8479	47
1451	1451	25	10	0.2638	0.0038	0.158	0.0036	39.0526	0.9226	174.226	5.5843	1.6728	0.0973	82.5761	6.8912	2.1705	0.0465	BlupOCS	SM	Matesel	Ssel1	Sgen0	Max1	60Deg	BlupOCS_60Deg_Max1	0.842	49
1452	1452	26	10	0.2682	0.0025	0.1634	0.0036	39.6647	0.7412	177.439	4.8781	1.6916	0.1056	84.062	5.9987	2.1967	0.0551	BlupOCS	SM	Matesel	Ssel1	Sgen0	Max1	60Deg	BlupOCS_60Deg_Max1	0.8366	51
1453	1453	27	10	0.2749	0.0035	0.1692	0.0036	40.2929	0.8577	180.544	4.882	1.7146	0.1065	84.344	5.8848	2.2204	0.0583	BlupOCS	SM	Matesel	Ssel1	Sgen0	Max1	60Deg	BlupOCS_60Deg_Max1	0.8308	53
1454	1454	28	10	0.2801	0.0043	0.1748	0.0036	40.9138	0.8825	183.697	4.7309	1.7224	0.1158	83.7188	5.6735	2.2514	0.06	BlupOCS	SM	Matesel	Ssel1	Sgen0	Max1	60Deg	BlupOCS_60Deg_Max1	0.8252	55
1455	1455	29	10	0.2835	0.0041	0.1801	0.0034	41.4408	0.8517	186.143	4.8648	1.741	0.118	83.5862	5.9219	2.2755	0.0649	BlupOCS	SM	Matesel	Ssel1	Sgen0	Max1	60Deg	BlupOCS_60Deg_Max1	0.8199	57
1456	1456	30	10	0.2875	0.0034	0.1857	0.0037	42.1159	0.8501	189.476	4.3775	1.7619	0.1276	83.3829	6.6063	2.3025	0.059	BlupOCS	SM	Matesel	Ssel1	Sgen0	Max1	60Deg	BlupOCS_60Deg_Max1	0.8143	59
1457	1457	31	10	0.2932	0.0043	0.1913	0.0039	42.7018	0.8447	192.202	4.5418	1.7784	0.131	83.0786	7.0103	2.3325	0.0521	BlupOCS	SM	Matesel	Ssel1	Sgen0	Max1	60Deg	BlupOCS_60Deg_Max1	0.8087	61
1551	1551	1	10	0.5284	0	0.0078	0	23.7926	0.1749	99.6135	1.3048	1.1965	0.0177	79.0239	1.8353	1.5013	0.0126	BlupOCS	SM	Matesel	Ssel1	Sgen3	Max1	60Deg	BlupOCS_60Deg_Max1	0.9922	1
1552	1552	2	10	0.5685	0.001	0.0163	0.0005	24.8596	0.2306	104.569	1.7692	1.2391	0.0242	79.3466	2.3813	1.5481	0.0215	BlupOCS	SM	Matesel	Ssel1	Sgen3	Max1	60Deg	BlupOCS_60Deg_Max1	0.9837	4
1553	1553	3	10	0.5696	0.0015	0.0253	0.0009	25.9777	0.3382	110.441	2.3539	1.2654	0.0361	80.2812	2.8207	1.5953	0.0234	BlupOCS	SM	Matesel	Ssel1	Sgen3	Max1	60Deg	BlupOCS_60Deg_Max1	0.9747	7
1554	1554	4	10	0.572	0.0017	0.033	0.0011	26.9485	0.3704	115.105	2.3559	1.2889	0.04	79.751	4.1819	1.6435	0.0294	BlupOCS	SM	Matesel	Ssel1	Sgen3	Max1	60Deg	BlupOCS_60Deg_Max1	0.967	10
1555	1555	5	10	0.5744	0.0013	0.0402	0.001	28.0366	0.4417	120.388	2.1361	1.3223	0.0484	80.156	3.4859	1.6938	0.0356	BlupOCS	SM	Matesel	Ssel1	Sgen3	Max1	60Deg	BlupOCS_60Deg_Max1	0.9598	13
1556	1556	6	10	0.578	0.0012	0.0476	0.0011	29.0761	0.4163	125.433	1.7969	1.358	0.0523	80.0773	3.3238	1.7359	0.037	BlupOCS	SM	Matesel	Ssel1	Sgen3	Max1	60Deg	BlupOCS_60Deg_Max1	0.9524	16
1557	1557	7	10	0.5824	0.0016	0.0551	0.0016	30.2297	0.474	130.938	2.5857	1.3964	0.0509	80.3215	3.4739	1.7885	0.0371	BlupOCS	SM	Matesel	Ssel1	Sgen3	Max1	60Deg	BlupOCS_60Deg_Max1	0.9449	19
1558	1558	8	10	0.5856	0.0011	0.0623	0.0016	31.1784	0.369	135.207	2.3621	1.4286	0.0594	80.3814	3.5914	1.8391	0.0338	BlupOCS	SM	Matesel	Ssel1	Sgen3	Max1	60Deg	BlupOCS_60Deg_Max1	0.9377	22
1559	1559	9	10	0.5879	0.002	0.0697	0.0016	32.1832	0.4916	140.219	3.0025	1.4523	0.06	80.508	4.1567	1.8869	0.0393	BlupOCS	SM	Matesel	Ssel1	Sgen3	Max1	60Deg	BlupOCS_60Deg_Max1	0.9303	25
1560	1560	10	10	0.5909	0.0024	0.077	0.0015	33.2081	0.6094	144.908	3.8997	1.493	0.0684	80.7115	3.8653	1.9338	0.039	BlupOCS	SM	Matesel	Ssel1	Sgen3	Max1	60Deg	BlupOCS_60Deg_Max1	0.923	28
1561	1561	11	10	0.5942	0.0015	0.0839	0.0016	34.2271	0.6546	149.714	4.177	1.5233	0.0713	80.8096	4.6543	1.9851	0.0369	BlupOCS	SM	Matesel	Ssel1	Sgen3	Max1	60Deg	BlupOCS_60Deg_Max1	0.9161	31
1562	1562	12	10	0.5986	0.0019	0.0909	0.0015	35.3419	0.6498	155.152	4.095	1.5609	0.0838	81.1431	4.3315	2.0321	0.0382	BlupOCS	SM	Matesel	Ssel1	Sgen3	Max1	60Deg	BlupOCS_60Deg_Max1	0.9091	34
1563	1563	13	10	0.6012	0.0025	0.098	0.0017	36.4319	0.6857	160.274	4.2765	1.6024	0.0894	81.4632	4.6137	2.0798	0.0472	BlupOCS	SM	Matesel	Ssel1	Sgen3	Max1	60Deg	BlupOCS_60Deg_Max1	0.902	37
1564	1564	14	10	0.6046	0.0016	0.1047	0.0017	37.4689	0.7312	165.753	4.7472	1.6257	0.0901	82.3432	5.085	2.1235	0.0535	BlupOCS	SM	Matesel	Ssel1	Sgen3	Max1	60Deg	BlupOCS_60Deg_Max1	0.8953	40
1565	1565	15	10	0.6061	0.0012	0.1112	0.0016	38.4082	0.7515	170.437	4.9494	1.65	0.0883	82.6291	4.9291	2.1668	0.0608	BlupOCS	SM	Matesel	Ssel1	Sgen3	Max1	60Deg	BlupOCS_60Deg_Max1	0.8888	43
1566	1566	16	10	0.6112	0.0015	0.1178	0.0016	39.4761	0.8173	175.812	5.0807	1.6792	0.0876	82.6091	4.2031	2.2114	0.073	BlupOCS	SM	Matesel	Ssel1	Sgen3	Max1	60Deg	BlupOCS_60Deg_Max1	0.8822	46
1567	1567	17	10	0.6131	0.0026	0.1242	0.0017	40.4054	0.8315	180.581	5.7989	1.7077	0.0939	83.1457	4.2835	2.2467	0.0745	BlupOCS	SM	Matesel	Ssel1	Sgen3	Max1	60Deg	BlupOCS_60Deg_Max1	0.8758	49
1568	1568	18	10	0.6163	0.0019	0.131	0.0017	41.3383	0.8437	185	6.1868	1.7394	0.0881	83.982	4.7157	2.2926	0.0755	BlupOCS	SM	Matesel	Ssel1	Sgen3	Max1	60Deg	BlupOCS_60Deg_Max1	0.869	52
1569	1569	19	10	0.6188	0.0016	0.1374	0.002	42.324	0.9044	189.5	6.458	1.7727	0.103	84.169	5.8299	2.3438	0.0838	BlupOCS	SM	Matesel	Ssel1	Sgen3	Max1	60Deg	BlupOCS_60Deg_Max1	0.8626	55
1570	1570	20	10	0.6214	0.0016	0.1439	0.0021	43.3606	0.8423	194.689	6.3295	1.8054	0.0959	85.1019	5.7719	2.3882	0.0902	BlupOCS	SM	Matesel	Ssel1	Sgen3	Max1	60Deg	BlupOCS_60Deg_Max1	0.8561	58
1571	1571	21	10	0.624	0.0015	0.15	0.0021	44.2281	0.8509	198.917	6.8236	1.8304	0.1	85.6526	6.1105	2.4303	0.0914	BlupOCS	SM	Matesel	Ssel1	Sgen3	Max1	60Deg	BlupOCS_60Deg_Max1	0.85	61
1572	1572	22	10	0.6269	0.0011	0.1563	0.0021	45.1421	0.8817	203.494	7.2532	1.8537	0.1084	85.4918	5.8091	2.4701	0.0916	BlupOCS	SM	Matesel	Ssel1	Sgen3	Max1	60Deg	BlupOCS_60Deg_Max1	0.8437	64
1573	1573	23	10	0.6308	0.0015	0.1624	0.0021	46.0008	0.8846	207.717	7.3344	1.8786	0.1117	85.6771	6.2379	2.5088	0.0855	BlupOCS	SM	Matesel	Ssel1	Sgen3	Max1	60Deg	BlupOCS_60Deg_Max1	0.8376	67
1574	1574	24	10	0.6326	0.0013	0.1684	0.002	46.9234	0.8716	212.385	7.4544	1.9034	0.1091	86.3432	6.0173	2.5499	0.0896	BlupOCS	SM	Matesel	Ssel1	Sgen3	Max1	60Deg	BlupOCS_60Deg_Max1	0.8316	70
1575	1575	25	10	0.6348	0.002	0.1748	0.0021	47.8444	0.8833	216.657	7.607	1.936	0.1109	86.2344	5.9746	2.5927	0.0853	BlupOCS	SM	Matesel	Ssel1	Sgen3	Max1	60Deg	BlupOCS_60Deg_Max1	0.8252	73
1576	1576	26	10	0.6379	0.0025	0.1807	0.0021	48.7005	0.9213	220.789	7.8786	1.9553	0.1162	85.5973	5.5494	2.6353	0.0849	BlupOCS	SM	Matesel	Ssel1	Sgen3	Max1	60Deg	BlupOCS_60Deg_Max1	0.8193	76
1577	1577	27	10	0.641	0.0019	0.1869	0.0022	49.5871	0.8878	225.271	8.0741	1.9857	0.1195	86.2786	5.3032	2.6689	0.0758	BlupOCS	SM	Matesel	Ssel1	Sgen3	Max1	60Deg	BlupOCS_60Deg_Max1	0.8131	79
1578	1578	28	10	0.6432	0.0024	0.1932	0.0018	50.5128	0.9065	229.698	8.218	2.0133	0.1206	87.0751	4.9106	2.7168	0.082	BlupOCS	SM	Matesel	Ssel1	Sgen3	Max1	60Deg	BlupOCS_60Deg_Max1	0.8068	82
1579	1579	29	10	0.646	0.0012	0.1991	0.0016	51.3421	1.0293	234.141	8.7541	2.0318	0.1156	87.4239	4.6607	2.7482	0.0775	BlupOCS	SM	Matesel	Ssel1	Sgen3	Max1	60Deg	BlupOCS_60Deg_Max1	0.8009	85
1580	1580	30	10	0.6486	0.0016	0.2049	0.0018	52.1885	1.0464	238.024	8.8062	2.0605	0.1116	87.4688	5.3264	2.7908	0.0819	BlupOCS	SM	Matesel	Ssel1	Sgen3	Max1	60Deg	BlupOCS_60Deg_Max1	0.7951	88
1581	1581	31	10	0.6522	0.0023	0.2107	0.0014	52.9689	1.0634	241.979	8.3224	2.0758	0.1049	87.3664	5.5315	2.8279	0.0856	BlupOCS	SM	Matesel	Ssel1	Sgen3	Max1	60Deg	BlupOCS_60Deg_Max1	0.7893	91
1613	1613	1	10	0.6611	0	0.0083	NA	23.8248	0.2018	99.4945	1.2398	1.2065	0.0207	79.3741	1.5738	1.5048	0.0131	BlupOCS	SM	Matesel	Ssel1	Sgen5	Max1	60Deg	BlupOCS_60Deg_Max1	0.9917	1
1614	1614	2	10	0.6914	0	0.0171	0.0002	24.9666	0.2458	104.292	1.9744	1.2587	0.0384	79.3252	2.2321	1.5633	0.0204	BlupOCS	SM	Matesel	Ssel1	Sgen5	Max1	60Deg	BlupOCS_60Deg_Max1	0.9829	5
1615	1615	3	10	0.6924	0.0009	0.0252	0.0005	26.1224	0.384	109.925	2.8382	1.3006	0.041	80.1619	3.3803	1.6116	0.0353	BlupOCS	SM	Matesel	Ssel1	Sgen5	Max1	60Deg	BlupOCS_60Deg_Max1	0.9748	9
1616	1616	4	10	0.6938	0.001	0.0328	0.0007	27.1007	0.4015	114.597	3.2323	1.3288	0.0533	80.928	3.3523	1.6629	0.0349	BlupOCS	SM	Matesel	Ssel1	Sgen5	Max1	60Deg	BlupOCS_60Deg_Max1	0.9672	13
1617	1617	5	10	0.6964	0.0016	0.0401	0.001	28.1621	0.5147	119.801	3.5784	1.36	0.0493	80.7562	3.3091	1.7089	0.0283	BlupOCS	SM	Matesel	Ssel1	Sgen5	Max1	60Deg	BlupOCS_60Deg_Max1	0.9599	17
1618	1618	6	10	0.6987	0.0008	0.0475	0.0014	29.2708	0.6309	125.313	4.6354	1.3925	0.0537	81.5494	3.7259	1.7591	0.0259	BlupOCS	SM	Matesel	Ssel1	Sgen5	Max1	60Deg	BlupOCS_60Deg_Max1	0.9525	21
1619	1619	7	10	0.7001	0.001	0.0546	0.0015	30.1259	0.6386	129.363	4.5034	1.4242	0.0689	81.8651	4.9582	1.7966	0.0299	BlupOCS	SM	Matesel	Ssel1	Sgen5	Max1	60Deg	BlupOCS_60Deg_Max1	0.9454	25
1620	1620	8	10	0.7029	0.0008	0.0614	0.0015	31.0383	0.54	133.728	4.6266	1.4569	0.0716	81.8996	6.0165	1.8348	0.0313	BlupOCS	SM	Matesel	Ssel1	Sgen5	Max1	60Deg	BlupOCS_60Deg_Max1	0.9386	29
1621	1621	9	10	0.7051	0.0013	0.0682	0.0014	32.0615	0.6044	139.015	4.7687	1.4848	0.0738	82.6881	5.5611	1.8768	0.0405	BlupOCS	SM	Matesel	Ssel1	Sgen5	Max1	60Deg	BlupOCS_60Deg_Max1	0.9318	33
1622	1622	10	10	0.7075	0.0012	0.0751	0.0016	33.0008	0.5851	143.714	4.4306	1.5163	0.075	83.8094	6.0571	1.9166	0.0516	BlupOCS	SM	Matesel	Ssel1	Sgen5	Max1	60Deg	BlupOCS_60Deg_Max1	0.9249	37
1623	1623	11	10	0.7093	0.0009	0.0818	0.0018	33.9754	0.5768	148.459	4.355	1.5455	0.0669	84.4307	5.6213	1.9631	0.0457	BlupOCS	SM	Matesel	Ssel1	Sgen5	Max1	60Deg	BlupOCS_60Deg_Max1	0.9182	41
1624	1624	12	10	0.7126	0.0009	0.0888	0.0021	35.0465	0.4991	153.663	3.7756	1.5776	0.0709	84.4762	5.345	2.0114	0.0495	BlupOCS	SM	Matesel	Ssel1	Sgen5	Max1	60Deg	BlupOCS_60Deg_Max1	0.9112	45
1625	1625	13	10	0.7138	0.0019	0.0955	0.0024	36.0398	0.6191	158.616	4.331	1.6041	0.0725	83.9147	4.915	2.0524	0.0459	BlupOCS	SM	Matesel	Ssel1	Sgen5	Max1	60Deg	BlupOCS_60Deg_Max1	0.9045	49
1626	1626	14	10	0.7169	0.0011	0.1021	0.0026	37.0519	0.5844	163.196	3.5212	1.6429	0.0844	84.5333	3.9155	2.1039	0.0454	BlupOCS	SM	Matesel	Ssel1	Sgen5	Max1	60Deg	BlupOCS_60Deg_Max1	0.8979	53
1627	1627	15	10	0.7183	0.0009	0.1088	0.0027	38.0108	0.5094	167.949	3.5988	1.6718	0.0978	84.7477	4.5794	2.1448	0.052	BlupOCS	SM	Matesel	Ssel1	Sgen5	Max1	60Deg	BlupOCS_60Deg_Max1	0.8912	57
1628	1628	16	10	0.7199	0.001	0.1155	0.0029	38.9582	0.5099	172.546	3.769	1.6991	0.1092	84.8125	4.7721	2.1889	0.057	BlupOCS	SM	Matesel	Ssel1	Sgen5	Max1	60Deg	BlupOCS_60Deg_Max1	0.8845	61
1629	1629	17	10	0.7228	0.0016	0.1221	0.003	39.8973	0.6022	177.328	3.7117	1.7295	0.1054	85.4539	5.4861	2.2247	0.0607	BlupOCS	SM	Matesel	Ssel1	Sgen5	Max1	60Deg	BlupOCS_60Deg_Max1	0.8779	65
1630	1630	18	10	0.7239	0.0014	0.1285	0.0031	40.8194	0.6442	181.553	3.8095	1.7661	0.1002	86.3231	5.967	2.27	0.0759	BlupOCS	SM	Matesel	Ssel1	Sgen5	Max1	60Deg	BlupOCS_60Deg_Max1	0.8715	69
1631	1631	19	10	0.7272	0.0025	0.1348	0.0033	41.7907	0.7278	186.309	5.0271	1.7934	0.1072	86.4544	5.0671	2.3149	0.0712	BlupOCS	SM	Matesel	Ssel1	Sgen5	Max1	60Deg	BlupOCS_60Deg_Max1	0.8652	73
1632	1632	20	10	0.728	0.0015	0.141	0.0033	42.6731	0.8073	190.475	5.5439	1.8205	0.1175	86.7768	4.9671	2.3594	0.0631	BlupOCS	SM	Matesel	Ssel1	Sgen5	Max1	60Deg	BlupOCS_60Deg_Max1	0.859	77
1633	1633	21	10	0.7306	0.0015	0.1474	0.0032	43.7116	0.9614	195.998	6.1068	1.8458	0.1183	87.6871	5.1139	2.4003	0.073	BlupOCS	SM	Matesel	Ssel1	Sgen5	Max1	60Deg	BlupOCS_60Deg_Max1	0.8526	81
1634	1634	22	10	0.7323	0.0011	0.1537	0.0032	44.6802	1.0244	200.433	6.0737	1.8719	0.1117	87.2333	5.6383	2.4535	0.0753	BlupOCS	SM	Matesel	Ssel1	Sgen5	Max1	60Deg	BlupOCS_60Deg_Max1	0.8463	85
1635	1635	23	10	0.7354	0.0013	0.1598	0.0035	45.653	1.1092	204.894	5.962	1.91	0.117	87.4242	5.5788	2.4983	0.0813	BlupOCS	SM	Matesel	Ssel1	Sgen5	Max1	60Deg	BlupOCS_60Deg_Max1	0.8402	89
1636	1636	24	10	0.7361	0.0018	0.1661	0.0033	46.5342	1.0989	209.56	6.3622	1.9284	0.121	88.525	5.6376	2.5381	0.0832	BlupOCS	SM	Matesel	Ssel1	Sgen5	Max1	60Deg	BlupOCS_60Deg_Max1	0.8339	93
1637	1637	25	10	0.7387	0.0016	0.1721	0.0035	47.4588	1.2096	214.111	6.7019	1.9538	0.118	88.322	5.3967	2.579	0.0911	BlupOCS	SM	Matesel	Ssel1	Sgen5	Max1	60Deg	BlupOCS_60Deg_Max1	0.8279	97
1638	1638	26	10	0.7407	0.0016	0.1783	0.0037	48.3514	1.1969	218.315	6.8976	1.9899	0.1156	88.8582	5.4783	2.617	0.0845	BlupOCS	SM	Matesel	Ssel1	Sgen5	Max1	60Deg	BlupOCS_60Deg_Max1	0.8217	101
1639	1639	27	10	0.742	0.0012	0.1843	0.0034	49.3859	1.3007	223.094	7.4102	2.0254	0.1204	88.2538	6.6633	2.6646	0.088	BlupOCS	SM	Matesel	Ssel1	Sgen5	Max1	60Deg	BlupOCS_60Deg_Max1	0.8157	105
1640	1640	28	10	0.744	0.0011	0.1903	0.0035	50.2652	1.28	227.347	7.5504	2.0508	0.1195	88.0416	7.884	2.7047	0.0911	BlupOCS	SM	Matesel	Ssel1	Sgen5	Max1	60Deg	BlupOCS_60Deg_Max1	0.8097	109
1641	1641	29	10	0.7461	0.0011	0.1961	0.0036	51.1813	1.2277	231.439	7.192	2.0943	0.1207	88.7446	7.5324	2.7455	0.0864	BlupOCS	SM	Matesel	Ssel1	Sgen5	Max1	60Deg	BlupOCS_60Deg_Max1	0.8039	113
1642	1642	30	10	0.7487	0.0013	0.202	0.0038	52.1453	1.2051	236.341	7.2037	2.1245	0.1226	88.7144	8.0456	2.7802	0.0831	BlupOCS	SM	Matesel	Ssel1	Sgen5	Max1	60Deg	BlupOCS_60Deg_Max1	0.798	117
1643	1643	31	10	0.7497	0.0015	0.2079	0.0039	53.0091	1.2077	240.263	7.4216	2.142	0.1304	87.6974	8.1322	2.8315	0.0811	BlupOCS	SM	Matesel	Ssel1	Sgen5	Max1	60Deg	BlupOCS_60Deg_Max1	0.7921	121
1675	1675	1	10	0	0	0.004	NA	23.8179	0.1697	99.7517	1.213	1.1966	0.0168	78.8457	2.1394	1.5018	0.0132	BlupOCS	SM	Matesel	Ssel0	Sgen0	Max1	60Deg	BlupOCS_60Deg_Max1	0.996	1
1676	1676	2	10	0	0	0.0078	0.0004	24.083	0.1816	100.91	1.4609	1.2088	0.0186	79.1613	2.982	1.5153	0.0115	BlupOCS	SM	Matesel	Ssel0	Sgen0	Max1	60Deg	BlupOCS_60Deg_Max1	0.9922	2
1677	1677	3	10	0.0025	0.0021	0.0123	0.0009	24.4668	0.268	103.1	2.238	1.2137	0.0259	79.5407	2.3155	1.53	0.016	BlupOCS	SM	Matesel	Ssel0	Sgen0	Max1	60Deg	BlupOCS_60Deg_Max1	0.9877	3
1678	1678	4	10	0.0057	0.0014	0.0183	0.0017	25.1204	0.4425	106.341	2.9758	1.2403	0.0287	80.4474	2.4497	1.5547	0.024	BlupOCS	SM	Matesel	Ssel0	Sgen0	Max1	60Deg	BlupOCS_60Deg_Max1	0.9817	4
1679	1679	5	10	0.0103	0.002	0.0238	0.0017	25.7258	0.4238	109.334	3.5813	1.2629	0.0359	81.2138	3.2589	1.5795	0.0295	BlupOCS	SM	Matesel	Ssel0	Sgen0	Max1	60Deg	BlupOCS_60Deg_Max1	0.9762	5
1680	1680	6	10	0.017	0.0031	0.028	0.0018	26.4112	0.4524	112.933	3.9046	1.2777	0.0462	81.6995	3.562	1.6093	0.0363	BlupOCS	SM	Matesel	Ssel0	Sgen0	Max1	60Deg	BlupOCS_60Deg_Max1	0.972	6
1681	1681	7	10	0.0204	0.0027	0.0323	0.0022	27.0372	0.4298	116.146	3.8848	1.2924	0.0499	82.2239	3.876	1.6382	0.0353	BlupOCS	SM	Matesel	Ssel0	Sgen0	Max1	60Deg	BlupOCS_60Deg_Max1	0.9677	7
1682	1682	8	10	0.0262	0.0026	0.0365	0.0025	27.6981	0.4443	119.226	4.0395	1.3161	0.0549	82.2066	3.3915	1.6684	0.0342	BlupOCS	SM	Matesel	Ssel0	Sgen0	Max1	60Deg	BlupOCS_60Deg_Max1	0.9635	8
1683	1683	9	10	0.0306	0.0052	0.0407	0.0023	28.3895	0.4736	122.59	4.1578	1.3358	0.0491	82.5233	3.6321	1.7018	0.0322	BlupOCS	SM	Matesel	Ssel0	Sgen0	Max1	60Deg	BlupOCS_60Deg_Max1	0.9593	9
1684	1684	10	10	0.0347	0.0051	0.045	0.0022	29.0906	0.5556	125.964	4.3561	1.359	0.0429	82.5817	3.1377	1.7326	0.0382	BlupOCS	SM	Matesel	Ssel0	Sgen0	Max1	60Deg	BlupOCS_60Deg_Max1	0.955	10
1685	1685	11	10	0.038	0.0032	0.0494	0.0024	29.87	0.534	130.122	4.231	1.3773	0.0504	83.594	2.9974	1.765	0.0453	BlupOCS	SM	Matesel	Ssel0	Sgen0	Max1	60Deg	BlupOCS_60Deg_Max1	0.9506	11
1686	1686	12	10	0.042	0.0044	0.0537	0.0027	30.587	0.5754	133.439	3.8196	1.4053	0.0505	84.0226	2.4153	1.7985	0.0509	BlupOCS	SM	Matesel	Ssel0	Sgen0	Max1	60Deg	BlupOCS_60Deg_Max1	0.9463	12
1687	1687	13	10	0.0486	0.0046	0.0577	0.0026	31.2257	0.6244	136.293	4.021	1.4234	0.0563	83.5387	3.1003	1.8342	0.0447	BlupOCS	SM	Matesel	Ssel0	Sgen0	Max1	60Deg	BlupOCS_60Deg_Max1	0.9423	13
1688	1688	14	10	0.0521	0.004	0.0617	0.0027	31.9444	0.6523	139.857	4.5562	1.4476	0.0564	84.0812	2.9514	1.864	0.0481	BlupOCS	SM	Matesel	Ssel0	Sgen0	Max1	60Deg	BlupOCS_60Deg_Max1	0.9383	14
1689	1689	15	10	0.055	0.0032	0.0658	0.0028	32.6145	0.6668	143.267	5.0622	1.4664	0.0651	84.8514	2.7989	1.894	0.0486	BlupOCS	SM	Matesel	Ssel0	Sgen0	Max1	60Deg	BlupOCS_60Deg_Max1	0.9342	15
1690	1690	16	10	0.0597	0.0022	0.0701	0.003	33.3055	0.6817	146.311	4.71	1.4929	0.0718	84.8968	2.6773	1.9301	0.0563	BlupOCS	SM	Matesel	Ssel0	Sgen0	Max1	60Deg	BlupOCS_60Deg_Max1	0.9299	16
1691	1691	17	10	0.064	0.0035	0.0741	0.0032	34.0498	0.679	149.951	4.5826	1.5157	0.0781	85.2779	2.8232	1.964	0.0585	BlupOCS	SM	Matesel	Ssel0	Sgen0	Max1	60Deg	BlupOCS_60Deg_Max1	0.9259	17
1692	1692	18	10	0.0682	0.0056	0.0782	0.0031	34.7267	0.7075	153.249	4.7152	1.5352	0.0769	84.5616	3.7182	1.9915	0.0664	BlupOCS	SM	Matesel	Ssel0	Sgen0	Max1	60Deg	BlupOCS_60Deg_Max1	0.9218	18
1693	1693	19	10	0.0731	0.0029	0.0823	0.0027	35.4412	0.75	156.658	5.3602	1.5582	0.0827	84.8723	4.7292	2.0257	0.0658	BlupOCS	SM	Matesel	Ssel0	Sgen0	Max1	60Deg	BlupOCS_60Deg_Max1	0.9177	19
1694	1694	20	10	0.0756	0.0032	0.0865	0.003	36.1377	0.814	160.208	5.5598	1.5731	0.0887	85.3252	4.9867	2.0595	0.0664	BlupOCS	SM	Matesel	Ssel0	Sgen0	Max1	60Deg	BlupOCS_60Deg_Max1	0.9135	20
1695	1695	21	10	0.0796	0.0041	0.0908	0.0033	36.8282	0.8982	163.251	6.2633	1.5977	0.09	85.1464	4.8279	2.0961	0.0639	BlupOCS	SM	Matesel	Ssel0	Sgen0	Max1	60Deg	BlupOCS_60Deg_Max1	0.9092	21
1696	1696	22	10	0.0839	0.0038	0.0946	0.0033	37.3923	0.8692	165.928	6.539	1.6163	0.0926	85.6186	4.4551	2.1242	0.0714	BlupOCS	SM	Matesel	Ssel0	Sgen0	Max1	60Deg	BlupOCS_60Deg_Max1	0.9054	22
1697	1697	23	10	0.0884	0.0045	0.0986	0.0031	38.0403	0.8862	168.975	6.4851	1.6409	0.0912	85.8154	4.6419	2.1526	0.071	BlupOCS	SM	Matesel	Ssel0	Sgen0	Max1	60Deg	BlupOCS_60Deg_Max1	0.9014	23
1698	1698	24	10	0.0928	0.0046	0.1025	0.0032	38.7667	0.8801	172.297	6.5458	1.6705	0.0924	86.3702	4.7258	2.1872	0.0746	BlupOCS	SM	Matesel	Ssel0	Sgen0	Max1	60Deg	BlupOCS_60Deg_Max1	0.8975	24
1699	1699	25	10	0.0974	0.0036	0.1064	0.0032	39.5147	0.8182	176.054	6.6755	1.7	0.0996	88.0019	5.3032	2.2176	0.0684	BlupOCS	SM	Matesel	Ssel0	Sgen0	Max1	60Deg	BlupOCS_60Deg_Max1	0.8936	25
1700	1700	26	10	0.0997	0.0047	0.1101	0.0031	40.2019	0.8356	179.393	6.8909	1.72	0.0965	88.2599	5.5945	2.2503	0.0804	BlupOCS	SM	Matesel	Ssel0	Sgen0	Max1	60Deg	BlupOCS_60Deg_Max1	0.8899	26
1701	1701	27	10	0.1044	0.0039	0.1139	0.0031	40.9362	0.7438	183.12	6.5491	1.7415	0.0964	88.8746	5.347	2.2814	0.075	BlupOCS	SM	Matesel	Ssel0	Sgen0	Max1	60Deg	BlupOCS_60Deg_Max1	0.8861	27
1702	1702	28	10	0.1087	0.0021	0.1177	0.0031	41.549	0.7152	186.191	6.4035	1.757	0.0954	88.9639	5.5069	2.309	0.075	BlupOCS	SM	Matesel	Ssel0	Sgen0	Max1	60Deg	BlupOCS_60Deg_Max1	0.8823	28
1703	1703	29	10	0.113	0.0044	0.1216	0.0032	42.2231	0.741	189.308	6.4107	1.7836	0.0955	88.6852	5.8336	2.3371	0.0765	BlupOCS	SM	Matesel	Ssel0	Sgen0	Max1	60Deg	BlupOCS_60Deg_Max1	0.8784	29
1704	1704	30	10	0.1162	0.0038	0.1256	0.0032	42.9314	0.7634	192.571	6.1119	1.8077	0.0976	88.6459	5.6477	2.3719	0.08	BlupOCS	SM	Matesel	Ssel0	Sgen0	Max1	60Deg	BlupOCS_60Deg_Max1	0.8744	30
1705	1705	31	10	0.1204	0.0039	0.1294	0.0032	43.6016	0.7413	196.039	6.1226	1.8258	0.0991	88.8564	6.1002	2.398	0.0815	BlupOCS	SM	Matesel	Ssel0	Sgen0	Max1	60Deg	BlupOCS_60Deg_Max1	0.8706	31
1737	1737	1	10	0.2917	0	0.007	NA	23.8206	0.1667	99.5435	1.217	1.2003	0.0173	78.5724	1.7178	1.5044	0.0161	BlupOCS	SM	Matesel	Ssel1	Sgen1	Max1	60Deg	BlupOCS_60Deg_Max1	0.993	NA
1738	1738	2	10	0.3333	0	0.0143	0.0006	24.526	0.169	102.92	1.3153	1.2227	0.0287	78.971	1.9384	1.5384	0.0292	BlupOCS	SM	Matesel	Ssel1	Sgen1	Max1	60Deg	BlupOCS_60Deg_Max1	0.9857	NA
1739	1739	3	10	0.3353	0.0023	0.0234	0.0012	25.4475	0.2175	107.162	2.0312	1.2587	0.0233	78.4227	1.973	1.577	0.0273	BlupOCS	SM	Matesel	Ssel1	Sgen1	Max1	60Deg	BlupOCS_60Deg_Max1	0.9766	NA
1740	1740	4	10	0.3384	0.0011	0.031	0.0015	26.3992	0.231	111.78	2.3045	1.2914	0.0339	79.1431	2.6117	1.6193	0.0328	BlupOCS	SM	Matesel	Ssel1	Sgen1	Max1	60Deg	BlupOCS_60Deg_Max1	0.969	NA
1741	1741	5	10	0.344	0.0019	0.0383	0.0014	27.2639	0.1765	115.972	2.3328	1.3181	0.0316	79.3511	3.8013	1.6588	0.0364	BlupOCS	SM	Matesel	Ssel1	Sgen1	Max1	60Deg	BlupOCS_60Deg_Max1	0.9617	NA
1742	1742	6	10	0.3487	0.0018	0.045	0.0014	27.9977	0.1018	119.77	2.0397	1.337	0.0265	79.0769	2.95	1.6858	0.043	BlupOCS	SM	Matesel	Ssel1	Sgen1	Max1	60Deg	BlupOCS_60Deg_Max1	0.955	NA
1743	1743	7	10	0.3541	0.0033	0.0524	0.0016	28.928	0.2077	124.36	2.3405	1.3632	0.0309	79.0427	4.151	1.7267	0.0433	BlupOCS	SM	Matesel	Ssel1	Sgen1	Max1	60Deg	BlupOCS_60Deg_Max1	0.9476	NA
1744	1744	8	10	0.3588	0.0025	0.0595	0.0018	29.7678	0.2489	128.746	2.1487	1.3861	0.0264	79.6096	4.6414	1.7593	0.0367	BlupOCS	SM	Matesel	Ssel1	Sgen1	Max1	60Deg	BlupOCS_60Deg_Max1	0.9405	NA
1745	1745	9	10	0.3638	0.0027	0.0664	0.0022	30.6302	0.3566	132.936	3.1626	1.4086	0.04	79.9597	4.8066	1.803	0.0408	BlupOCS	SM	Matesel	Ssel1	Sgen1	Max1	60Deg	BlupOCS_60Deg_Max1	0.9336	NA
1746	1746	10	10	0.3677	0.0018	0.0731	0.0021	31.5536	0.4586	137.216	3.7213	1.44	0.0432	79.8205	4.7746	1.847	0.0438	BlupOCS	SM	Matesel	Ssel1	Sgen1	Max1	60Deg	BlupOCS_60Deg_Max1	0.9269	NA
1747	1747	11	10	0.3727	0.0033	0.0797	0.002	32.4524	0.4897	141.706	3.6222	1.4706	0.0376	81.2829	4.328	1.8868	0.0535	BlupOCS	SM	Matesel	Ssel1	Sgen1	Max1	60Deg	BlupOCS_60Deg_Max1	0.9203	NA
1748	1748	12	10	0.3768	0.0026	0.0866	0.002	33.3503	0.5122	145.98	3.991	1.5062	0.0385	81.3506	4.663	1.922	0.0487	BlupOCS	SM	Matesel	Ssel1	Sgen1	Max1	60Deg	BlupOCS_60Deg_Max1	0.9134	NA
1749	1749	13	10	0.382	0.0039	0.0932	0.0021	34.1146	0.4526	149.859	3.627	1.5263	0.0428	82.5137	4.7973	1.959	0.0537	BlupOCS	SM	Matesel	Ssel1	Sgen1	Max1	60Deg	BlupOCS_60Deg_Max1	0.9068	NA
1750	1750	14	10	0.3877	0.0029	0.0999	0.002	35.1187	0.4898	155.106	3.5695	1.5528	0.0445	83.051	5.0277	1.998	0.0489	BlupOCS	SM	Matesel	Ssel1	Sgen1	Max1	60Deg	BlupOCS_60Deg_Max1	0.9001	NA
1751	1751	15	10	0.3912	0.0025	0.1066	0.002	36.0024	0.4717	158.887	3.4195	1.5881	0.0492	82.3491	4.8522	2.0429	0.055	BlupOCS	SM	Matesel	Ssel1	Sgen1	Max1	60Deg	BlupOCS_60Deg_Max1	0.8934	NA
1752	1752	16	10	0.3953	0.0014	0.1131	0.0019	36.8305	0.5208	162.842	3.5886	1.6135	0.0508	82.9833	4.4444	2.0848	0.0616	BlupOCS	SM	Matesel	Ssel1	Sgen1	Max1	60Deg	BlupOCS_60Deg_Max1	0.8869	NA
1753	1753	17	10	0.4	0.0028	0.1196	0.0021	37.6235	0.6343	166.957	4.2545	1.6341	0.0419	84.3666	4.8338	2.1214	0.0604	BlupOCS	SM	Matesel	Ssel1	Sgen1	Max1	60Deg	BlupOCS_60Deg_Max1	0.8804	NA
1754	1754	18	10	0.4056	0.0026	0.1258	0.0024	38.3152	0.5742	170.571	3.8874	1.6486	0.0475	84.5843	4.4867	2.1512	0.0549	BlupOCS	SM	Matesel	Ssel1	Sgen1	Max1	60Deg	BlupOCS_60Deg_Max1	0.8742	NA
1755	1755	19	10	0.4083	0.0012	0.1319	0.0022	39.1086	0.5541	174.604	3.5712	1.6675	0.0499	85.0013	4.7219	2.1876	0.0563	BlupOCS	SM	Matesel	Ssel1	Sgen1	Max1	60Deg	BlupOCS_60Deg_Max1	0.8681	NA
1756	1756	20	10	0.4131	0.0028	0.1383	0.0021	39.8883	0.5258	178.311	3.4669	1.6956	0.051	85.9853	3.6774	2.2254	0.0604	BlupOCS	SM	Matesel	Ssel1	Sgen1	Max1	60Deg	BlupOCS_60Deg_Max1	0.8617	NA
1757	1757	21	10	0.417	0.0023	0.1445	0.0025	40.5975	0.4796	181.581	3.5136	1.7241	0.0564	85.8359	4.0282	2.2554	0.0524	BlupOCS	SM	Matesel	Ssel1	Sgen1	Max1	60Deg	BlupOCS_60Deg_Max1	0.8555	NA
1758	1758	22	10	0.4219	0.0022	0.1507	0.0024	41.4936	0.4672	186.329	3.6343	1.7431	0.0642	86.9317	3.4281	2.2954	0.0512	BlupOCS	SM	Matesel	Ssel1	Sgen1	Max1	60Deg	BlupOCS_60Deg_Max1	0.8493	NA
1759	1759	23	10	0.4251	0.003	0.1569	0.0023	42.3031	0.4825	190.374	3.71	1.7664	0.0637	86.7889	3.4981	2.3284	0.0484	BlupOCS	SM	Matesel	Ssel1	Sgen1	Max1	60Deg	BlupOCS_60Deg_Max1	0.8431	NA
1760	1760	24	10	0.4294	0.0021	0.1626	0.0023	43.1066	0.4628	194.387	4.2627	1.7931	0.0605	87.6152	3.1828	2.3623	0.055	BlupOCS	SM	Matesel	Ssel1	Sgen1	Max1	60Deg	BlupOCS_60Deg_Max1	0.8374	NA
1761	1761	25	10	0.4342	0.0023	0.1686	0.0021	43.9188	0.4966	198.445	4.6173	1.8145	0.078	88.4362	4.8387	2.4018	0.0542	BlupOCS	SM	Matesel	Ssel1	Sgen1	Max1	60Deg	BlupOCS_60Deg_Max1	0.8314	NA
1762	1762	26	10	0.4369	0.0019	0.1745	0.0022	44.8258	0.5059	203.416	4.2663	1.834	0.0831	90.1242	5.9745	2.4392	0.056	BlupOCS	SM	Matesel	Ssel1	Sgen1	Max1	60Deg	BlupOCS_60Deg_Max1	0.8255	NA
1763	1763	27	10	0.4406	0.0019	0.1802	0.0023	45.5616	0.6209	206.94	5.1473	1.8633	0.0757	91.7204	6.3607	2.4745	0.0551	BlupOCS	SM	Matesel	Ssel1	Sgen1	Max1	60Deg	BlupOCS_60Deg_Max1	0.8198	NA
1764	1764	28	10	0.4459	0.0019	0.1859	0.0021	46.4039	0.6178	210.856	5.5142	1.8861	0.0709	91.3942	6.4108	2.5191	0.0499	BlupOCS	SM	Matesel	Ssel1	Sgen1	Max1	60Deg	BlupOCS_60Deg_Max1	0.8141	NA
1765	1765	29	10	0.45	0.0026	0.1918	0.002	47.1481	0.5917	214.613	4.8944	1.9056	0.0763	91.0769	6.271	2.5491	0.0533	BlupOCS	SM	Matesel	Ssel1	Sgen1	Max1	60Deg	BlupOCS_60Deg_Max1	0.8082	NA
1766	1766	30	10	0.4529	0.0015	0.1975	0.0022	48.0606	0.752	219.185	5.4604	1.9246	0.0747	91.2698	7.0374	2.5946	0.0639	BlupOCS	SM	Matesel	Ssel1	Sgen1	Max1	60Deg	BlupOCS_60Deg_Max1	0.8025	NA
1767	1767	31	10	0.4571	0.0024	0.2034	0.0022	48.9078	0.661	223.571	4.8259	1.9411	0.0685	91.8598	7.788	2.6351	0.0592	BlupOCS	SM	Matesel	Ssel1	Sgen1	Max1	60Deg	BlupOCS_60Deg_Max1	0.7966	NA
1799	1799	1	10	0.4265	NA	0.0074	0	23.8922	0.1396	100.088	1.0761	1.1994	0.0183	78.737	2.3376	1.5048	0.0169	BlupOCS	SM	Matesel	Ssel1	Sgen2	Max1	60Deg	BlupOCS_60Deg_Max1	0.9926	NA
1800	1800	2	10	0.4706	0.0001	0.0156	0.0003	24.7218	0.2797	104.157	1.964	1.23	0.0269	79.5131	2.5552	1.539	0.013	BlupOCS	SM	Matesel	Ssel1	Sgen2	Max1	60Deg	BlupOCS_60Deg_Max1	0.9844	NA
1801	1801	3	10	0.4724	0.0012	0.0247	0.0009	25.913	0.4879	109.975	2.6724	1.2728	0.0466	80.5917	2.5617	1.5897	0.0221	BlupOCS	SM	Matesel	Ssel1	Sgen2	Max1	60Deg	BlupOCS_60Deg_Max1	0.9753	NA
1802	1802	4	10	0.4747	0.0016	0.0326	0.001	26.8696	0.5541	114.561	2.9532	1.3026	0.048	81.3308	2.7014	1.6372	0.0294	BlupOCS	SM	Matesel	Ssel1	Sgen2	Max1	60Deg	BlupOCS_60Deg_Max1	0.9674	NA
1803	1803	5	10	0.4789	0.0016	0.04	0.0016	27.8971	0.6739	119.647	3.3534	1.335	0.0517	82.7297	2.5808	1.6853	0.0326	BlupOCS	SM	Matesel	Ssel1	Sgen2	Max1	60Deg	BlupOCS_60Deg_Max1	0.96	NA
1804	1804	6	10	0.4833	0.0021	0.0471	0.0022	29.0386	0.7156	125.2	3.6919	1.3633	0.0551	82.1706	2.6949	1.7395	0.0369	BlupOCS	SM	Matesel	Ssel1	Sgen2	Max1	60Deg	BlupOCS_60Deg_Max1	0.9529	NA
1805	1805	7	10	0.4867	0.0021	0.0549	0.0024	30.1442	0.7529	130.2	4.1311	1.406	0.0531	82.0913	3.6396	1.7919	0.0413	BlupOCS	SM	Matesel	Ssel1	Sgen2	Max1	60Deg	BlupOCS_60Deg_Max1	0.9451	NA
1806	1806	8	10	0.492	0.0028	0.0622	0.0026	31.1945	0.7654	135.071	4.5983	1.4368	0.0567	82.1431	4.0417	1.8477	0.0403	BlupOCS	SM	Matesel	Ssel1	Sgen2	Max1	60Deg	BlupOCS_60Deg_Max1	0.9378	NA
1807	1807	9	10	0.4957	0.0018	0.0692	0.0032	32.1764	0.9459	139.881	5.7173	1.4738	0.0688	83.1014	4.0396	1.8877	0.0415	BlupOCS	SM	Matesel	Ssel1	Sgen2	Max1	60Deg	BlupOCS_60Deg_Max1	0.9308	NA
1808	1808	10	10	0.499	0.0027	0.0761	0.0032	33.0866	0.8778	144.625	5.749	1.4974	0.0691	84.1137	4.5431	1.9263	0.0447	BlupOCS	SM	Matesel	Ssel1	Sgen2	Max1	60Deg	BlupOCS_60Deg_Max1	0.9239	NA
1809	1809	11	10	0.5034	0.0026	0.0831	0.0034	34.137	0.87	150.042	6.1523	1.5245	0.0648	85.1651	4.1541	1.9724	0.0511	BlupOCS	SM	Matesel	Ssel1	Sgen2	Max1	60Deg	BlupOCS_60Deg_Max1	0.9169	NA
1810	1810	12	10	0.5073	0.0024	0.0897	0.0035	35.033	0.8151	154.41	5.5882	1.5595	0.0595	85.7898	4.6522	2.0073	0.0396	BlupOCS	SM	Matesel	Ssel1	Sgen2	Max1	60Deg	BlupOCS_60Deg_Max1	0.9103	NA
1811	1811	13	10	0.511	0.0033	0.0968	0.004	36.0019	0.8691	159.062	6.0441	1.5912	0.0546	85.3567	5.3023	2.0481	0.0422	BlupOCS	SM	Matesel	Ssel1	Sgen2	Max1	60Deg	BlupOCS_60Deg_Max1	0.9032	NA
1812	1812	14	10	0.5139	0.0024	0.1034	0.0041	36.9306	0.9658	163.668	6.3136	1.6108	0.0627	85.5329	4.6149	2.0955	0.0374	BlupOCS	SM	Matesel	Ssel1	Sgen2	Max1	60Deg	BlupOCS_60Deg_Max1	0.8966	NA
1813	1813	15	10	0.5171	0.0027	0.1101	0.004	37.8834	1.0232	168.065	6.4453	1.6386	0.0676	85.0654	5.3239	2.1446	0.0469	BlupOCS	SM	Matesel	Ssel1	Sgen2	Max1	60Deg	BlupOCS_60Deg_Max1	0.8899	NA
1814	1814	16	10	0.5226	0.0031	0.1167	0.0037	38.837	1.0428	172.778	6.197	1.6601	0.0687	85.7778	4.8486	2.195	0.0544	BlupOCS	SM	Matesel	Ssel1	Sgen2	Max1	60Deg	BlupOCS_60Deg_Max1	0.8833	NA
1815	1815	17	10	0.5248	0.0029	0.1234	0.0037	39.7101	1.0361	177.342	6.0211	1.6777	0.0737	86.5106	6.2091	2.2354	0.0531	BlupOCS	SM	Matesel	Ssel1	Sgen2	Max1	60Deg	BlupOCS_60Deg_Max1	0.8766	NA
1816	1816	18	10	0.5294	0.0026	0.1298	0.0038	40.6037	1.1448	181.814	6.4278	1.7046	0.0794	87.4926	7.3361	2.2758	0.0569	BlupOCS	SM	Matesel	Ssel1	Sgen2	Max1	60Deg	BlupOCS_60Deg_Max1	0.8702	NA
1817	1817	19	10	0.5312	0.0029	0.1363	0.0036	41.5883	1.1237	186.68	6.6226	1.7299	0.0823	88.2119	7.3502	2.3247	0.0596	BlupOCS	SM	Matesel	Ssel1	Sgen2	Max1	60Deg	BlupOCS_60Deg_Max1	0.8637	NA
1818	1818	20	10	0.5364	0.0029	0.1426	0.0035	42.4479	1.1533	191.094	7.0201	1.753	0.0839	89.1261	6.6721	2.3624	0.0651	BlupOCS	SM	Matesel	Ssel1	Sgen2	Max1	60Deg	BlupOCS_60Deg_Max1	0.8574	NA
1819	1819	21	10	0.5393	0.003	0.149	0.0034	43.3446	1.142	195.337	6.1521	1.7805	0.0804	88.9991	6.3305	2.4053	0.069	BlupOCS	SM	Matesel	Ssel1	Sgen2	Max1	60Deg	BlupOCS_60Deg_Max1	0.851	NA
1820	1820	22	10	0.5439	0.0035	0.1552	0.0033	44.1471	1.1841	199.28	6.2785	1.8061	0.0883	89.7733	5.8704	2.4421	0.0754	BlupOCS	SM	Matesel	Ssel1	Sgen2	Max1	60Deg	BlupOCS_60Deg_Max1	0.8448	NA
1821	1821	23	10	0.546	0.0023	0.1613	0.0036	45.0389	1.2171	204.062	6.5793	1.8231	0.0853	90.8614	6.5438	2.4819	0.0736	BlupOCS	SM	Matesel	Ssel1	Sgen2	Max1	60Deg	BlupOCS_60Deg_Max1	0.8387	NA
1822	1822	24	10	0.5482	0.0023	0.1676	0.0041	45.9533	1.2861	208.719	7.1558	1.8527	0.0913	92.6246	6.0383	2.5221	0.075	BlupOCS	SM	Matesel	Ssel1	Sgen2	Max1	60Deg	BlupOCS_60Deg_Max1	0.8324	NA
1823	1823	25	10	0.5532	0.0021	0.1736	0.0038	46.779	1.2718	212.833	7.5295	1.873	0.0838	92.6707	6.45	2.5603	0.0632	BlupOCS	SM	Matesel	Ssel1	Sgen2	Max1	60Deg	BlupOCS_60Deg_Max1	0.8264	NA
1824	1824	26	10	0.5566	0.0039	0.1797	0.0036	47.6704	1.3094	217.283	7.5333	1.8994	0.0914	92.8916	6.7698	2.5979	0.0613	BlupOCS	SM	Matesel	Ssel1	Sgen2	Max1	60Deg	BlupOCS_60Deg_Max1	0.8203	NA
1825	1825	27	10	0.5599	0.0026	0.1858	0.0036	48.5146	1.4677	221.542	8.4688	1.9254	0.0975	93.8732	7.6598	2.6346	0.0676	BlupOCS	SM	Matesel	Ssel1	Sgen2	Max1	60Deg	BlupOCS_60Deg_Max1	0.8142	NA
1826	1826	28	10	0.562	0.003	0.1919	0.0038	49.3937	1.5136	226.068	8.4388	1.9457	0.102	94.2501	7.8331	2.6733	0.0802	BlupOCS	SM	Matesel	Ssel1	Sgen2	Max1	60Deg	BlupOCS_60Deg_Max1	0.8081	NA
1827	1827	29	10	0.5652	0.0023	0.1981	0.0041	50.2993	1.631	230.367	8.8018	1.9744	0.0981	94.3775	8.0597	2.7165	0.0861	BlupOCS	SM	Matesel	Ssel1	Sgen2	Max1	60Deg	BlupOCS_60Deg_Max1	0.8019	NA
1828	1828	30	10	0.5691	0.0027	0.2043	0.0042	51.2317	1.6182	235.012	8.3154	1.9993	0.0978	94.2764	8.4455	2.7571	0.0893	BlupOCS	SM	Matesel	Ssel1	Sgen2	Max1	60Deg	BlupOCS_60Deg_Max1	0.7957	NA
1829	1829	31	10	0.5728	0.0019	0.2104	0.0039	52.1339	1.6329	239.686	8.3884	2.02	0.0943	94.2602	8.8825	2.7941	0.088	BlupOCS	SM	Matesel	Ssel1	Sgen2	Max1	60Deg	BlupOCS_60Deg_Max1	0.7896	NA
1861	1861	1	10	0.6042	NA	0.0081	0	23.8119	0.2321	99.6845	1.585	1.198	0.027	79.0718	2.1795	1.5023	0.0161	BlupOCS	SM	Matesel	Ssel1	Sgen4	Max1	60Deg	BlupOCS_60Deg_Max1	0.9919	NA
1862	1862	2	10	0.6394	0.0011	0.0168	0.0004	24.9498	0.2928	105.234	2.3056	1.2333	0.0374	80.3081	2.5751	1.5574	0.0213	BlupOCS	SM	Matesel	Ssel1	Sgen4	Max1	60Deg	BlupOCS_60Deg_Max1	0.9832	NA
1863	1863	3	10	0.6398	0.0008	0.0252	0.0008	26.1826	0.3586	111.311	2.302	1.2731	0.0294	80.7348	2.4571	1.6092	0.029	BlupOCS	SM	Matesel	Ssel1	Sgen4	Max1	60Deg	BlupOCS_60Deg_Max1	0.9748	NA
1864	1864	4	10	0.6425	0.0014	0.0327	0.0007	27.3427	0.2951	116.9	2.201	1.3087	0.028	81.1031	2.3832	1.6638	0.0181	BlupOCS	SM	Matesel	Ssel1	Sgen4	Max1	60Deg	BlupOCS_60Deg_Max1	0.9673	NA
1865	1865	5	10	0.6449	0.0008	0.0402	0.0012	28.3441	0.3312	121.54	2.7602	1.3417	0.0282	80.2262	4.9109	1.7094	0.0257	BlupOCS	SM	Matesel	Ssel1	Sgen4	Max1	60Deg	BlupOCS_60Deg_Max1	0.9598	NA
1866	1866	6	10	0.6479	0.0012	0.0472	0.0012	29.3122	0.4221	126.587	2.8848	1.3633	0.0364	80.7898	4.4457	1.7514	0.0354	BlupOCS	SM	Matesel	Ssel1	Sgen4	Max1	60Deg	BlupOCS_60Deg_Max1	0.9528	NA
1867	1867	7	10	0.65	0.0009	0.0544	0.0011	30.3412	0.5349	132.059	3.5258	1.3837	0.0365	81.0525	5.154	1.7933	0.0399	BlupOCS	SM	Matesel	Ssel1	Sgen4	Max1	60Deg	BlupOCS_60Deg_Max1	0.9456	NA
1868	1868	8	10	0.6527	0.0013	0.0615	0.0015	31.372	0.5439	137.105	3.7315	1.4203	0.0486	81.8978	6.0759	1.8369	0.0392	BlupOCS	SM	Matesel	Ssel1	Sgen4	Max1	60Deg	BlupOCS_60Deg_Max1	0.9385	NA
1869	1869	9	10	0.6556	0.0016	0.0684	0.0015	32.427	0.5274	142.097	3.721	1.456	0.0558	82.3683	6.7615	1.8871	0.0419	BlupOCS	SM	Matesel	Ssel1	Sgen4	Max1	60Deg	BlupOCS_60Deg_Max1	0.9316	NA
1870	1870	10	10	0.6577	0.0011	0.0756	0.0016	33.4516	0.6545	146.927	4.4879	1.4937	0.0612	82.7213	7.8754	1.933	0.0466	BlupOCS	SM	Matesel	Ssel1	Sgen4	Max1	60Deg	BlupOCS_60Deg_Max1	0.9244	NA
1871	1871	11	10	0.6609	0.0016	0.0823	0.0014	34.4767	0.7077	152.05	4.7364	1.5156	0.0591	83.2907	8.1309	1.9855	0.0531	BlupOCS	SM	Matesel	Ssel1	Sgen4	Max1	60Deg	BlupOCS_60Deg_Max1	0.9177	NA
1872	1872	12	10	0.6633	0.0015	0.0891	0.0016	35.5554	0.7002	157.301	4.871	1.5473	0.0642	83.3103	8.129	2.0344	0.0422	BlupOCS	SM	Matesel	Ssel1	Sgen4	Max1	60Deg	BlupOCS_60Deg_Max1	0.9109	NA
1873	1873	13	10	0.6658	0.0019	0.0961	0.0016	36.5551	0.6452	162.223	4.747	1.5734	0.072	83.8568	8.394	2.0835	0.0437	BlupOCS	SM	Matesel	Ssel1	Sgen4	Max1	60Deg	BlupOCS_60Deg_Max1	0.9039	NA
1874	1874	14	10	0.6679	0.0011	0.1031	0.0021	37.5265	0.7249	166.804	4.5537	1.6013	0.0675	84.3533	7.9256	2.1353	0.0476	BlupOCS	SM	Matesel	Ssel1	Sgen4	Max1	60Deg	BlupOCS_60Deg_Max1	0.8969	NA
1875	1875	15	10	0.6713	0.0025	0.1097	0.002	38.5284	0.8158	171.607	5.2506	1.6353	0.0774	84.6169	7.3792	2.1799	0.0482	BlupOCS	SM	Matesel	Ssel1	Sgen4	Max1	60Deg	BlupOCS_60Deg_Max1	0.8903	NA
1876	1876	16	10	0.6732	0.0014	0.1168	0.0023	39.6313	0.8055	177.35	5.3488	1.664	0.0853	85.6375	7.5306	2.2258	0.0534	BlupOCS	SM	Matesel	Ssel1	Sgen4	Max1	60Deg	BlupOCS_60Deg_Max1	0.8832	NA
1877	1877	17	10	0.676	0.0015	0.1234	0.0021	40.6204	0.9452	182.022	5.8207	1.6991	0.0892	86.2566	8.1509	2.2724	0.0591	BlupOCS	SM	Matesel	Ssel1	Sgen4	Max1	60Deg	BlupOCS_60Deg_Max1	0.8766	NA
1878	1878	18	10	0.6777	0.001	0.13	0.002	41.7	0.9434	187.789	6.0989	1.7205	0.0912	86.3201	8.8228	2.3146	0.0582	BlupOCS	SM	Matesel	Ssel1	Sgen4	Max1	60Deg	BlupOCS_60Deg_Max1	0.87	NA
1879	1879	19	10	0.6816	0.0015	0.1366	0.0021	42.6579	1.0539	192.421	6.7084	1.7486	0.0866	86.9601	8.7287	2.3619	0.0705	BlupOCS	SM	Matesel	Ssel1	Sgen4	Max1	60Deg	BlupOCS_60Deg_Max1	0.8634	NA
1880	1880	20	10	0.6831	0.0012	0.1427	0.002	43.564	1.0473	196.881	6.7524	1.7757	0.0965	87.6661	7.9944	2.4042	0.0727	BlupOCS	SM	Matesel	Ssel1	Sgen4	Max1	60Deg	BlupOCS_60Deg_Max1	0.8573	NA
1881	1881	21	10	0.6857	0.0012	0.1491	0.002	44.5217	1.0482	201.656	6.5195	1.8018	0.0942	88.1524	8.6107	2.448	0.0736	BlupOCS	SM	Matesel	Ssel1	Sgen4	Max1	60Deg	BlupOCS_60Deg_Max1	0.8509	NA
1882	1882	22	10	0.6883	0.0016	0.1553	0.0018	45.3995	0.9904	206.332	6.449	1.8287	0.0889	88.9411	8.9725	2.477	0.0761	BlupOCS	SM	Matesel	Ssel1	Sgen4	Max1	60Deg	BlupOCS_60Deg_Max1	0.8447	NA
1883	1883	23	10	0.6897	0.0014	0.1616	0.002	46.3074	0.9409	210.531	5.9574	1.8575	0.0844	89.168	8.8187	2.5244	0.0728	BlupOCS	SM	Matesel	Ssel1	Sgen4	Max1	60Deg	BlupOCS_60Deg_Max1	0.8384	NA
1884	1884	24	10	0.6923	0.0012	0.168	0.0019	47.2286	0.9303	215.015	6.0728	1.8821	0.0855	88.8556	8.0951	2.567	0.0698	BlupOCS	SM	Matesel	Ssel1	Sgen4	Max1	60Deg	BlupOCS_60Deg_Max1	0.832	NA
1885	1885	25	10	0.6944	0.0014	0.1742	0.0018	48.1571	0.8937	219.259	5.8204	1.9189	0.084	88.9768	8.8732	2.6095	0.0829	BlupOCS	SM	Matesel	Ssel1	Sgen4	Max1	60Deg	BlupOCS_60Deg_Max1	0.8258	NA
1886	1886	26	10	0.6963	0.001	0.1802	0.0017	48.9916	0.8822	223.176	5.9382	1.9456	0.0759	88.9272	10.0118	2.6497	0.0791	BlupOCS	SM	Matesel	Ssel1	Sgen4	Max1	60Deg	BlupOCS_60Deg_Max1	0.8198	NA
1887	1887	27	10	0.6993	0.0013	0.186	0.0018	49.9081	0.9449	228.024	6.4774	1.9649	0.0685	89.5645	10.22	2.6888	0.0795	BlupOCS	SM	Matesel	Ssel1	Sgen4	Max1	60Deg	BlupOCS_60Deg_Max1	0.814	NA
1888	1888	28	10	0.7008	0.0012	0.1922	0.002	50.8153	1.0923	232.321	6.5471	1.9928	0.0794	89.0187	10.1688	2.73	0.0817	BlupOCS	SM	Matesel	Ssel1	Sgen4	Max1	60Deg	BlupOCS_60Deg_Max1	0.8078	NA
1889	1889	29	10	0.703	0.001	0.1982	0.0019	51.7401	1.1596	236.668	6.392	2.021	0.0962	89.0489	9.7375	2.776	0.084	BlupOCS	SM	Matesel	Ssel1	Sgen4	Max1	60Deg	BlupOCS_60Deg_Max1	0.8018	NA
1890	1890	30	10	0.7055	0.001	0.2039	0.002	52.5806	1.1039	240.812	6.6004	2.0474	0.0982	89.1477	10.2209	2.8112	0.0853	BlupOCS	SM	Matesel	Ssel1	Sgen4	Max1	60Deg	BlupOCS_60Deg_Max1	0.7961	NA
1891	1891	31	10	0.7078	0.0017	0.2097	0.0021	53.4835	1.1426	245.454	6.8205	2.0715	0.098	89.6031	11.4805	2.8484	0.0879	BlupOCS	SM	Matesel	Ssel1	Sgen4	Max1	60Deg	BlupOCS_60Deg_Max1	0.7903	NA
2121	2121	1	10	0.0192	0	0.0184	0	23.8047	0.3859	99.1775	2.1381	1.2112	0.0232	79.194	1.8364	1.5052	0.0213	BlupOCS	B1	Matesel	Ssel1	Sgen0	Max1	60Deg	BlupOCS_60Deg_Max1	0.9816	1
2122	2122	2	10	0.0192	0	0.0527	0.01	25.449	0.4571	107.21	3.0036	1.2611	0.0244	79.0571	3.74	1.5764	0.0313	BlupOCS	B1	Matesel	Ssel1	Sgen0	Max1	60Deg	BlupOCS_60Deg_Max1	0.9473	3
2123	2123	3	10	0.0312	0.0066	0.0728	0.007	26.378	0.8111	111.486	4.5719	1.2937	0.0488	80.7509	4.1478	1.6294	0.0406	BlupOCS	B1	Matesel	Ssel1	Sgen0	Max1	60Deg	BlupOCS_60Deg_Max1	0.9272	5
2124	2124	4	10	0.0504	0.0103	0.0911	0.007	27.5165	0.9933	117.405	4.1772	1.3235	0.0691	81.2785	6.5843	1.6745	0.069	BlupOCS	B1	Matesel	Ssel1	Sgen0	Max1	60Deg	BlupOCS_60Deg_Max1	0.9089	7
2125	2125	5	10	0.0772	0.0079	0.1106	0.0071	28.6627	1.0698	122.579	5.1855	1.3674	0.0788	81.9703	7.043	1.7331	0.0747	BlupOCS	B1	Matesel	Ssel1	Sgen0	Max1	60Deg	BlupOCS_60Deg_Max1	0.8894	9
2126	2126	6	10	0.0927	0.0058	0.1275	0.0079	29.8022	1.2081	128.648	6.3948	1.3918	0.0775	82.8552	7.7916	1.7803	0.0742	BlupOCS	B1	Matesel	Ssel1	Sgen0	Max1	60Deg	BlupOCS_60Deg_Max1	0.8725	11
2127	2127	7	10	0.1108	0.0118	0.1497	0.011	31.0814	1.4064	134.723	7.4699	1.4203	0.0857	82.129	7.6734	1.8486	0.0746	BlupOCS	B1	Matesel	Ssel1	Sgen0	Max1	60Deg	BlupOCS_60Deg_Max1	0.8503	13
2128	2128	8	10	0.1322	0.0111	0.169	0.0102	32.4328	1.3178	141.631	6.8741	1.4577	0.1001	82.4956	9.1103	1.9028	0.0807	BlupOCS	B1	Matesel	Ssel1	Sgen0	Max1	60Deg	BlupOCS_60Deg_Max1	0.831	15
2129	2129	9	10	0.1536	0.014	0.1885	0.0105	33.7838	1.1427	148.729	7.0924	1.5019	0.0983	84.4453	9.9859	1.9515	0.0818	BlupOCS	B1	Matesel	Ssel1	Sgen0	Max1	60Deg	BlupOCS_60Deg_Max1	0.8115	17
2130	2130	10	10	0.1714	0.0131	0.207	0.0127	34.8327	1.1015	153.762	6.8802	1.5337	0.1006	84.4235	10.6127	2.0003	0.0914	BlupOCS	B1	Matesel	Ssel1	Sgen0	Max1	60Deg	BlupOCS_60Deg_Max1	0.793	19
2131	2131	11	10	0.1907	0.0126	0.2226	0.014	35.8434	1.0241	158.522	6.6916	1.5679	0.1052	83.6865	10.2627	2.0434	0.0841	BlupOCS	B1	Matesel	Ssel1	Sgen0	Max1	60Deg	BlupOCS_60Deg_Max1	0.7774	21
2132	2132	12	10	0.2104	0.0141	0.2432	0.0132	36.9327	1.2418	163.45	7.3688	1.6067	0.1186	83.1041	10.3724	2.0958	0.1095	BlupOCS	B1	Matesel	Ssel1	Sgen0	Max1	60Deg	BlupOCS_60Deg_Max1	0.7568	23
2133	2133	13	10	0.2272	0.0137	0.2591	0.0142	37.8869	1.2914	167.645	7.4863	1.6547	0.1189	84.1629	10.8694	2.1395	0.1054	BlupOCS	B1	Matesel	Ssel1	Sgen0	Max1	60Deg	BlupOCS_60Deg_Max1	0.7409	25
2134	2134	14	10	0.2452	0.0108	0.2722	0.0143	38.8612	1.0855	172.859	6.4756	1.672	0.1262	85.0064	10.3823	2.1829	0.099	BlupOCS	B1	Matesel	Ssel1	Sgen0	Max1	60Deg	BlupOCS_60Deg_Max1	0.7278	27
2135	2135	15	10	0.2583	0.016	0.2879	0.0178	39.8583	1.1724	177.598	8.6894	1.7052	0.124	85.554	10.986	2.2306	0.0964	BlupOCS	B1	Matesel	Ssel1	Sgen0	Max1	60Deg	BlupOCS_60Deg_Max1	0.7121	29
2136	2136	16	10	0.2752	0.0192	0.3029	0.0194	40.8391	1.1866	182.415	9.2296	1.739	0.1264	87.1818	10.4437	2.2764	0.0958	BlupOCS	B1	Matesel	Ssel1	Sgen0	Max1	60Deg	BlupOCS_60Deg_Max1	0.6971	31
2137	2137	17	10	0.2894	0.0188	0.3152	0.0178	41.6725	1.1786	186.912	9.0339	1.7607	0.1194	87.6251	11.2214	2.3043	0.0937	BlupOCS	B1	Matesel	Ssel1	Sgen0	Max1	60Deg	BlupOCS_60Deg_Max1	0.6848	33
2138	2138	18	10	0.3023	0.019	0.3281	0.0194	42.5461	1.3833	191.671	10.2369	1.7766	0.1226	88.1754	11.8801	2.3392	0.0948	BlupOCS	B1	Matesel	Ssel1	Sgen0	Max1	60Deg	BlupOCS_60Deg_Max1	0.6719	35
2139	2139	19	10	0.3181	0.0186	0.3448	0.0222	43.5989	1.3365	196.462	10.1556	1.8192	0.1164	88.6462	13.1541	2.3887	0.0901	BlupOCS	B1	Matesel	Ssel1	Sgen0	Max1	60Deg	BlupOCS_60Deg_Max1	0.6552	37
2140	2140	20	10	0.3326	0.0237	0.3567	0.0199	44.6201	1.3179	202.045	8.9	1.8316	0.1206	89.9266	13.6012	2.4378	0.0961	BlupOCS	B1	Matesel	Ssel1	Sgen0	Max1	60Deg	BlupOCS_60Deg_Max1	0.6433	39
2141	2141	21	10	0.3435	0.0214	0.3685	0.0203	45.3752	1.542	206.492	9.1637	1.8315	0.1228	90.3755	13.778	2.47	0.1124	BlupOCS	B1	Matesel	Ssel1	Sgen0	Max1	60Deg	BlupOCS_60Deg_Max1	0.6315	41
2142	2142	22	10	0.3589	0.0193	0.3816	0.0204	46.2797	1.5068	210.738	9.5008	1.8676	0.1278	90.1156	13.6666	2.5058	0.1035	BlupOCS	B1	Matesel	Ssel1	Sgen0	Max1	60Deg	BlupOCS_60Deg_Max1	0.6184	43
2143	2143	23	10	0.3727	0.0224	0.3939	0.0205	47.0467	1.4617	214.755	9.678	1.8763	0.1343	90.9622	14.8168	2.5485	0.1085	BlupOCS	B1	Matesel	Ssel1	Sgen0	Max1	60Deg	BlupOCS_60Deg_Max1	0.6061	45
2144	2144	24	10	0.3853	0.0188	0.4083	0.0208	48.2075	1.3649	220.427	10.0002	1.9027	0.1361	91.5923	15.9679	2.6107	0.0993	BlupOCS	B1	Matesel	Ssel1	Sgen0	Max1	60Deg	BlupOCS_60Deg_Max1	0.5917	47
2145	2145	25	10	0.398	0.0209	0.4202	0.0206	49.2033	1.3825	225.307	9.9939	1.9341	0.1424	92.1469	16.0312	2.6552	0.093	BlupOCS	B1	Matesel	Ssel1	Sgen0	Max1	60Deg	BlupOCS_60Deg_Max1	0.5798	49
2146	2146	26	10	0.4097	0.0227	0.4339	0.0199	50.2123	1.4941	230.153	11.0173	1.9669	0.1637	92.69	15.7902	2.7025	0.0905	BlupOCS	B1	Matesel	Ssel1	Sgen0	Max1	60Deg	BlupOCS_60Deg_Max1	0.5661	51
2147	2147	27	10	0.422	0.0196	0.4438	0.0185	51.0398	1.545	234.637	11.3383	1.9859	0.1726	94.0187	15.7745	2.7362	0.0979	BlupOCS	B1	Matesel	Ssel1	Sgen0	Max1	60Deg	BlupOCS_60Deg_Max1	0.5562	53
2148	2148	28	10	0.4349	0.0192	0.4546	0.0188	51.8838	1.7863	239.052	13.175	2.0131	0.1716	95.5284	15.2372	2.769	0.102	BlupOCS	B1	Matesel	Ssel1	Sgen0	Max1	60Deg	BlupOCS_60Deg_Max1	0.5454	55
2149	2149	29	10	0.4464	0.0176	0.4658	0.0201	52.6815	1.9678	242.727	13.8934	2.0354	0.1684	95.8037	16.5595	2.8144	0.0987	BlupOCS	B1	Matesel	Ssel1	Sgen0	Max1	60Deg	BlupOCS_60Deg_Max1	0.5342	57
2150	2150	30	10	0.4575	0.0213	0.4742	0.0193	53.4559	1.9794	246.639	13.7643	2.0521	0.1757	95.6095	17.3465	2.8496	0.1039	BlupOCS	B1	Matesel	Ssel1	Sgen0	Max1	60Deg	BlupOCS_60Deg_Max1	0.5258	59
2151	2151	31	10	0.467	0.0196	0.4849	0.02	54.2942	2.1059	250.985	14.0027	2.0663	0.1836	96.0356	19.0265	2.8909	0.0958	BlupOCS	B1	Matesel	Ssel1	Sgen0	Max1	60Deg	BlupOCS_60Deg_Max1	0.5151	61
2183	2183	1	10	0.5309	NA	0.0189	NA	23.8144	0.3495	99.5005	2.3465	1.2033	0.0196	79.6454	2.6343	1.5065	0.0235	BlupOCS	B1	Matesel	Ssel1	Sgen3	Max1	60Deg	BlupOCS_60Deg_Max1	0.9811	1
2184	2184	2	10	0.5353	NA	0.0382	0.0024	25.9524	0.4542	110.431	3.4993	1.2468	0.0399	80.8115	3.1378	1.6101	0.0352	BlupOCS	B1	Matesel	Ssel1	Sgen3	Max1	60Deg	BlupOCS_60Deg_Max1	0.9618	4
2185	2185	3	10	0.5359	0.001	0.059	0.0053	27.9118	0.6778	119.948	4.2623	1.3019	0.0605	82.2634	3.6706	1.7086	0.0427	BlupOCS	B1	Matesel	Ssel1	Sgen3	Max1	60Deg	BlupOCS_60Deg_Max1	0.941	7
2186	2186	4	10	0.5417	0.0027	0.0737	0.0089	29.7438	0.8011	129.447	4.275	1.3539	0.0561	84.3148	4.2127	1.7837	0.063	BlupOCS	B1	Matesel	Ssel1	Sgen3	Max1	60Deg	BlupOCS_60Deg_Max1	0.9263	10
2187	2187	5	10	0.5493	0.0026	0.089	0.0074	31.5021	0.8338	138.302	5.3699	1.3961	0.0609	86.0642	4.8212	1.8709	0.0524	BlupOCS	B1	Matesel	Ssel1	Sgen3	Max1	60Deg	BlupOCS_60Deg_Max1	0.911	13
2188	2188	6	10	0.5571	0.0042	0.1045	0.0066	33.3466	0.7855	147.33	5.2878	1.4519	0.0631	85.7786	7.0005	1.9497	0.0613	BlupOCS	B1	Matesel	Ssel1	Sgen3	Max1	60Deg	BlupOCS_60Deg_Max1	0.8955	16
2189	2189	7	10	0.5653	0.0053	0.1196	0.0058	35.1668	0.9337	156.54	5.9142	1.4945	0.0721	87.0207	8.4095	2.0369	0.0691	BlupOCS	B1	Matesel	Ssel1	Sgen3	Max1	60Deg	BlupOCS_60Deg_Max1	0.8804	19
2190	2190	8	10	0.5726	0.004	0.1353	0.0082	36.939	1.2482	165.296	6.6876	1.5516	0.0741	88.3224	8.2532	2.114	0.0892	BlupOCS	B1	Matesel	Ssel1	Sgen3	Max1	60Deg	BlupOCS_60Deg_Max1	0.8647	22
2191	2191	9	10	0.5804	0.0041	0.1505	0.0091	38.5505	1.2295	173.55	6.5151	1.5889	0.0695	89.1147	9.2419	2.1869	0.0842	BlupOCS	B1	Matesel	Ssel1	Sgen3	Max1	60Deg	BlupOCS_60Deg_Max1	0.8495	25
2192	2192	10	10	0.588	0.0038	0.1632	0.0067	40.2762	1.1408	182.399	6.5361	1.6354	0.0916	90.084	9.3056	2.2587	0.0845	BlupOCS	B1	Matesel	Ssel1	Sgen3	Max1	60Deg	BlupOCS_60Deg_Max1	0.8368	28
2193	2193	11	10	0.5937	0.0043	0.1751	0.0065	41.6871	1.2032	189.262	6.5352	1.6789	0.1117	91.4451	9.7065	2.3271	0.0935	BlupOCS	B1	Matesel	Ssel1	Sgen3	Max1	60Deg	BlupOCS_60Deg_Max1	0.8249	31
2194	2194	12	10	0.6012	0.0058	0.187	0.0086	43.4543	1.454	198.494	7.728	1.7217	0.1211	93.4302	10.6846	2.4044	0.093	BlupOCS	B1	Matesel	Ssel1	Sgen3	Max1	60Deg	BlupOCS_60Deg_Max1	0.813	34
2195	2195	13	10	0.6078	0.0052	0.2016	0.0102	45.0584	1.3851	206.657	6.7945	1.758	0.1198	94.2047	11.5058	2.4794	0.0982	BlupOCS	B1	Matesel	Ssel1	Sgen3	Max1	60Deg	BlupOCS_60Deg_Max1	0.7984	37
2196	2196	14	10	0.6138	0.0041	0.2184	0.0123	46.6036	1.3593	213.997	6.4963	1.8015	0.1206	94.0668	10.0358	2.5565	0.0965	BlupOCS	B1	Matesel	Ssel1	Sgen3	Max1	60Deg	BlupOCS_60Deg_Max1	0.7816	40
2197	2197	15	10	0.6211	0.004	0.2375	0.0142	48.0702	1.3856	221.369	6.0895	1.8426	0.1224	94.2795	10.4279	2.6181	0.1124	BlupOCS	B1	Matesel	Ssel1	Sgen3	Max1	60Deg	BlupOCS_60Deg_Max1	0.7625	43
2198	2198	16	10	0.627	0.0041	0.2543	0.0113	49.6011	1.5911	229.42	6.4565	1.8768	0.1312	94.8298	9.2922	2.6805	0.1277	BlupOCS	B1	Matesel	Ssel1	Sgen3	Max1	60Deg	BlupOCS_60Deg_Max1	0.7457	46
2199	2199	17	10	0.6336	0.0041	0.2646	0.0079	51.0041	1.5297	236.41	6.1664	1.9117	0.1371	95.0511	10.0761	2.7459	0.1175	BlupOCS	B1	Matesel	Ssel1	Sgen3	Max1	60Deg	BlupOCS_60Deg_Max1	0.7354	49
2200	2200	18	10	0.6402	0.0045	0.2747	0.0076	52.7382	1.5888	244.92	6.6805	1.9621	0.1315	95.9397	10.0397	2.8267	0.1161	BlupOCS	B1	Matesel	Ssel1	Sgen3	Max1	60Deg	BlupOCS_60Deg_Max1	0.7253	52
2201	2201	19	10	0.6467	0.0051	0.281	0.0044	54.1247	1.6113	252.315	6.751	1.9828	0.134	97.0794	9.4298	2.8929	0.1294	BlupOCS	B1	Matesel	Ssel1	Sgen3	Max1	60Deg	BlupOCS_60Deg_Max1	0.719	55
2202	2202	20	10	0.6523	0.0028	0.2867	0.0063	55.6596	1.8274	259.935	7.3552	2.0235	0.1405	97.524	9.543	2.9637	0.1387	BlupOCS	B1	Matesel	Ssel1	Sgen3	Max1	60Deg	BlupOCS_60Deg_Max1	0.7133	58
2203	2203	21	10	0.6584	0.0061	0.2949	0.0095	57.0799	1.8759	266.661	7.6759	2.0753	0.1464	98.1773	9.956	3.0275	0.1475	BlupOCS	B1	Matesel	Ssel1	Sgen3	Max1	60Deg	BlupOCS_60Deg_Max1	0.7051	61
2204	2204	22	10	0.6639	0.006	0.304	0.0122	58.5156	1.8486	273.433	8.0779	2.1176	0.1378	97.2298	10.4361	3.095	0.1495	BlupOCS	B1	Matesel	Ssel1	Sgen3	Max1	60Deg	BlupOCS_60Deg_Max1	0.696	64
2205	2205	23	10	0.6681	0.0061	0.3183	0.0195	59.9034	1.7813	280.414	8.0543	2.1518	0.1396	97.3	9.9084	3.1571	0.1438	BlupOCS	B1	Matesel	Ssel1	Sgen3	Max1	60Deg	BlupOCS_60Deg_Max1	0.6817	67
2206	2206	24	10	0.6754	0.0062	0.3315	0.0154	61.2815	1.8344	286.625	8.6928	2.206	0.1441	97.6482	9.9816	3.2242	0.1433	BlupOCS	B1	Matesel	Ssel1	Sgen3	Max1	60Deg	BlupOCS_60Deg_Max1	0.6685	70
2207	2207	25	10	0.6793	0.0054	0.3447	0.0139	62.6432	2.0432	293.495	10.1907	2.2413	0.1449	97.9543	10.9103	3.2839	0.1563	BlupOCS	B1	Matesel	Ssel1	Sgen3	Max1	60Deg	BlupOCS_60Deg_Max1	0.6553	73
2208	2208	26	10	0.686	0.0063	0.3551	0.0113	64.0099	2.0859	300.372	11.3398	2.2755	0.1415	98.4807	11.3413	3.3466	0.1589	BlupOCS	B1	Matesel	Ssel1	Sgen3	Max1	60Deg	BlupOCS_60Deg_Max1	0.6449	76
2209	2209	27	10	0.6891	0.0057	0.3633	0.011	65.195	2.1703	305.957	11.4954	2.3116	0.1442	98.5022	10.8101	3.4051	0.1624	BlupOCS	B1	Matesel	Ssel1	Sgen3	Max1	60Deg	BlupOCS_60Deg_Max1	0.6367	79
2210	2210	28	10	0.6957	0.0063	0.3722	0.0117	66.5005	2.1994	312.054	11.4671	2.3632	0.1374	98.3223	11.8268	3.459	0.1625	BlupOCS	B1	Matesel	Ssel1	Sgen3	Max1	60Deg	BlupOCS_60Deg_Max1	0.6278	82
2211	2211	29	10	0.6998	0.0066	0.387	0.022	67.7079	2.1525	317.7	11.3417	2.4038	0.1402	98.6432	11.5573	3.5179	0.1617	BlupOCS	B1	Matesel	Ssel1	Sgen3	Max1	60Deg	BlupOCS_60Deg_Max1	0.613	85
2212	2212	30	10	0.7046	0.0059	0.4024	0.0258	69.0684	2.1664	324.328	11.2354	2.4431	0.125	99.7158	11.7881	3.5849	0.161	BlupOCS	B1	Matesel	Ssel1	Sgen3	Max1	60Deg	BlupOCS_60Deg_Max1	0.5976	88
2213	2213	31	10	0.7092	0.0054	0.4245	0.0234	70.2436	2.2318	330.087	11.5621	2.4803	0.1315	99.7422	12.864	3.6344	0.1536	BlupOCS	B1	Matesel	Ssel1	Sgen3	Max1	60Deg	BlupOCS_60Deg_Max1	0.5755	91
2230	2230	1	10	0.6707	NA	0.019	NA	23.8489	0.4003	99.4829	2.7703	1.2119	0.0234	79.9108	3.087	1.5081	0.0152	BlupOCS	B1	Matesel	Ssel1	Sgen5	Max1	60Deg	BlupOCS_60Deg_Max1	0.981	1
2231	2231	2	10	0.6739	NA	0.0377	0.0017	26.0524	0.6014	110.933	4.2214	1.2636	0.0386	81.554	2.4889	1.6042	0.031	BlupOCS	B1	Matesel	Ssel1	Sgen5	Max1	60Deg	BlupOCS_60Deg_Max1	0.9623	5
2232	2232	3	10	0.675	0.0014	0.0523	0.0026	28.0605	0.5764	120.986	4.4567	1.3256	0.0431	82.3354	3.3412	1.6866	0.0324	BlupOCS	B1	Matesel	Ssel1	Sgen5	Max1	60Deg	BlupOCS_60Deg_Max1	0.9477	9
2233	2233	4	10	0.6774	0.0015	0.0664	0.0025	29.85	0.7161	129.917	4.3605	1.3879	0.0446	83.7928	4.8965	1.7577	0.0483	BlupOCS	B1	Matesel	Ssel1	Sgen5	Max1	60Deg	BlupOCS_60Deg_Max1	0.9336	13
2234	2234	5	10	0.6826	0.0018	0.0792	0.0037	31.7716	0.699	139.222	3.6917	1.4423	0.0541	83.4337	5.0069	1.8466	0.056	BlupOCS	B1	Matesel	Ssel1	Sgen5	Max1	60Deg	BlupOCS_60Deg_Max1	0.9208	17
2235	2235	6	10	0.6879	0.0014	0.0948	0.0039	33.4014	0.8079	147.68	5.0088	1.4856	0.0441	85.2284	5.2696	1.9159	0.0531	BlupOCS	B1	Matesel	Ssel1	Sgen5	Max1	60Deg	BlupOCS_60Deg_Max1	0.9052	21
2236	2236	7	10	0.6927	0.0016	0.1152	0.0055	35.0947	0.7091	155.625	4.8791	1.5448	0.0557	85.574	5.9775	1.9948	0.0557	BlupOCS	B1	Matesel	Ssel1	Sgen5	Max1	60Deg	BlupOCS_60Deg_Max1	0.8848	25
2237	2237	8	10	0.6982	0.0025	0.1296	0.0035	36.8308	0.6757	163.888	4.3753	1.5999	0.0763	86.8297	6.5918	2.0815	0.0573	BlupOCS	B1	Matesel	Ssel1	Sgen5	Max1	60Deg	BlupOCS_60Deg_Max1	0.8704	29
2238	2238	9	10	0.7034	0.002	0.1376	0.0025	38.5912	0.6809	172.657	4.6786	1.654	0.0817	87.7278	7.92	2.1565	0.059	BlupOCS	B1	Matesel	Ssel1	Sgen5	Max1	60Deg	BlupOCS_60Deg_Max1	0.8624	33
2239	2239	10	10	0.7068	0.0016	0.1531	0.0052	40.2961	0.8528	181.211	5.4799	1.7006	0.1028	87.8321	8.4844	2.229	0.0594	BlupOCS	B1	Matesel	Ssel1	Sgen5	Max1	60Deg	BlupOCS_60Deg_Max1	0.8469	37
2240	2240	11	10	0.7125	0.0017	0.1725	0.0069	41.9344	0.8733	189.275	5.9516	1.7503	0.1136	88.9599	8.903	2.304	0.0671	BlupOCS	B1	Matesel	Ssel1	Sgen5	Max1	60Deg	BlupOCS_60Deg_Max1	0.8275	41
2241	2241	12	10	0.7172	0.0021	0.1937	0.0069	43.5674	0.847	197.737	5.677	1.7942	0.1182	90.3401	9.3189	2.3713	0.0645	BlupOCS	B1	Matesel	Ssel1	Sgen5	Max1	60Deg	BlupOCS_60Deg_Max1	0.8063	45
2242	2242	13	10	0.7218	0.0021	0.2084	0.0075	45.2216	0.8471	206.268	6.2416	1.8379	0.1296	91.5039	10.1767	2.4406	0.0713	BlupOCS	B1	Matesel	Ssel1	Sgen5	Max1	60Deg	BlupOCS_60Deg_Max1	0.7916	49
2243	2243	14	10	0.726	0.0026	0.2216	0.0064	46.7406	0.9399	213.74	7.0666	1.8801	0.1022	91.8127	10.6265	2.5105	0.0649	BlupOCS	B1	Matesel	Ssel1	Sgen5	Max1	60Deg	BlupOCS_60Deg_Max1	0.7784	53
2244	2244	15	10	0.7307	0.0016	0.234	0.0068	48.3202	1.2756	222.08	8.7706	1.9102	0.1037	92.8263	10.2012	2.581	0.0627	BlupOCS	B1	Matesel	Ssel1	Sgen5	Max1	60Deg	BlupOCS_60Deg_Max1	0.766	57
2245	2245	16	10	0.7344	0.0027	0.2421	0.0029	49.8354	1.1485	229.202	7.7406	1.9698	0.1071	93.9588	9.6762	2.6487	0.0675	BlupOCS	B1	Matesel	Ssel1	Sgen5	Max1	60Deg	BlupOCS_60Deg_Max1	0.7579	61
2413	2413	1	10	0.0455	0	0.0071	0	23.8886	0.2243	99.946	1.1712	1.2033	0.0249	78.9526	1.9651	1.506	0.0184	BlupOCS	B2	Matesel	Ssel1	Sgen0	Max1	60Deg	BlupOCS_60Deg_Max1	0.9929	1
2414	2414	2	10	0.0455	0	0.023	0.0027	25.5003	0.2858	107.539	1.199	1.2646	0.0398	79.92	3.1311	1.5782	0.0432	BlupOCS	B2	Matesel	Ssel1	Sgen0	Max1	60Deg	BlupOCS_60Deg_Max1	0.977	3
2415	2415	3	10	0.0511	0.0029	0.0332	0.0027	26.6255	0.3556	113.578	2.1237	1.2814	0.0438	80.5649	4.321	1.6294	0.0399	BlupOCS	B2	Matesel	Ssel1	Sgen0	Max1	60Deg	BlupOCS_60Deg_Max1	0.9668	5
2416	2416	4	10	0.0616	0.0038	0.0422	0.0027	27.6821	0.4469	118.933	2.6065	1.3074	0.0483	81.1167	4.6781	1.6776	0.0525	BlupOCS	B2	Matesel	Ssel1	Sgen0	Max1	60Deg	BlupOCS_60Deg_Max1	0.9578	7
2417	2417	5	10	0.0717	0.0035	0.0522	0.003	28.9571	0.4072	125.264	2.6023	1.3417	0.0393	81.3242	4.2034	1.7352	0.0548	BlupOCS	B2	Matesel	Ssel1	Sgen0	Max1	60Deg	BlupOCS_60Deg_Max1	0.9478	9
2418	2418	6	10	0.0815	0.0036	0.0619	0.0023	30.0801	0.3511	131.004	1.9268	1.3702	0.0537	82.0803	2.877	1.7849	0.0589	BlupOCS	B2	Matesel	Ssel1	Sgen0	Max1	60Deg	BlupOCS_60Deg_Max1	0.9381	11
2419	2419	7	10	0.0907	0.0042	0.0723	0.0039	31.1971	0.3582	136.584	2.2088	1.4067	0.058	82.867	3.7364	1.8308	0.0578	BlupOCS	B2	Matesel	Ssel1	Sgen0	Max1	60Deg	BlupOCS_60Deg_Max1	0.9277	13
2420	2420	8	10	0.0999	0.0031	0.0813	0.0042	32.2644	0.3649	141.873	2.7251	1.441	0.06	83.8398	3.7623	1.8778	0.0598	BlupOCS	B2	Matesel	Ssel1	Sgen0	Max1	60Deg	BlupOCS_60Deg_Max1	0.9187	15
2421	2421	9	10	0.1073	0.0039	0.0916	0.0057	33.4925	0.4646	148.118	2.5909	1.4777	0.0654	84.6134	4.1131	1.9275	0.0561	BlupOCS	B2	Matesel	Ssel1	Sgen0	Max1	60Deg	BlupOCS_60Deg_Max1	0.9084	17
2422	2422	10	10	0.118	0.0049	0.1008	0.0051	34.6386	0.345	153.962	2.0247	1.5034	0.0572	85.008	6.1466	1.9801	0.0573	BlupOCS	B2	Matesel	Ssel1	Sgen0	Max1	60Deg	BlupOCS_60Deg_Max1	0.8992	19
2423	2423	11	10	0.1285	0.0033	0.1107	0.0055	35.6698	0.4028	159.364	3.1953	1.5322	0.066	86.2951	5.6136	2.0217	0.0626	BlupOCS	B2	Matesel	Ssel1	Sgen0	Max1	60Deg	BlupOCS_60Deg_Max1	0.8893	21
2424	2424	12	10	0.1376	0.0049	0.1188	0.006	36.633	0.3916	163.97	3.4528	1.5627	0.0762	86.2878	6.2438	2.0659	0.0639	BlupOCS	B2	Matesel	Ssel1	Sgen0	Max1	60Deg	BlupOCS_60Deg_Max1	0.8812	23
2425	2425	13	10	0.1444	0.0064	0.1269	0.0055	37.602	0.4671	168.781	3.2212	1.5892	0.0746	87.1945	6.468	2.1127	0.0724	BlupOCS	B2	Matesel	Ssel1	Sgen0	Max1	60Deg	BlupOCS_60Deg_Max1	0.8731	25
2426	2426	14	10	0.1529	0.0068	0.1346	0.0062	38.5457	0.3767	173.643	3.2557	1.6201	0.0726	88.4123	7.3486	2.1492	0.0674	BlupOCS	B2	Matesel	Ssel1	Sgen0	Max1	60Deg	BlupOCS_60Deg_Max1	0.8654	27
2427	2427	15	10	0.1617	0.0068	0.1429	0.0054	39.6182	0.3622	179.205	2.8172	1.6428	0.079	88.5923	7.4885	2.1959	0.0706	BlupOCS	B2	Matesel	Ssel1	Sgen0	Max1	60Deg	BlupOCS_60Deg_Max1	0.8571	29
2428	2428	16	10	0.1679	0.005	0.1513	0.005	40.5848	0.4503	184.191	2.33	1.6657	0.0814	88.7811	8.4231	2.2365	0.0793	BlupOCS	B2	Matesel	Ssel1	Sgen0	Max1	60Deg	BlupOCS_60Deg_Max1	0.8487	31
2429	2429	17	10	0.1764	0.0065	0.1593	0.005	41.6144	0.4123	189.616	2.2775	1.6903	0.0812	88.4647	7.4799	2.2734	0.083	BlupOCS	B2	Matesel	Ssel1	Sgen0	Max1	60Deg	BlupOCS_60Deg_Max1	0.8407	33
2430	2430	18	10	0.1856	0.0065	0.168	0.0061	42.7324	0.4796	195.003	3.0324	1.7307	0.0926	89.7472	7.5387	2.3245	0.0749	BlupOCS	B2	Matesel	Ssel1	Sgen0	Max1	60Deg	BlupOCS_60Deg_Max1	0.832	35
2431	2431	19	10	0.1921	0.0055	0.1761	0.005	43.6495	0.4314	199.991	3.07	1.7547	0.0989	90.9751	7.4598	2.3573	0.0872	BlupOCS	B2	Matesel	Ssel1	Sgen0	Max1	60Deg	BlupOCS_60Deg_Max1	0.8239	37
2432	2432	20	10	0.2019	0.0047	0.184	0.0048	44.6075	0.438	205.017	2.7125	1.786	0.0987	92.6443	7.3064	2.3935	0.0895	BlupOCS	B2	Matesel	Ssel1	Sgen0	Max1	60Deg	BlupOCS_60Deg_Max1	0.816	39
2433	2433	21	10	0.2088	0.0048	0.1921	0.0044	45.7265	0.5956	210.933	3.6168	1.8163	0.1027	93.6492	7.9823	2.4358	0.1063	BlupOCS	B2	Matesel	Ssel1	Sgen0	Max1	60Deg	BlupOCS_60Deg_Max1	0.8079	41
2434	2434	22	10	0.2174	0.0057	0.2004	0.0052	46.7591	0.5714	216.116	3.7508	1.841	0.102	93.7528	7.8698	2.4833	0.1045	BlupOCS	B2	Matesel	Ssel1	Sgen0	Max1	60Deg	BlupOCS_60Deg_Max1	0.7996	43
2435	2435	23	10	0.2236	0.0063	0.2075	0.005	47.6478	0.6731	220.195	3.2838	1.8735	0.1026	93.0466	7.0702	2.5221	0.104	BlupOCS	B2	Matesel	Ssel1	Sgen0	Max1	60Deg	BlupOCS_60Deg_Max1	0.7925	45
2436	2436	24	10	0.2324	0.0051	0.2149	0.0051	48.5946	0.7382	225.004	3.5331	1.902	0.1048	94.3131	7.7298	2.5636	0.1072	BlupOCS	B2	Matesel	Ssel1	Sgen0	Max1	60Deg	BlupOCS_60Deg_Max1	0.7851	47
2437	2437	25	10	0.2397	0.004	0.223	0.0046	49.5909	0.7915	229.589	3.8152	1.9399	0.1178	95.0933	9.2685	2.6128	0.1074	BlupOCS	B2	Matesel	Ssel1	Sgen0	Max1	60Deg	BlupOCS_60Deg_Max1	0.777	49
2438	2438	26	10	0.2466	0.0058	0.2298	0.0045	50.4087	0.8402	233.562	3.9524	1.9727	0.1226	96.3434	9.5504	2.6474	0.109	BlupOCS	B2	Matesel	Ssel1	Sgen0	Max1	60Deg	BlupOCS_60Deg_Max1	0.7702	51
2439	2439	27	10	0.2549	0.0044	0.2358	0.0041	51.2356	0.8361	237.641	4.3174	1.9991	0.1306	96.8778	10.0127	2.6836	0.1136	BlupOCS	B2	Matesel	Ssel1	Sgen0	Max1	60Deg	BlupOCS_60Deg_Max1	0.7642	53
2440	2440	28	10	0.2592	0.0052	0.2431	0.0048	52.1261	0.8796	241.774	4.5712	2.0279	0.1232	96.5034	9.9873	2.7262	0.1139	BlupOCS	B2	Matesel	Ssel1	Sgen0	Max1	60Deg	BlupOCS_60Deg_Max1	0.7569	55
2441	2441	29	10	0.266	0.005	0.2502	0.0049	53.1191	0.7616	246.573	4.5783	2.0572	0.1345	97.1101	10.8257	2.775	0.1129	BlupOCS	B2	Matesel	Ssel1	Sgen0	Max1	60Deg	BlupOCS_60Deg_Max1	0.7498	57
2442	2442	30	10	0.2743	0.0058	0.2567	0.0054	53.9919	0.7888	250.567	4.9666	2.0911	0.1338	97.5938	10.6381	2.8172	0.1155	BlupOCS	B2	Matesel	Ssel1	Sgen0	Max1	60Deg	BlupOCS_60Deg_Max1	0.7433	59
2443	2443	31	10	0.2799	0.0058	0.2633	0.0064	54.8937	0.9087	255.135	5.5532	2.1171	0.1443	97.4827	11.5695	2.852	0.1126	BlupOCS	B2	Matesel	Ssel1	Sgen0	Max1	60Deg	BlupOCS_60Deg_Max1	0.7367	61
2475	2475	1	10	0.5305	0	0.0076	NA	23.9096	0.2151	100.041	1.0121	1.2061	0.0189	78.8406	2.4302	1.5044	0.0168	BlupOCS	B2	Matesel	Ssel1	Sgen3	Max1	60Deg	BlupOCS_60Deg_Max1	0.9924	1
2476	2476	2	10	0.5412	NA	0.0168	0.0006	25.8703	0.2574	109.854	1.757	1.2644	0.0261	80.9916	2.841	1.5938	0.0201	BlupOCS	B2	Matesel	Ssel1	Sgen3	Max1	60Deg	BlupOCS_60Deg_Max1	0.9832	4
2477	2477	3	10	0.5427	0.0016	0.0267	0.0021	27.7088	0.3741	118.935	2.4614	1.3147	0.0379	81.525	3.1939	1.6787	0.0187	BlupOCS	B2	Matesel	Ssel1	Sgen3	Max1	60Deg	BlupOCS_60Deg_Max1	0.9733	7
2478	2478	4	10	0.5455	0.0019	0.0343	0.0026	29.3759	0.444	127.427	3.0518	1.3563	0.0352	82.663	3.6528	1.7542	0.023	BlupOCS	B2	Matesel	Ssel1	Sgen3	Max1	60Deg	BlupOCS_60Deg_Max1	0.9657	10
2479	2479	5	10	0.5495	0.0021	0.0417	0.0026	31.0316	0.3544	135.615	3.0841	1.4061	0.0251	83.0759	4.1473	1.8256	0.0121	BlupOCS	B2	Matesel	Ssel1	Sgen3	Max1	60Deg	BlupOCS_60Deg_Max1	0.9583	13
2480	2480	6	10	0.5531	0.0027	0.0508	0.0026	32.7428	0.4814	144.013	3.1787	1.4582	0.0248	84.48	4.1339	1.9056	0.0287	BlupOCS	B2	Matesel	Ssel1	Sgen3	Max1	60Deg	BlupOCS_60Deg_Max1	0.9492	16
2481	2481	7	10	0.5569	0.0019	0.059	0.0026	34.4134	0.5672	151.889	3.2474	1.5157	0.0385	85.304	5.3636	1.9854	0.0448	BlupOCS	B2	Matesel	Ssel1	Sgen3	Max1	60Deg	BlupOCS_60Deg_Max1	0.941	19
2482	2482	8	10	0.5607	0.0023	0.0647	0.0018	35.9029	0.5127	158.931	3.5271	1.5645	0.0428	85.9643	4.7439	2.0579	0.0429	BlupOCS	B2	Matesel	Ssel1	Sgen3	Max1	60Deg	BlupOCS_60Deg_Max1	0.9353	22
2483	2483	9	10	0.5632	0.0023	0.0741	0.0017	37.5319	0.5993	167.162	3.9822	1.6076	0.0476	86.948	4.7651	2.1308	0.0544	BlupOCS	B2	Matesel	Ssel1	Sgen3	Max1	60Deg	BlupOCS_60Deg_Max1	0.9259	25
2484	2484	10	10	0.5681	0.0021	0.0826	0.0015	39.1029	0.6103	174.855	4.0934	1.656	0.0438	87.6361	4.7523	2.2014	0.0499	BlupOCS	B2	Matesel	Ssel1	Sgen3	Max1	60Deg	BlupOCS_60Deg_Max1	0.9174	28
2485	2485	11	10	0.5714	0.0012	0.0883	0.0011	40.6002	0.6229	182.131	4.4008	1.6984	0.05	88.3461	5.5813	2.2745	0.0448	BlupOCS	B2	Matesel	Ssel1	Sgen3	Max1	60Deg	BlupOCS_60Deg_Max1	0.9117	31
2486	2486	12	10	0.5744	0.0011	0.0941	0.0016	42.1667	0.6357	190.104	4.5373	1.7369	0.0512	89.1468	6.2268	2.3449	0.0416	BlupOCS	B2	Matesel	Ssel1	Sgen3	Max1	60Deg	BlupOCS_60Deg_Max1	0.9059	34
2487	2487	13	10	0.5784	0.0017	0.1002	0.002	43.6296	0.6893	197.819	5.2345	1.7669	0.0583	90.6502	7.5323	2.4111	0.0531	BlupOCS	B2	Matesel	Ssel1	Sgen3	Max1	60Deg	BlupOCS_60Deg_Max1	0.8998	37
2488	2488	14	10	0.5808	0.0016	0.1077	0.0034	45.1326	0.703	205.365	4.983	1.8014	0.0559	91.6182	7.6663	2.4853	0.0621	BlupOCS	B2	Matesel	Ssel1	Sgen3	Max1	60Deg	BlupOCS_60Deg_Max1	0.8923	40
2489	2489	15	10	0.5847	0.0017	0.1168	0.0042	46.5772	0.6411	212.929	4.5177	1.8375	0.0663	92.3506	7.4126	2.5427	0.0648	BlupOCS	B2	Matesel	Ssel1	Sgen3	Max1	60Deg	BlupOCS_60Deg_Max1	0.8832	43
2490	2490	16	10	0.5886	0.0012	0.1271	0.0042	48.0928	0.6922	220.301	4.5419	1.8842	0.0803	93.3654	7.5423	2.6141	0.0703	BlupOCS	B2	Matesel	Ssel1	Sgen3	Max1	60Deg	BlupOCS_60Deg_Max1	0.8729	46
2491	2491	17	10	0.591	0.002	0.1357	0.0025	49.6016	0.7114	227.751	4.6511	1.9338	0.0808	93.9993	7.9081	2.6768	0.0819	BlupOCS	B2	Matesel	Ssel1	Sgen3	Max1	60Deg	BlupOCS_60Deg_Max1	0.8643	49
2492	2492	18	10	0.5949	0.002	0.1415	0.0027	51.1055	0.8686	235.05	5.2274	1.9858	0.0877	95.0132	8.2735	2.7427	0.0995	BlupOCS	B2	Matesel	Ssel1	Sgen3	Max1	60Deg	BlupOCS_60Deg_Max1	0.8585	52
2493	2493	19	10	0.5976	0.0023	0.146	0.0018	52.5259	0.9237	241.913	5.1389	2.0301	0.0929	94.8643	8.4006	2.8055	0.1039	BlupOCS	B2	Matesel	Ssel1	Sgen3	Max1	60Deg	BlupOCS_60Deg_Max1	0.854	55
2494	2494	20	10	0.601	0.0025	0.1501	0.0022	53.9568	1.1421	248.701	5.5031	2.0722	0.0999	94.8772	8.7452	2.8762	0.1142	BlupOCS	B2	Matesel	Ssel1	Sgen3	Max1	60Deg	BlupOCS_60Deg_Max1	0.8499	58
2495	2495	21	10	0.606	0.0029	0.1541	0.003	55.4129	1.173	255.78	5.5625	2.1163	0.0936	95.4014	9.0163	2.9434	0.1073	BlupOCS	B2	Matesel	Ssel1	Sgen3	Max1	60Deg	BlupOCS_60Deg_Max1	0.8459	61
2496	2496	22	10	0.6077	0.0018	0.1591	0.0028	56.8203	1.0719	263.337	5.4111	2.1493	0.0911	95.9082	10.3302	2.9943	0.1116	BlupOCS	B2	Matesel	Ssel1	Sgen3	Max1	60Deg	BlupOCS_60Deg_Max1	0.8409	64
2497	2497	23	10	0.6111	0.0027	0.1646	0.0025	58.1996	1.0292	269.582	5.1168	2.1955	0.0988	95.8948	9.9995	3.0666	0.1125	BlupOCS	B2	Matesel	Ssel1	Sgen3	Max1	60Deg	BlupOCS_60Deg_Max1	0.8354	67
2498	2498	24	10	0.614	0.0029	0.1713	0.004	59.5399	1.0794	276.015	5.0129	2.2463	0.0933	96.2209	9.3925	3.1208	0.1123	BlupOCS	B2	Matesel	Ssel1	Sgen3	Max1	60Deg	BlupOCS_60Deg_Max1	0.8287	70
2499	2499	25	10	0.617	0.0019	0.1787	0.0038	60.8851	1.1441	283.238	5.8273	2.2723	0.0972	97.6682	9.9389	3.1792	0.1053	BlupOCS	B2	Matesel	Ssel1	Sgen3	Max1	60Deg	BlupOCS_60Deg_Max1	0.8213	73
2500	2500	26	10	0.6195	0.0016	0.1861	0.0035	62.2994	1.2909	290.615	6.0802	2.3052	0.0934	98.7957	9.9442	3.2406	0.1177	BlupOCS	B2	Matesel	Ssel1	Sgen3	Max1	60Deg	BlupOCS_60Deg_Max1	0.8139	76
2501	2501	27	10	0.6228	0.0019	0.1927	0.0042	63.6932	1.3027	297.528	6.243	2.345	0.0953	99.3679	10.3842	3.3031	0.1219	BlupOCS	B2	Matesel	Ssel1	Sgen3	Max1	60Deg	BlupOCS_60Deg_Max1	0.8073	79
2502	2502	28	10	0.6257	0.0022	0.2009	0.0057	65.0736	1.2348	304.715	6.0468	2.3771	0.1031	100.079	10.7876	3.3617	0.1317	BlupOCS	B2	Matesel	Ssel1	Sgen3	Max1	60Deg	BlupOCS_60Deg_Max1	0.7991	82
2503	2503	29	10	0.6286	0.0022	0.2121	0.009	66.5079	1.2615	311.777	6.0041	2.4217	0.1099	100.516	11.8655	3.4236	0.1388	BlupOCS	B2	Matesel	Ssel1	Sgen3	Max1	60Deg	BlupOCS_60Deg_Max1	0.7879	85
2504	2504	30	10	0.6313	0.0025	0.2259	0.0074	67.7815	1.0714	318.148	5.4002	2.4562	0.1153	100.647	12.1041	3.479	0.1315	BlupOCS	B2	Matesel	Ssel1	Sgen3	Max1	60Deg	BlupOCS_60Deg_Max1	0.7741	88
2505	2505	31	10	0.634	0.0029	0.2346	0.0037	68.9897	1.0944	323.96	5.3076	2.4967	0.1289	101.139	11.847	3.5334	0.1322	BlupOCS	B2	Matesel	Ssel1	Sgen3	Max1	60Deg	BlupOCS_60Deg_Max1	0.7654	91
2522	2522	1	10	0.6691	0.0001	0.0077	0	23.8273	0.2139	99.8436	1.3715	1.1999	0.0195	79.0372	2.4733	1.4987	0.0147	BlupOCS	B2	Matesel	Ssel1	Sgen5	Max1	60Deg	BlupOCS_60Deg_Max1	0.9923	1
2523	2523	2	10	0.677	0.0001	0.0171	0.0008	25.8861	0.2782	110.291	1.8681	1.2615	0.0193	80.6916	3.0965	1.5844	0.0157	BlupOCS	B2	Matesel	Ssel1	Sgen5	Max1	60Deg	BlupOCS_60Deg_Max1	0.9829	5
2524	2524	3	10	0.678	0.0006	0.0271	0.0017	27.8171	0.395	119.801	2.5994	1.3254	0.0265	81.748	4.3736	1.6661	0.0251	BlupOCS	B2	Matesel	Ssel1	Sgen5	Max1	60Deg	BlupOCS_60Deg_Max1	0.9729	9
2525	2525	4	10	0.6796	0.001	0.032	0.0022	29.4719	0.5825	128.075	3.2281	1.3677	0.0237	82.3802	4.2349	1.7428	0.0323	BlupOCS	B2	Matesel	Ssel1	Sgen5	Max1	60Deg	BlupOCS_60Deg_Max1	0.968	13
2526	2526	5	10	0.6827	0.0012	0.0386	0.0025	31.0658	0.655	135.881	3.3748	1.4156	0.04	82.5376	4.5985	1.8132	0.0367	BlupOCS	B2	Matesel	Ssel1	Sgen5	Max1	60Deg	BlupOCS_60Deg_Max1	0.9614	17
2527	2527	6	10	0.6846	0.0009	0.0456	0.0027	32.6866	0.6928	144.234	3.7687	1.4523	0.0525	84.176	5.0462	1.8894	0.0403	BlupOCS	B2	Matesel	Ssel1	Sgen5	Max1	60Deg	BlupOCS_60Deg_Max1	0.9544	21
2528	2528	7	10	0.6879	0.0018	0.0539	0.0036	34.2273	0.7309	151.925	4.3912	1.4972	0.0657	85.0587	5.8387	1.9572	0.0469	BlupOCS	B2	Matesel	Ssel1	Sgen5	Max1	60Deg	BlupOCS_60Deg_Max1	0.9461	25
2529	2529	8	10	0.6895	0.0016	0.0621	0.0024	35.867	0.6657	159.302	4.0925	1.5592	0.0661	85.3684	5.9514	2.0395	0.0469	BlupOCS	B2	Matesel	Ssel1	Sgen5	Max1	60Deg	BlupOCS_60Deg_Max1	0.9379	29
2530	2530	9	10	0.6911	0.0014	0.0685	0.002	37.4185	0.7658	166.437	4.2837	1.6175	0.0711	86.0986	5.9738	2.1146	0.0569	BlupOCS	B2	Matesel	Ssel1	Sgen5	Max1	60Deg	BlupOCS_60Deg_Max1	0.9315	33
2531	2531	10	10	0.6944	0.002	0.0738	0.0026	39.1569	0.736	174.877	4.1113	1.6655	0.0659	85.8371	7.1579	2.1958	0.0688	BlupOCS	B2	Matesel	Ssel1	Sgen5	Max1	60Deg	BlupOCS_60Deg_Max1	0.9262	37
2532	2532	11	10	0.6965	0.0017	0.082	0.0046	40.6948	0.758	183.331	4.2793	1.6896	0.0673	86.8544	6.524	2.2585	0.0704	BlupOCS	B2	Matesel	Ssel1	Sgen5	Max1	60Deg	BlupOCS_60Deg_Max1	0.918	41
2533	2533	12	10	0.6985	0.0013	0.0955	0.0059	42.3411	0.7529	191.33	4.0536	1.7457	0.0722	88.2864	6.4717	2.3327	0.0718	BlupOCS	B2	Matesel	Ssel1	Sgen5	Max1	60Deg	BlupOCS_60Deg_Max1	0.9045	45
2534	2534	13	10	0.7016	0.0015	0.1082	0.0046	43.7882	0.7761	197.974	4.5268	1.7991	0.0699	87.6837	7.6099	2.3981	0.0753	BlupOCS	B2	Matesel	Ssel1	Sgen5	Max1	60Deg	BlupOCS_60Deg_Max1	0.8918	49
2535	2535	14	10	0.704	0.0014	0.1147	0.0014	45.2904	0.7117	205.711	3.8497	1.8322	0.0542	89.0981	8.052	2.4693	0.0735	BlupOCS	B2	Matesel	Ssel1	Sgen5	Max1	60Deg	BlupOCS_60Deg_Max1	0.8853	53
2536	2536	15	10	0.7055	0.0011	0.1173	0.0013	46.8388	0.7894	213.004	4.4847	1.8865	0.0675	89.7246	7.6324	2.5418	0.0728	BlupOCS	B2	Matesel	Ssel1	Sgen5	Max1	60Deg	BlupOCS_60Deg_Max1	0.8827	57
2537	2537	16	10	0.7081	0.0014	0.1204	0.0019	48.2241	0.7499	220.094	4.9922	1.9245	0.0746	90.4763	7.8876	2.5993	0.0729	BlupOCS	B2	Matesel	Ssel1	Sgen5	Max1	60Deg	BlupOCS_60Deg_Max1	0.8796	61
2798	2798	1	10	0.1429	NA	0.0061	0	23.8463	0.2005	99.9313	1.463	1.1958	0.0187	79.3024	2.3165	1.5054	0.0149	BlupOCS	SM	Matesel	Ssel1	Sgen0	Max5	60Deg	BlupOCS_60Deg_Max5	0.9939	1
2799	2799	2	10	0.1429	NA	0.0269	0.0026	25.1137	0.3724	106.108	3.1957	1.2443	0.0326	79.8838	2.3742	1.5544	0.0277	BlupOCS	SM	Matesel	Ssel1	Sgen0	Max5	60Deg	BlupOCS_60Deg_Max5	0.9731	3
2800	2800	3	10	0.1484	0.0034	0.0407	0.0043	26.182	0.5003	111.342	4.1489	1.2766	0.0449	80.5121	3.0368	1.6036	0.0284	BlupOCS	SM	Matesel	Ssel1	Sgen0	Max5	60Deg	BlupOCS_60Deg_Max5	0.9593	5
2801	2801	4	10	0.1601	0.0036	0.0529	0.0054	27.1661	0.5288	116.316	4.3694	1.3082	0.0461	80.4382	3.3941	1.6392	0.0361	BlupOCS	SM	Matesel	Ssel1	Sgen0	Max5	60Deg	BlupOCS_60Deg_Max5	0.9471	7
2802	2802	5	10	0.1709	0.0042	0.0641	0.0047	28.1743	0.7094	121.239	5.0974	1.3497	0.0595	81.5559	4.4908	1.678	0.0505	BlupOCS	SM	Matesel	Ssel1	Sgen0	Max5	60Deg	BlupOCS_60Deg_Max5	0.9359	9
2803	2803	6	10	0.1807	0.0062	0.0778	0.0061	29.2419	0.6716	126.727	5.698	1.3741	0.0598	81.5447	5.8998	1.7233	0.0535	BlupOCS	SM	Matesel	Ssel1	Sgen0	Max5	60Deg	BlupOCS_60Deg_Max5	0.9222	11
2804	2804	7	10	0.1923	0.0053	0.0899	0.0067	30.2361	0.6319	131.22	5.3936	1.3998	0.0864	81.4165	6.2894	1.7826	0.0587	BlupOCS	SM	Matesel	Ssel1	Sgen0	Max5	60Deg	BlupOCS_60Deg_Max5	0.9101	13
2805	2805	8	10	0.202	0.0045	0.1024	0.0064	31.1956	0.629	136.172	5.6658	1.4327	0.0902	83.4744	6.7496	1.8218	0.0598	BlupOCS	SM	Matesel	Ssel1	Sgen0	Max5	60Deg	BlupOCS_60Deg_Max5	0.8976	15
2806	2806	9	10	0.2123	0.0036	0.1138	0.0078	32.0593	0.7138	140.439	5.9278	1.4601	0.0928	84.5734	6.595	1.862	0.0582	BlupOCS	SM	Matesel	Ssel1	Sgen0	Max5	60Deg	BlupOCS_60Deg_Max5	0.8862	17
2807	2807	10	10	0.223	0.0063	0.1244	0.0066	33.1598	0.7072	145.969	6.5979	1.4908	0.1101	85.1472	5.7414	1.9103	0.051	BlupOCS	SM	Matesel	Ssel1	Sgen0	Max5	60Deg	BlupOCS_60Deg_Max5	0.8756	19
2808	2808	11	10	0.2333	0.0059	0.1361	0.0077	34.1821	0.7137	151.526	7.0074	1.5174	0.1005	85.9568	7.7269	1.9445	0.0499	BlupOCS	SM	Matesel	Ssel1	Sgen0	Max5	60Deg	BlupOCS_60Deg_Max5	0.8639	21
2809	2809	12	10	0.2436	0.0058	0.1473	0.0076	35.2209	0.7958	156.302	7.312	1.5561	0.097	86.218	8.6258	1.9942	0.0535	BlupOCS	SM	Matesel	Ssel1	Sgen0	Max5	60Deg	BlupOCS_60Deg_Max5	0.8527	23
2810	2810	13	10	0.2553	0.0069	0.1587	0.0087	36.1766	0.9887	160.412	8.0731	1.5995	0.09	86.0235	9.5511	2.0396	0.0617	BlupOCS	SM	Matesel	Ssel1	Sgen0	Max5	60Deg	BlupOCS_60Deg_Max5	0.8413	25
2811	2811	14	10	0.2642	0.0078	0.1684	0.0094	37.2034	1.0418	165.998	8.7623	1.6234	0.0911	86.5686	10.2463	2.0752	0.0503	BlupOCS	SM	Matesel	Ssel1	Sgen0	Max5	60Deg	BlupOCS_60Deg_Max5	0.8316	27
2812	2812	15	10	0.2737	0.0072	0.18	0.0084	37.9974	1.0033	169.227	8.608	1.6588	0.0923	85.7932	10.7765	2.1169	0.0607	BlupOCS	SM	Matesel	Ssel1	Sgen0	Max5	60Deg	BlupOCS_60Deg_Max5	0.82	29
2813	2813	16	10	0.2832	0.0083	0.1895	0.0081	38.8048	1.1573	173.282	9.1277	1.6891	0.0919	85.8698	9.7131	2.1432	0.0852	BlupOCS	SM	Matesel	Ssel1	Sgen0	Max5	60Deg	BlupOCS_60Deg_Max5	0.8105	31
2814	2814	17	10	0.291	0.0073	0.1989	0.0084	39.5897	1.1381	176.843	8.7305	1.7174	0.0913	85.6163	8.5181	2.1811	0.0911	BlupOCS	SM	Matesel	Ssel1	Sgen0	Max5	60Deg	BlupOCS_60Deg_Max5	0.8011	33
2815	2815	18	10	0.2986	0.0074	0.2086	0.0087	40.438	1.2529	180.979	8.6206	1.7366	0.0785	85.3715	10.2749	2.2236	0.1063	BlupOCS	SM	Matesel	Ssel1	Sgen0	Max5	60Deg	BlupOCS_60Deg_Max5	0.7914	35
2816	2816	19	10	0.3082	0.0095	0.2183	0.0096	41.3308	1.2069	185.543	9.4207	1.7666	0.088	87.5849	11.8109	2.2636	0.1026	BlupOCS	SM	Matesel	Ssel1	Sgen0	Max5	60Deg	BlupOCS_60Deg_Max5	0.7817	37
2817	2817	20	10	0.3161	0.0076	0.2284	0.0079	42.3021	1.0808	189.919	8.7239	1.804	0.1038	88.1545	11.5632	2.3132	0.0993	BlupOCS	SM	Matesel	Ssel1	Sgen0	Max5	60Deg	BlupOCS_60Deg_Max5	0.7716	39
2818	2818	21	10	0.3244	0.0064	0.2372	0.0074	43.1057	0.9699	193.874	7.9029	1.824	0.1069	87.8506	11.8486	2.3502	0.106	BlupOCS	SM	Matesel	Ssel1	Sgen0	Max5	60Deg	BlupOCS_60Deg_Max5	0.7628	41
2819	2819	22	10	0.3338	0.006	0.2476	0.0083	44.0792	0.9834	198.781	7.9788	1.8462	0.1147	87.3132	12.0661	2.3924	0.11	BlupOCS	SM	Matesel	Ssel1	Sgen0	Max5	60Deg	BlupOCS_60Deg_Max5	0.7524	43
2820	2820	23	10	0.3414	0.0074	0.2585	0.0094	44.8936	0.9753	203.359	8.1603	1.8551	0.1149	86.9242	12.3505	2.4216	0.1075	BlupOCS	SM	Matesel	Ssel1	Sgen0	Max5	60Deg	BlupOCS_60Deg_Max5	0.7415	45
2821	2821	24	10	0.3511	0.0077	0.2673	0.0086	45.6968	1.0271	207.368	9.3015	1.8788	0.1134	86.8995	12.0607	2.4545	0.1073	BlupOCS	SM	Matesel	Ssel1	Sgen0	Max5	60Deg	BlupOCS_60Deg_Max5	0.7327	47
2822	2822	25	10	0.358	0.0074	0.2755	0.009	46.4782	1.0965	211.083	9.8285	1.9054	0.1141	86.8392	12.1531	2.489	0.107	BlupOCS	SM	Matesel	Ssel1	Sgen0	Max5	60Deg	BlupOCS_60Deg_Max5	0.7245	49
2823	2823	26	10	0.366	0.0073	0.2846	0.0083	47.3345	1.0732	215.63	10.2057	1.9289	0.1212	87.9528	12.3952	2.522	0.1022	BlupOCS	SM	Matesel	Ssel1	Sgen0	Max5	60Deg	BlupOCS_60Deg_Max5	0.7154	51
2824	2824	27	10	0.3742	0.0087	0.2936	0.0088	48.1687	1.1083	219.516	9.8392	1.958	0.1298	88.1384	13.3222	2.562	0.0999	BlupOCS	SM	Matesel	Ssel1	Sgen0	Max5	60Deg	BlupOCS_60Deg_Max5	0.7064	53
2825	2825	28	10	0.3814	0.0083	0.3027	0.0083	49.0723	1.0946	224.072	9.8886	1.9759	0.129	87.0053	13.7519	2.6007	0.1073	BlupOCS	SM	Matesel	Ssel1	Sgen0	Max5	60Deg	BlupOCS_60Deg_Max5	0.6973	55
2826	2826	29	10	0.3902	0.0068	0.3113	0.0089	49.7368	1.025	227.163	9.383	1.9948	0.1245	87.1728	15.2962	2.6369	0.116	BlupOCS	SM	Matesel	Ssel1	Sgen0	Max5	60Deg	BlupOCS_60Deg_Max5	0.6887	57
2827	2827	30	10	0.3986	0.0084	0.3203	0.0092	50.554	0.9656	231.343	8.65	2.0145	0.1313	87.4088	15.5126	2.6725	0.1163	BlupOCS	SM	Matesel	Ssel1	Sgen0	Max5	60Deg	BlupOCS_60Deg_Max5	0.6797	59
2828	2828	31	10	0.4068	0.0077	0.3275	0.0083	51.2171	1.0453	234.987	8.439	2.0251	0.1331	88.3986	14.6168	2.7019	0.116	BlupOCS	SM	Matesel	Ssel1	Sgen0	Max5	60Deg	BlupOCS_60Deg_Max5	0.6725	61
2922	2922	1	10	0.5284	0	0.0078	0	23.7926	0.1749	99.6135	1.3048	1.1965	0.0177	79.0239	1.8353	1.5013	0.0126	BlupOCS	SM	Matesel	Ssel1	Sgen3	Max5	60Deg	BlupOCS_60Deg_Max5	0.9922	1
2923	2923	2	10	0.5682	NA	0.0271	0.0017	25.8462	0.4901	109.391	3.2451	1.2538	0.0239	78.5094	3.2973	1.602	0.034	BlupOCS	SM	Matesel	Ssel1	Sgen3	Max5	60Deg	BlupOCS_60Deg_Max5	0.9729	4
2924	2924	3	10	0.5693	0.001	0.0454	0.0059	27.4604	0.7517	117.218	4.4904	1.3139	0.0418	80.6222	4.3355	1.6737	0.0404	BlupOCS	SM	Matesel	Ssel1	Sgen3	Max5	60Deg	BlupOCS_60Deg_Max5	0.9546	7
2925	2925	4	10	0.5742	0.0022	0.0615	0.0049	28.7654	0.705	123.718	4.5559	1.3557	0.0285	81.5204	6.1977	1.7287	0.0428	BlupOCS	SM	Matesel	Ssel1	Sgen3	Max5	60Deg	BlupOCS_60Deg_Max5	0.9385	10
2926	2926	5	10	0.5818	0.0021	0.0765	0.0054	30.3573	0.7652	132.107	4.6647	1.3956	0.0412	83.574	6.2758	1.7959	0.0382	BlupOCS	SM	Matesel	Ssel1	Sgen3	Max5	60Deg	BlupOCS_60Deg_Max5	0.9235	13
2927	2927	6	10	0.5881	0.0021	0.0904	0.0055	31.908	0.8833	140.028	4.439	1.4382	0.0576	83.6495	6.7816	1.8569	0.0377	BlupOCS	SM	Matesel	Ssel1	Sgen3	Max5	60Deg	BlupOCS_60Deg_Max5	0.9096	16
2928	2928	7	10	0.5942	0.0033	0.1047	0.0055	33.517	0.8942	147.738	5.3251	1.4953	0.068	84.3703	7.6395	1.9277	0.0348	BlupOCS	SM	Matesel	Ssel1	Sgen3	Max5	60Deg	BlupOCS_60Deg_Max5	0.8953	19
2929	2929	8	10	0.6008	0.0037	0.1172	0.0047	34.9422	0.8213	154.406	5.1122	1.5413	0.076	85.1966	7.6249	2.0009	0.0444	BlupOCS	SM	Matesel	Ssel1	Sgen3	Max5	60Deg	BlupOCS_60Deg_Max5	0.8828	22
2930	2930	9	10	0.6066	0.002	0.1311	0.0052	36.2042	0.8711	161.018	6.0921	1.5681	0.073	86.7905	7.8666	2.06	0.0563	BlupOCS	SM	Matesel	Ssel1	Sgen3	Max5	60Deg	BlupOCS_60Deg_Max5	0.8689	25
2931	2931	10	10	0.6131	0.003	0.1446	0.0044	37.5151	0.9646	166.794	6.7419	1.6128	0.0624	86.6829	7.5066	2.1328	0.0558	BlupOCS	SM	Matesel	Ssel1	Sgen3	Max5	60Deg	BlupOCS_60Deg_Max5	0.8554	28
2932	2932	11	10	0.6194	0.0035	0.1568	0.0041	38.7868	0.8882	172.822	6.6592	1.6624	0.0677	86.9445	6.6262	2.1851	0.0453	BlupOCS	SM	Matesel	Ssel1	Sgen3	Max5	60Deg	BlupOCS_60Deg_Max5	0.8432	31
2933	2933	12	10	0.624	0.0024	0.1704	0.0059	40.4278	1.0201	181.25	7.0601	1.7092	0.0844	88.3557	6.2685	2.2527	0.0583	BlupOCS	SM	Matesel	Ssel1	Sgen3	Max5	60Deg	BlupOCS_60Deg_Max5	0.8296	34
2934	2934	13	10	0.6315	0.0022	0.1842	0.0062	41.9763	1.1301	189.015	7.0002	1.7533	0.0942	89.0492	7.1175	2.3199	0.0493	BlupOCS	SM	Matesel	Ssel1	Sgen3	Max5	60Deg	BlupOCS_60Deg_Max5	0.8158	37
2935	2935	14	10	0.6359	0.0024	0.197	0.0063	43.2686	0.9687	195.426	6.4757	1.7896	0.0997	88.9189	8.2363	2.3754	0.0573	BlupOCS	SM	Matesel	Ssel1	Sgen3	Max5	60Deg	BlupOCS_60Deg_Max5	0.803	40
2936	2936	15	10	0.6422	0.0028	0.2094	0.007	44.5795	0.9625	202.249	6.4591	1.8198	0.1054	89.293	9.8805	2.4299	0.0701	BlupOCS	SM	Matesel	Ssel1	Sgen3	Max5	60Deg	BlupOCS_60Deg_Max5	0.7906	43
2937	2937	16	10	0.648	0.0026	0.2217	0.007	46.0099	0.7898	209.63	4.8641	1.8659	0.0958	90.2158	9.3598	2.4812	0.0707	BlupOCS	SM	Matesel	Ssel1	Sgen3	Max5	60Deg	BlupOCS_60Deg_Max5	0.7783	46
2938	2938	17	10	0.6526	0.003	0.2332	0.0069	47.218	0.7357	215.514	4.6113	1.9161	0.0849	91.7705	7.5586	2.5289	0.0676	BlupOCS	SM	Matesel	Ssel1	Sgen3	Max5	60Deg	BlupOCS_60Deg_Max5	0.7668	49
2939	2939	18	10	0.6593	0.003	0.2457	0.0064	48.5345	0.712	222.288	4.5426	1.9516	0.0777	92.9699	8.1354	2.585	0.0651	BlupOCS	SM	Matesel	Ssel1	Sgen3	Max5	60Deg	BlupOCS_60Deg_Max5	0.7543	52
2940	2940	19	10	0.6649	0.003	0.2574	0.0073	49.8304	0.9409	228.152	5.2538	1.9953	0.087	92.359	9.0761	2.65	0.0675	BlupOCS	SM	Matesel	Ssel1	Sgen3	Max5	60Deg	BlupOCS_60Deg_Max5	0.7426	55
2941	2941	20	10	0.6709	0.0032	0.2682	0.0081	51.1046	0.971	234.389	5.5609	2.0419	0.094	94.0461	9.2777	2.7056	0.0791	BlupOCS	SM	Matesel	Ssel1	Sgen3	Max5	60Deg	BlupOCS_60Deg_Max5	0.7318	58
2942	2942	21	10	0.6742	0.0039	0.2808	0.0074	52.3595	1.0843	240.355	6.486	2.064	0.1014	93.1379	9.5576	2.7771	0.0932	BlupOCS	SM	Matesel	Ssel1	Sgen3	Max5	60Deg	BlupOCS_60Deg_Max5	0.7192	61
2943	2943	22	10	0.6799	0.0035	0.2916	0.0068	53.4883	1.0659	246.302	6.9787	2.0932	0.105	94.1323	10.8889	2.8217	0.097	BlupOCS	SM	Matesel	Ssel1	Sgen3	Max5	60Deg	BlupOCS_60Deg_Max5	0.7084	64
2944	2944	23	10	0.6843	0.0031	0.3022	0.0068	54.6671	1.0946	251.638	7.5542	2.1376	0.1025	95.2617	11.6109	2.8842	0.0875	BlupOCS	SM	Matesel	Ssel1	Sgen3	Max5	60Deg	BlupOCS_60Deg_Max5	0.6978	67
2945	2945	24	10	0.6893	0.0027	0.3128	0.0073	55.7837	1.0844	256.832	8.6023	2.1645	0.1172	94.3328	12.2353	2.944	0.0832	BlupOCS	SM	Matesel	Ssel1	Sgen3	Max5	60Deg	BlupOCS_60Deg_Max5	0.6872	70
2946	2946	25	10	0.694	0.0032	0.3232	0.008	57.0467	0.9936	263.084	8.3448	2.2106	0.1126	95.0403	12.0652	2.9923	0.0866	BlupOCS	SM	Matesel	Ssel1	Sgen3	Max5	60Deg	BlupOCS_60Deg_Max5	0.6768	73
2947	2947	26	10	0.6998	0.0039	0.3332	0.0082	58.2444	1.0138	269.051	8.6424	2.2425	0.1122	95.256	11.6056	3.0462	0.081	BlupOCS	SM	Matesel	Ssel1	Sgen3	Max5	60Deg	BlupOCS_60Deg_Max5	0.6668	76
2948	2948	27	10	0.7043	0.0038	0.3426	0.0086	59.3472	1.0115	274.453	8.0307	2.2761	0.1244	95.6663	10.8393	3.0957	0.0684	BlupOCS	SM	Matesel	Ssel1	Sgen3	Max5	60Deg	BlupOCS_60Deg_Max5	0.6574	79
2949	2949	28	10	0.7081	0.0039	0.3526	0.0083	60.5824	1.0435	279.998	8.2858	2.3186	0.1313	95.0417	10.7159	3.1582	0.0736	BlupOCS	SM	Matesel	Ssel1	Sgen3	Max5	60Deg	BlupOCS_60Deg_Max5	0.6474	82
2950	2950	29	10	0.7136	0.0049	0.3615	0.008	61.7061	1.2399	285.522	9.4619	2.352	0.1296	95.0655	11.5108	3.207	0.0626	BlupOCS	SM	Matesel	Ssel1	Sgen3	Max5	60Deg	BlupOCS_60Deg_Max5	0.6385	85
2951	2951	30	10	0.717	0.0034	0.3718	0.0068	62.7886	1.2322	290.513	9.2525	2.3868	0.1433	95.7345	11.5524	3.2654	0.0677	BlupOCS	SM	Matesel	Ssel1	Sgen3	Max5	60Deg	BlupOCS_60Deg_Max5	0.6282	88
2952	2952	31	10	0.7208	0.0042	0.3799	0.0063	63.6983	1.1337	295.431	8.5297	2.4033	0.144	96.0575	12.1888	3.3018	0.0676	BlupOCS	SM	Matesel	Ssel1	Sgen3	Max5	60Deg	BlupOCS_60Deg_Max5	0.6201	91
2984	2984	1	10	0.6611	0	0.0083	NA	23.8248	0.2018	99.4945	1.2398	1.2065	0.0207	79.3741	1.5738	1.5048	0.0131	BlupOCS	SM	Matesel	Ssel1	Sgen5	Max5	60Deg	BlupOCS_60Deg_Max5	0.9917	1
2985	2985	2	10	0.6914	0	0.0271	0.0013	25.8339	0.4668	108.755	2.3316	1.2813	0.0502	79.4577	2.5078	1.5979	0.0449	BlupOCS	SM	Matesel	Ssel1	Sgen5	Max5	60Deg	BlupOCS_60Deg_Max5	0.9729	5
2986	2986	3	10	0.6922	0.0008	0.0427	0.0029	27.4772	0.5335	116.77	2.5641	1.3339	0.048	81.3942	3.6828	1.6767	0.0428	BlupOCS	SM	Matesel	Ssel1	Sgen5	Max5	60Deg	BlupOCS_60Deg_Max5	0.9573	9
2987	2987	4	10	0.6955	0.0017	0.0578	0.0045	28.9482	0.8368	124.36	4.7401	1.3628	0.0559	82.528	3.5042	1.7483	0.0518	BlupOCS	SM	Matesel	Ssel1	Sgen5	Max5	60Deg	BlupOCS_60Deg_Max5	0.9422	13
2988	2988	5	10	0.6996	0.0019	0.0733	0.0064	30.5112	0.9303	132.313	5.6607	1.4089	0.066	83.1733	4.4982	1.8104	0.0507	BlupOCS	SM	Matesel	Ssel1	Sgen5	Max5	60Deg	BlupOCS_60Deg_Max5	0.9267	17
2989	2989	6	10	0.7049	0.0019	0.0878	0.0061	31.9177	1.2168	139.365	6.75	1.4423	0.0553	83.5455	6.3385	1.8767	0.0584	BlupOCS	SM	Matesel	Ssel1	Sgen5	Max5	60Deg	BlupOCS_60Deg_Max5	0.9122	21
2990	2990	7	10	0.7096	0.0028	0.1018	0.0063	33.3512	1.5263	146.203	8.1467	1.4841	0.0866	83.4652	6.6532	1.9461	0.0826	BlupOCS	SM	Matesel	Ssel1	Sgen5	Max5	60Deg	BlupOCS_60Deg_Max5	0.8982	25
2991	2991	8	10	0.7138	0.0021	0.117	0.0051	34.7431	1.4129	152.937	7.9048	1.5262	0.0882	82.7564	5.9019	2.0059	0.0725	BlupOCS	SM	Matesel	Ssel1	Sgen5	Max5	60Deg	BlupOCS_60Deg_Max5	0.883	29
2992	2992	9	10	0.7187	0.0021	0.1297	0.0067	36.154	1.4652	160.438	7.9218	1.5507	0.0801	83.585	6.6035	2.0691	0.069	BlupOCS	SM	Matesel	Ssel1	Sgen5	Max5	60Deg	BlupOCS_60Deg_Max5	0.8703	33
2993	2993	10	10	0.7221	0.002	0.1434	0.0072	37.6763	1.328	168.153	7.0709	1.596	0.0908	84.341	7.4289	2.1309	0.0656	BlupOCS	SM	Matesel	Ssel1	Sgen5	Max5	60Deg	BlupOCS_60Deg_Max5	0.8566	37
2994	2994	11	10	0.727	0.0029	0.1556	0.0065	39.0983	1.5346	174.947	8.4561	1.638	0.0963	84.8348	8.2549	2.2016	0.0756	BlupOCS	SM	Matesel	Ssel1	Sgen5	Max5	60Deg	BlupOCS_60Deg_Max5	0.8444	41
2995	2995	12	10	0.732	0.0027	0.1672	0.0066	40.4845	1.6606	181.963	8.9985	1.6817	0.111	86.0902	8.9189	2.2584	0.0737	BlupOCS	SM	Matesel	Ssel1	Sgen5	Max5	60Deg	BlupOCS_60Deg_Max5	0.8328	45
2996	2996	13	10	0.7355	0.0022	0.1796	0.0072	41.8819	1.74	189.014	9.4862	1.722	0.0971	86.5263	7.9802	2.3162	0.0813	BlupOCS	SM	Matesel	Ssel1	Sgen5	Max5	60Deg	BlupOCS_60Deg_Max5	0.8204	49
2997	2997	14	10	0.739	0.0022	0.1929	0.0073	43.2	1.6859	195.036	9.1107	1.7726	0.106	87.9687	5.962	2.3842	0.0796	BlupOCS	SM	Matesel	Ssel1	Sgen5	Max5	60Deg	BlupOCS_60Deg_Max5	0.8071	53
2998	2998	15	10	0.7422	0.0026	0.2036	0.0068	44.3858	1.6314	200.481	8.681	1.8172	0.1206	88.6081	6.9662	2.4423	0.0716	BlupOCS	SM	Matesel	Ssel1	Sgen5	Max5	60Deg	BlupOCS_60Deg_Max5	0.7964	57
2999	2999	16	10	0.7469	0.0028	0.2161	0.0068	45.726	1.6427	206.98	8.5824	1.8539	0.1272	88.9811	8.447	2.508	0.0649	BlupOCS	SM	Matesel	Ssel1	Sgen5	Max5	60Deg	BlupOCS_60Deg_Max5	0.7839	61
3000	3000	17	10	0.7509	0.0021	0.2283	0.0061	46.8427	1.8226	212.943	10.0002	1.8735	0.1257	89.2047	10.3882	2.5549	0.0696	BlupOCS	SM	Matesel	Ssel1	Sgen5	Max5	60Deg	BlupOCS_60Deg_Max5	0.7717	65
3001	3001	18	10	0.7549	0.0029	0.2397	0.0065	48.3933	1.8575	220.27	10.3781	1.9309	0.1228	90.4768	9.7909	2.6269	0.0733	BlupOCS	SM	Matesel	Ssel1	Sgen5	Max5	60Deg	BlupOCS_60Deg_Max5	0.7603	69
3002	3002	19	10	0.7579	0.0025	0.2518	0.007	49.7126	1.741	226.798	10.2766	1.9753	0.117	91.3333	9.0379	2.6817	0.0664	BlupOCS	SM	Matesel	Ssel1	Sgen5	Max5	60Deg	BlupOCS_60Deg_Max5	0.7482	73
3003	3003	20	10	0.7621	0.002	0.2621	0.0067	50.9263	1.6125	232.633	9.3692	2.0121	0.1225	91.246	8.5764	2.7375	0.0722	BlupOCS	SM	Matesel	Ssel1	Sgen5	Max5	60Deg	BlupOCS_60Deg_Max5	0.7379	77
3004	3004	21	10	0.765	0.0026	0.2739	0.0067	52.4367	1.6403	240	9.2809	2.0557	0.1252	90.3624	8.1332	2.8019	0.0734	BlupOCS	SM	Matesel	Ssel1	Sgen5	Max5	60Deg	BlupOCS_60Deg_Max5	0.7261	81
3005	3005	22	10	0.7693	0.0021	0.2848	0.0065	53.6767	1.7035	245.543	9.4964	2.1043	0.1226	89.9595	7.7225	2.8606	0.0729	BlupOCS	SM	Matesel	Ssel1	Sgen5	Max5	60Deg	BlupOCS_60Deg_Max5	0.7152	85
3006	3006	23	10	0.7723	0.002	0.295	0.0058	54.8866	1.8018	251.155	9.6642	2.1456	0.1281	90.4254	7.9416	2.9212	0.0784	BlupOCS	SM	Matesel	Ssel1	Sgen5	Max5	60Deg	BlupOCS_60Deg_Max5	0.705	89
3007	3007	24	10	0.7762	0.0024	0.3044	0.0064	55.9957	1.8598	256.43	10.0415	2.1739	0.1265	90.0197	9.2874	2.9777	0.0873	BlupOCS	SM	Matesel	Ssel1	Sgen5	Max5	60Deg	BlupOCS_60Deg_Max5	0.6956	93
3008	3008	25	10	0.7794	0.0023	0.3143	0.0056	57.2683	1.7793	262.882	9.3547	2.2134	0.1365	90.7752	9.1317	3.0283	0.0864	BlupOCS	SM	Matesel	Ssel1	Sgen5	Max5	60Deg	BlupOCS_60Deg_Max5	0.6857	97
3009	3009	26	10	0.7822	0.0028	0.3237	0.0053	58.422	1.8596	268.671	9.3047	2.2465	0.143	91.5497	10.7505	3.0792	0.1028	BlupOCS	SM	Matesel	Ssel1	Sgen5	Max5	60Deg	BlupOCS_60Deg_Max5	0.6763	101
3010	3010	27	10	0.7855	0.0023	0.3332	0.0062	59.6521	1.7808	274.799	8.6537	2.2799	0.1475	91.9972	10.9305	3.135	0.1052	BlupOCS	SM	Matesel	Ssel1	Sgen5	Max5	60Deg	BlupOCS_60Deg_Max5	0.6668	105
3011	3011	28	10	0.7883	0.0019	0.342	0.0056	60.6745	1.7386	280.021	9.2077	2.3049	0.1395	92.2975	10.743	3.1793	0.1055	BlupOCS	SM	Matesel	Ssel1	Sgen5	Max5	60Deg	BlupOCS_60Deg_Max5	0.658	109
3012	3012	29	10	0.7908	0.0014	0.3505	0.0057	61.7616	1.5997	285.639	8.521	2.3404	0.1256	93.9482	11.4413	3.2221	0.1095	BlupOCS	SM	Matesel	Ssel1	Sgen5	Max5	60Deg	BlupOCS_60Deg_Max5	0.6495	113
3013	3013	30	10	0.7942	0.0018	0.3598	0.0062	62.9017	1.6213	291.641	8.5509	2.3643	0.1208	94.5855	10.9859	3.271	0.1053	BlupOCS	SM	Matesel	Ssel1	Sgen5	Max5	60Deg	BlupOCS_60Deg_Max5	0.6402	117
3014	3014	31	10	0.7966	0.0022	0.3687	0.006	64.0259	1.7048	297.419	8.6256	2.3929	0.1323	95.1421	11.425	3.3187	0.1139	BlupOCS	SM	Matesel	Ssel1	Sgen5	Max5	60Deg	BlupOCS_60Deg_Max5	0.6313	121
3046	3046	1	10	0	0	0.004	NA	23.8179	0.1697	99.7517	1.213	1.1966	0.0168	78.8457	2.1394	1.5018	0.0132	BlupOCS	SM	Matesel	Ssel0	Sgen0	Max5	60Deg	BlupOCS_60Deg_Max5	0.996	1
3047	3047	2	10	0	0	0.0222	0.0028	25.1212	0.3047	105.729	2.2652	1.2498	0.0425	78.7271	4.1822	1.5579	0.024	BlupOCS	SM	Matesel	Ssel0	Sgen0	Max5	60Deg	BlupOCS_60Deg_Max5	0.9778	2
3048	3048	3	10	0.0064	0.0049	0.0329	0.005	26.0648	0.352	110.117	2.725	1.2895	0.0588	79.315	3.7418	1.5986	0.0311	BlupOCS	SM	Matesel	Ssel0	Sgen0	Max5	60Deg	BlupOCS_60Deg_Max5	0.9671	3
3049	3049	4	10	0.0169	0.0054	0.0405	0.0053	27.0413	0.4986	114.814	3.4951	1.3189	0.0534	79.0148	2.8661	1.6425	0.0334	BlupOCS	SM	Matesel	Ssel0	Sgen0	Max5	60Deg	BlupOCS_60Deg_Max5	0.9595	4
3050	3050	5	10	0.0266	0.0042	0.049	0.0058	28.0852	0.5485	120.108	4.0448	1.3466	0.0683	79.4911	2.79	1.6878	0.0435	BlupOCS	SM	Matesel	Ssel0	Sgen0	Max5	60Deg	BlupOCS_60Deg_Max5	0.951	5
3051	3051	6	10	0.0377	0.0054	0.0577	0.0064	29.2015	0.6718	125.681	4.8079	1.3791	0.0822	80.2802	4.1035	1.7377	0.0497	BlupOCS	SM	Matesel	Ssel0	Sgen0	Max5	60Deg	BlupOCS_60Deg_Max5	0.9423	6
3052	3052	7	10	0.0471	0.0069	0.0693	0.0064	30.4406	0.6167	131.744	4.9726	1.4148	0.0682	81.0242	4.4957	1.7969	0.0435	BlupOCS	SM	Matesel	Ssel0	Sgen0	Max5	60Deg	BlupOCS_60Deg_Max5	0.9307	7
3053	3053	8	10	0.0565	0.0056	0.0773	0.0067	31.4157	0.5861	135.933	4.9398	1.4478	0.0787	80.7023	4.4067	1.8537	0.0419	BlupOCS	SM	Matesel	Ssel0	Sgen0	Max5	60Deg	BlupOCS_60Deg_Max5	0.9227	8
3054	3054	9	10	0.065	0.0055	0.0858	0.0067	32.483	0.6038	141.287	4.8499	1.4758	0.0789	81.8663	4.762	1.9055	0.0508	BlupOCS	SM	Matesel	Ssel0	Sgen0	Max5	60Deg	BlupOCS_60Deg_Max5	0.9142	9
3055	3055	10	10	0.0752	0.0071	0.0942	0.0051	33.4713	0.7026	146.631	5.3847	1.4959	0.0748	82.7333	4.7134	1.9452	0.0561	BlupOCS	SM	Matesel	Ssel0	Sgen0	Max5	60Deg	BlupOCS_60Deg_Max5	0.9058	10
3056	3056	11	10	0.0816	0.0062	0.1031	0.0041	34.5064	0.5962	151.602	5.0224	1.5201	0.0775	82.1824	4.2003	1.9978	0.051	BlupOCS	SM	Matesel	Ssel0	Sgen0	Max5	60Deg	BlupOCS_60Deg_Max5	0.8969	11
3057	3057	12	10	0.0905	0.0055	0.1117	0.0042	35.561	0.5705	156.696	5.0477	1.5535	0.0673	82.0112	4.5009	2.0437	0.0481	BlupOCS	SM	Matesel	Ssel0	Sgen0	Max5	60Deg	BlupOCS_60Deg_Max5	0.8883	12
3058	3058	13	10	0.0996	0.0058	0.1196	0.0043	36.591	0.6392	162.095	5.9606	1.5726	0.0698	83.3105	5.1728	2.0944	0.0559	BlupOCS	SM	Matesel	Ssel0	Sgen0	Max5	60Deg	BlupOCS_60Deg_Max5	0.8804	13
3059	3059	14	10	0.1091	0.0038	0.128	0.0047	37.6675	0.644	167.424	6.2098	1.6125	0.0686	84.9007	6.4463	2.1397	0.0657	BlupOCS	SM	Matesel	Ssel0	Sgen0	Max5	60Deg	BlupOCS_60Deg_Max5	0.872	14
3060	3060	15	10	0.1164	0.0036	0.1367	0.0051	38.6952	0.7247	172.191	6.6516	1.6472	0.0786	85.0944	5.8112	2.1905	0.0566	BlupOCS	SM	Matesel	Ssel0	Sgen0	Max5	60Deg	BlupOCS_60Deg_Max5	0.8633	15
3061	3061	16	10	0.1241	0.0046	0.1452	0.0058	39.707	0.8375	177.352	6.6079	1.6749	0.0892	86.288	5.5988	2.236	0.0543	BlupOCS	SM	Matesel	Ssel0	Sgen0	Max5	60Deg	BlupOCS_60Deg_Max5	0.8548	16
3062	3062	17	10	0.1339	0.0064	0.1536	0.0072	40.686	0.9095	181.595	6.7405	1.7199	0.0867	86.3806	6.0214	2.2823	0.0563	BlupOCS	SM	Matesel	Ssel0	Sgen0	Max5	60Deg	BlupOCS_60Deg_Max5	0.8464	17
3063	3063	18	10	0.1427	0.0068	0.1627	0.0082	41.6783	0.966	186.191	7.2639	1.7558	0.0943	86.0021	6.5059	2.3267	0.0528	BlupOCS	SM	Matesel	Ssel0	Sgen0	Max5	60Deg	BlupOCS_60Deg_Max5	0.8373	18
3064	3064	19	10	0.1534	0.0096	0.1715	0.0094	42.67	0.9942	191.072	7.8065	1.7766	0.088	86.2366	7.4508	2.3789	0.0501	BlupOCS	SM	Matesel	Ssel0	Sgen0	Max5	60Deg	BlupOCS_60Deg_Max5	0.8285	19
3065	3065	20	10	0.1604	0.0099	0.1794	0.0095	43.6693	1.0894	196.13	8.6159	1.7966	0.0918	85.9913	7.8345	2.4256	0.0389	BlupOCS	SM	Matesel	Ssel0	Sgen0	Max5	60Deg	BlupOCS_60Deg_Max5	0.8206	20
3066	3066	21	10	0.1688	0.0108	0.1882	0.008	44.6498	1.1014	200.644	8.8749	1.8309	0.0904	85.994	7.9303	2.4732	0.0409	BlupOCS	SM	Matesel	Ssel0	Sgen0	Max5	60Deg	BlupOCS_60Deg_Max5	0.8118	21
3067	3067	22	10	0.1775	0.0089	0.1967	0.0082	45.5328	1.0714	204.53	9.0047	1.8562	0.1048	85.5644	8.3127	2.5254	0.0583	BlupOCS	SM	Matesel	Ssel0	Sgen0	Max5	60Deg	BlupOCS_60Deg_Max5	0.8033	22
3068	3068	23	10	0.1872	0.0088	0.2037	0.0078	46.3745	1.0097	208.296	8.8184	1.8922	0.1006	85.6886	8.4229	2.5641	0.0636	BlupOCS	SM	Matesel	Ssel0	Sgen0	Max5	60Deg	BlupOCS_60Deg_Max5	0.7963	23
3069	3069	24	10	0.1941	0.0085	0.2115	0.0079	47.4275	0.8261	213.258	7.9992	1.9215	0.0935	85.5864	8.0978	2.6183	0.072	BlupOCS	SM	Matesel	Ssel0	Sgen0	Max5	60Deg	BlupOCS_60Deg_Max5	0.7885	24
3070	3070	25	10	0.2013	0.007	0.2182	0.0078	48.3074	0.8847	217.946	8.3877	1.944	0.094	87.0563	8.6616	2.6549	0.0803	BlupOCS	SM	Matesel	Ssel0	Sgen0	Max5	60Deg	BlupOCS_60Deg_Max5	0.7818	25
3071	3071	26	10	0.2104	0.0069	0.2259	0.0071	49.292	1.019	223.102	8.7914	1.9723	0.0933	88.4918	8.4749	2.6947	0.0759	BlupOCS	SM	Matesel	Ssel0	Sgen0	Max5	60Deg	BlupOCS_60Deg_Max5	0.7741	26
3072	3072	27	10	0.2157	0.0078	0.2337	0.0075	50.341	1.0074	228.189	8.8014	2.0095	0.0977	89.0693	7.7958	2.7393	0.0799	BlupOCS	SM	Matesel	Ssel0	Sgen0	Max5	60Deg	BlupOCS_60Deg_Max5	0.7663	27
3073	3073	28	10	0.2228	0.0077	0.2416	0.0075	51.1668	0.9969	232.331	9.2625	2.0239	0.1087	88.7808	7.3932	2.7808	0.0772	BlupOCS	SM	Matesel	Ssel0	Sgen0	Max5	60Deg	BlupOCS_60Deg_Max5	0.7584	28
3074	3074	29	10	0.2326	0.0073	0.2477	0.0073	51.945	1.0708	236.022	9.4281	2.045	0.1152	88.7408	7.3539	2.8208	0.0831	BlupOCS	SM	Matesel	Ssel0	Sgen0	Max5	60Deg	BlupOCS_60Deg_Max5	0.7523	29
3075	3075	30	10	0.2374	0.0071	0.2566	0.0069	52.9412	1.0905	240.887	9.4192	2.0718	0.1022	88.9424	7.6194	2.8687	0.0866	BlupOCS	SM	Matesel	Ssel0	Sgen0	Max5	60Deg	BlupOCS_60Deg_Max5	0.7434	30
3076	3076	31	10	0.2448	0.0077	0.2635	0.0063	53.8468	1.1245	245.691	9.227	2.0969	0.0979	89.4384	8.2111	2.9004	0.0904	BlupOCS	SM	Matesel	Ssel0	Sgen0	Max5	60Deg	BlupOCS_60Deg_Max5	0.7365	31
3108	3108	1	10	0.291667	0	0.00696	0	23.8206	0.166714	99.5435	1.21707	1.20027	0.0173161	78.5724	1.71782	1.50444	0.0160684	BlupOCS	SM	Matesel	Ssel1	Sgen1	Max5	60Deg	BlupOCS_60Deg_Max5	0.99304	NA
3109	3109	2	10	0.333802	0.00148232	0.026382	0.0030339	25.6281	0.265932	108.567	1.72707	1.25631	0.0348635	79.608	2.27126	1.58081	0.0367418	BlupOCS	SM	Matesel	Ssel1	Sgen1	Max5	60Deg	BlupOCS_60Deg_Max5	0.973618	NA
3110	3110	3	10	0.335326	0.00146678	0.041535	0.00484032	26.9411	0.446735	115.388	2.77327	1.28642	0.0260031	79.6861	2.58845	1.63458	0.0512474	BlupOCS	SM	Matesel	Ssel1	Sgen1	Max5	60Deg	BlupOCS_60Deg_Max5	0.958465	NA
3111	3111	4	10	0.344004	0.00321449	0.056316	0.00479743	28.4157	0.626939	122.818	3.05897	1.32027	0.0504509	80.2886	2.92664	1.70494	0.0738259	BlupOCS	SM	Matesel	Ssel1	Sgen1	Max5	60Deg	BlupOCS_60Deg_Max5	0.943684	NA
3112	3112	5	10	0.35405	0.00248866	0.069559	0.00512607	29.8489	0.653538	130.057	3.55525	1.37019	0.0654497	81.2338	3.01588	1.75801	0.0722297	BlupOCS	SM	Matesel	Ssel1	Sgen1	Max5	60Deg	BlupOCS_60Deg_Max5	0.930441	NA
3113	3113	6	10	0.363037	0.00314934	0.084132	0.00459141	31.1359	0.580408	136.143	4.15622	1.41735	0.0658894	81.2698	4.28165	1.81327	0.0757044	BlupOCS	SM	Matesel	Ssel1	Sgen1	Max5	60Deg	BlupOCS_60Deg_Max5	0.915868	NA
3114	3114	7	10	0.373949	0.00356278	0.098137	0.00579913	32.4165	0.729904	142.145	5.16397	1.46171	0.0720108	81.5936	4.60493	1.87387	0.0734393	BlupOCS	SM	Matesel	Ssel1	Sgen1	Max5	60Deg	BlupOCS_60Deg_Max5	0.901863	NA
3115	3115	8	10	0.383271	0.00291413	0.112101	0.00797103	33.6271	0.907121	148.394	7.09853	1.5025	0.079158	82.8164	4.94166	1.91755	0.0677892	BlupOCS	SM	Matesel	Ssel1	Sgen1	Max5	60Deg	BlupOCS_60Deg_Max5	0.887899	NA
3116	3116	9	10	0.392669	0.00445786	0.12461	0.00632961	34.8981	0.775689	154.401	6.54909	1.54611	0.0920546	82.8426	5.77583	1.97508	0.0656064	BlupOCS	SM	Matesel	Ssel1	Sgen1	Max5	60Deg	BlupOCS_60Deg_Max5	0.87539	NA
3117	3117	10	10	0.399823	0.00417435	0.136745	0.00642105	36.1466	0.82684	161.01	6.96827	1.58266	0.0930367	84.6629	6.06841	2.02266	0.0718113	BlupOCS	SM	Matesel	Ssel1	Sgen1	Max5	60Deg	BlupOCS_60Deg_Max5	0.863255	NA
3118	3118	11	10	0.40886	0.00458771	0.149432	0.00819448	37.4702	0.964473	168.155	7.75657	1.61797	0.0952218	86.9423	6.50247	2.07349	0.0821866	BlupOCS	SM	Matesel	Ssel1	Sgen1	Max5	60Deg	BlupOCS_60Deg_Max5	0.850568	NA
3119	3119	12	10	0.417784	0.00662831	0.162153	0.00882725	38.7946	1.02884	174.382	8.15117	1.66925	0.0921871	88.0659	5.73981	2.134	0.0873703	BlupOCS	SM	Matesel	Ssel1	Sgen1	Max5	60Deg	BlupOCS_60Deg_Max5	0.837847	NA
3120	3120	13	10	0.425997	0.00609726	0.173785	0.0100181	39.9462	1.21411	180.058	8.98912	1.71047	0.0961339	89.0065	5.67473	2.18107	0.0924531	BlupOCS	SM	Matesel	Ssel1	Sgen1	Max5	60Deg	BlupOCS_60Deg_Max5	0.826215	NA
3121	3121	14	10	0.434309	0.00519044	0.186162	0.00987232	41.3885	1.16746	187.105	8.5075	1.76015	0.0955806	89.0185	6.43122	2.23844	0.0894932	BlupOCS	SM	Matesel	Ssel1	Sgen1	Max5	60Deg	BlupOCS_60Deg_Max5	0.813838	NA
3122	3122	15	10	0.442374	0.00613436	0.19812	0.00962307	42.5974	1.2658	192.951	8.12778	1.7994	0.0874201	88.7372	7.49111	2.2895	0.101058	BlupOCS	SM	Matesel	Ssel1	Sgen1	Max5	60Deg	BlupOCS_60Deg_Max5	0.80188	NA
3123	3123	16	10	0.451476	0.00683212	0.209444	0.00704055	43.7547	1.37639	198.75	8.75502	1.82305	0.0744203	89.8324	7.33462	2.35151	0.108023	BlupOCS	SM	Matesel	Ssel1	Sgen1	Max5	60Deg	BlupOCS_60Deg_Max5	0.790556	NA
3124	3124	17	10	0.459783	0.00408046	0.220766	0.00698514	44.8923	1.36499	204.697	8.15652	1.85193	0.0805425	91.9355	8.28475	2.40374	0.107889	BlupOCS	SM	Matesel	Ssel1	Sgen1	Max5	60Deg	BlupOCS_60Deg_Max5	0.779234	NA
3125	3125	18	10	0.465853	0.0052433	0.23362	0.00793058	46.1277	1.4595	210.192	8.35823	1.90496	0.0979471	92.2588	9.08141	2.46206	0.111753	BlupOCS	SM	Matesel	Ssel1	Sgen1	Max5	60Deg	BlupOCS_60Deg_Max5	0.76638	NA
3126	3126	19	10	0.474995	0.00467128	0.244635	0.00847814	47.1164	1.50564	215.032	8.31969	1.92827	0.0894207	91.7433	10.1859	2.50905	0.109648	BlupOCS	SM	Matesel	Ssel1	Sgen1	Max5	60Deg	BlupOCS_60Deg_Max5	0.755365	NA
3127	3127	20	10	0.482514	0.00481965	0.255566	0.00778361	48.1247	1.4621	219.89	7.82998	1.95809	0.0887787	92.4211	10.6872	2.55932	0.118426	BlupOCS	SM	Matesel	Ssel1	Sgen1	Max5	60Deg	BlupOCS_60Deg_Max5	0.744434	NA
3128	3128	21	10	0.489848	0.00446737	0.268014	0.00752848	49.1284	1.53087	224.79	8.78854	1.99093	0.0800511	93.6447	10.1491	2.60677	0.111658	BlupOCS	SM	Matesel	Ssel1	Sgen1	Max5	60Deg	BlupOCS_60Deg_Max5	0.731986	NA
3129	3129	22	10	0.498844	0.00584228	0.277963	0.00721226	50.3092	1.66668	230.853	9.09947	2.02734	0.0815682	94.9959	11.2245	2.65444	0.108622	BlupOCS	SM	Matesel	Ssel1	Sgen1	Max5	60Deg	BlupOCS_60Deg_Max5	0.722037	NA
3130	3130	23	10	0.506722	0.00574261	0.288703	0.00756123	51.4089	1.64251	235.593	8.83116	2.0709	0.0755769	94.9446	12.0215	2.71334	0.118636	BlupOCS	SM	Matesel	Ssel1	Sgen1	Max5	60Deg	BlupOCS_60Deg_Max5	0.711297	NA
3131	3131	24	10	0.51326	0.00278674	0.297492	0.00807241	52.4753	1.51996	240.906	8.33807	2.10285	0.0794296	95.0118	11.3406	2.75727	0.119503	BlupOCS	SM	Matesel	Ssel1	Sgen1	Max5	60Deg	BlupOCS_60Deg_Max5	0.702508	NA
3132	3132	25	10	0.520587	0.0075616	0.307513	0.00914919	53.6278	1.42397	246.483	8.13037	2.13959	0.0977802	96.0739	11.159	2.81271	0.115478	BlupOCS	SM	Matesel	Ssel1	Sgen1	Max5	60Deg	BlupOCS_60Deg_Max5	0.692487	NA
3133	3133	26	10	0.526686	0.00595329	0.316946	0.00947178	54.6371	1.4481	251.422	7.99746	2.1672	0.11435	97.6159	12.223	2.86671	0.110653	BlupOCS	SM	Matesel	Ssel1	Sgen1	Max5	60Deg	BlupOCS_60Deg_Max5	0.683054	NA
3134	3134	27	10	0.532849	0.00570527	0.327486	0.00965797	55.6532	1.51218	256.558	8.46493	2.19518	0.120634	97.9337	12.3495	2.90971	0.107229	BlupOCS	SM	Matesel	Ssel1	Sgen1	Max5	60Deg	BlupOCS_60Deg_Max5	0.672514	NA
3135	3135	28	10	0.540664	0.00675762	0.337253	0.00989145	56.7066	1.58785	261.814	9.28111	2.22374	0.126301	97.7927	12.0136	2.95478	0.101269	BlupOCS	SM	Matesel	Ssel1	Sgen1	Max5	60Deg	BlupOCS_60Deg_Max5	0.662747	NA
3136	3136	29	10	0.547088	0.00667258	0.345718	0.0100745	57.7168	1.70048	267.164	9.69818	2.23751	0.122644	98.6339	12.5301	3.00554	0.111693	BlupOCS	SM	Matesel	Ssel1	Sgen1	Max5	60Deg	BlupOCS_60Deg_Max5	0.654282	NA
3137	3137	30	10	0.55198	0.00709524	0.354684	0.00997092	58.7105	1.75195	272.103	9.58946	2.26259	0.117521	99.436	13.0027	3.05486	0.11896	BlupOCS	SM	Matesel	Ssel1	Sgen1	Max5	60Deg	BlupOCS_60Deg_Max5	0.645316	NA
3138	3138	31	10	0.55996	0.00626252	0.362919	0.00914189	59.7343	1.78936	277.305	9.69846	2.28207	0.12118	99.0859	13.651	3.10258	0.118078	BlupOCS	SM	Matesel	Ssel1	Sgen1	Max5	60Deg	BlupOCS_60Deg_Max5	0.637081	NA
3170	3170	1	10	0.426471	0	0.00745	0	23.8922	0.139595	100.088	1.07612	1.19941	0.0182969	78.737	2.33765	1.50485	0.0168822	BlupOCS	SM	Matesel	Ssel1	Sgen2	Max5	60Deg	BlupOCS_60Deg_Max5	0.99255	NA
3171	3171	2	10	0.470588	0	0.025647	0.00159819	25.6864	0.237112	109.549	1.73952	1.24625	0.0393964	81.0756	3.8634	1.57863	0.0190683	BlupOCS	SM	Matesel	Ssel1	Sgen2	Max5	60Deg	BlupOCS_60Deg_Max5	0.974353	NA
3172	3172	3	10	0.47313	0.00184767	0.040658	0.00357907	27.0732	0.301557	116.389	2.52384	1.29324	0.0555248	81.9983	3.84066	1.63672	0.0217307	BlupOCS	SM	Matesel	Ssel1	Sgen2	Max5	60Deg	BlupOCS_60Deg_Max5	0.959342	NA
3173	3173	4	10	0.47685	0.00248687	0.055302	0.00480869	28.4786	0.368998	123.481	2.72465	1.32503	0.0626616	82.9912	4.61126	1.70587	0.0254787	BlupOCS	SM	Matesel	Ssel1	Sgen2	Max5	60Deg	BlupOCS_60Deg_Max5	0.944698	NA
3174	3174	5	10	0.486193	0.00368181	0.070172	0.00382441	30.1406	0.520388	131.778	3.4841	1.37768	0.0677451	84.2945	6.35198	1.77665	0.0331199	BlupOCS	SM	Matesel	Ssel1	Sgen2	Max5	60Deg	BlupOCS_60Deg_Max5	0.929828	NA
3175	3175	6	10	0.493236	0.00265888	0.085449	0.00504072	31.8291	0.587998	139.986	3.20417	1.41789	0.0606392	83.7236	5.73135	1.85981	0.042316	BlupOCS	SM	Matesel	Ssel1	Sgen2	Max5	60Deg	BlupOCS_60Deg_Max5	0.914551	NA
3176	3176	7	10	0.501034	0.00247207	0.098919	0.00523085	33.2193	0.580914	146.779	3.63402	1.46972	0.0547385	85.4219	7.60574	1.9192	0.0392698	BlupOCS	SM	Matesel	Ssel1	Sgen2	Max5	60Deg	BlupOCS_60Deg_Max5	0.901081	NA
3177	3177	8	10	0.508363	0.0033978	0.112261	0.00624511	34.5872	0.52521	153.267	3.61848	1.50502	0.0603695	84.4977	7.65514	1.98713	0.0445388	BlupOCS	SM	Matesel	Ssel1	Sgen2	Max5	60Deg	BlupOCS_60Deg_Max5	0.887739	NA
3178	3178	9	10	0.515919	0.00384709	0.126376	0.00760392	35.8435	0.599617	159.626	4.56278	1.54342	0.0485515	85.074	6.74947	2.03721	0.0531304	BlupOCS	SM	Matesel	Ssel1	Sgen2	Max5	60Deg	BlupOCS_60Deg_Max5	0.873624	NA
3179	3179	10	10	0.522772	0.0022287	0.139739	0.00634446	37.2789	0.42879	167.132	3.58242	1.58011	0.0609419	86.7696	5.20773	2.09824	0.0505797	BlupOCS	SM	Matesel	Ssel1	Sgen2	Max5	60Deg	BlupOCS_60Deg_Max5	0.860261	NA
3180	3180	11	10	0.532025	0.00353854	0.152272	0.00659027	38.6949	0.382653	174.387	2.55467	1.61269	0.0420087	87.3044	5.62312	2.16157	0.0576914	BlupOCS	SM	Matesel	Ssel1	Sgen2	Max5	60Deg	BlupOCS_60Deg_Max5	0.847728	NA
3181	3181	12	10	0.537993	0.00370062	0.165543	0.00771642	40.0915	0.450714	180.976	2.8417	1.66432	0.0445287	87.4355	7.18375	2.22203	0.0452783	BlupOCS	SM	Matesel	Ssel1	Sgen2	Max5	60Deg	BlupOCS_60Deg_Max5	0.834457	NA
3182	3182	13	10	0.545741	0.00445618	0.177296	0.00697237	41.3509	0.62953	187.13	4.21655	1.70003	0.0462369	87.8568	6.79324	2.28146	0.0422553	BlupOCS	SM	Matesel	Ssel1	Sgen2	Max5	60Deg	BlupOCS_60Deg_Max5	0.822704	NA
3183	3183	14	10	0.5521	0.00365406	0.190532	0.00735545	42.6504	0.696798	193.95	4.4086	1.73937	0.0463077	90.1081	6.74755	2.33336	0.0362628	BlupOCS	SM	Matesel	Ssel1	Sgen2	Max5	60Deg	BlupOCS_60Deg_Max5	0.809468	NA
3184	3184	15	10	0.557732	0.00453913	0.203129	0.00715573	44.0774	0.815823	200.741	5.01338	1.77569	0.0528458	89.4322	7.06339	2.40534	0.0402694	BlupOCS	SM	Matesel	Ssel1	Sgen2	Max5	60Deg	BlupOCS_60Deg_Max5	0.796871	NA
3185	3185	16	10	0.564906	0.00368508	0.214926	0.00717512	45.3906	0.952543	207.725	5.73783	1.80126	0.0583276	90.7572	6.97433	2.46399	0.0470567	BlupOCS	SM	Matesel	Ssel1	Sgen2	Max5	60Deg	BlupOCS_60Deg_Max5	0.785074	NA
3186	3186	17	10	0.572492	0.00276075	0.226491	0.00539358	46.6156	0.975296	214.251	5.85689	1.82774	0.0727696	92.6818	5.84469	2.519	0.0519525	BlupOCS	SM	Matesel	Ssel1	Sgen2	Max5	60Deg	BlupOCS_60Deg_Max5	0.773509	NA
3187	3187	18	10	0.579551	0.00333426	0.23739	0.00586118	47.8101	1.00461	220.182	5.57435	1.86726	0.089774	94.2465	5.87847	2.5723	0.0670516	BlupOCS	SM	Matesel	Ssel1	Sgen2	Max5	60Deg	BlupOCS_60Deg_Max5	0.76261	NA
3188	3188	19	10	0.584777	0.00528204	0.247931	0.00636953	48.9349	1.02614	225.675	6.32633	1.89795	0.0912403	95.4981	7.90561	2.63075	0.0533396	BlupOCS	SM	Matesel	Ssel1	Sgen2	Max5	60Deg	BlupOCS_60Deg_Max5	0.752069	NA
3189	3189	20	10	0.590353	0.00308802	0.259681	0.00626721	50.0983	1.05054	231.101	6.62241	1.94441	0.0935495	97.0046	7.08282	2.6864	0.0481389	BlupOCS	SM	Matesel	Ssel1	Sgen2	Max5	60Deg	BlupOCS_60Deg_Max5	0.740319	NA
3190	3190	21	10	0.597846	0.00341789	0.270881	0.00631959	51.3707	1.09935	237.649	6.92018	1.96746	0.0853428	98.4265	7.83756	2.75279	0.0600469	BlupOCS	SM	Matesel	Ssel1	Sgen2	Max5	60Deg	BlupOCS_60Deg_Max5	0.729119	NA
3191	3191	22	10	0.602882	0.00464668	0.28121	0.00672343	52.457	1.31762	243.224	7.48	1.9908	0.0865391	99.3094	7.35581	2.80488	0.0712803	BlupOCS	SM	Matesel	Ssel1	Sgen2	Max5	60Deg	BlupOCS_60Deg_Max5	0.71879	NA
3192	3192	23	10	0.60795	0.00392103	0.291723	0.00596832	53.6025	1.32421	248.923	7.75292	2.019	0.0886194	99.7874	7.71281	2.86019	0.0776609	BlupOCS	SM	Matesel	Ssel1	Sgen2	Max5	60Deg	BlupOCS_60Deg_Max5	0.708277	NA
3193	3193	24	10	0.614966	0.00313007	0.301239	0.00485493	54.7219	1.26722	254.684	7.95968	2.04569	0.0938835	101.163	8.10702	2.91296	0.0821875	BlupOCS	SM	Matesel	Ssel1	Sgen2	Max5	60Deg	BlupOCS_60Deg_Max5	0.698761	NA
3194	3194	25	10	0.621117	0.0027801	0.310981	0.00608998	55.6854	1.31403	259.281	8.9931	2.07858	0.0890533	101.435	7.35264	2.95646	0.0903023	BlupOCS	SM	Matesel	Ssel1	Sgen2	Max5	60Deg	BlupOCS_60Deg_Max5	0.689019	NA
3195	3195	26	10	0.62601	0.00321964	0.321798	0.00585024	57.0252	1.24719	266.187	9.07321	2.11309	0.0867312	102.166	7.74663	3.0125	0.0809785	BlupOCS	SM	Matesel	Ssel1	Sgen2	Max5	60Deg	BlupOCS_60Deg_Max5	0.678202	NA
3196	3196	27	10	0.631416	0.00323397	0.332291	0.00568779	58.1249	1.25136	271.633	8.96777	2.15242	0.0902848	102.848	7.11347	3.05562	0.0861883	BlupOCS	SM	Matesel	Ssel1	Sgen2	Max5	60Deg	BlupOCS_60Deg_Max5	0.667709	NA
3197	3197	28	10	0.636811	0.00387903	0.342416	0.0064124	59.2416	1.37621	277.225	9.81047	2.18472	0.0933656	103.093	7.36857	3.10263	0.0927002	BlupOCS	SM	Matesel	Ssel1	Sgen2	Max5	60Deg	BlupOCS_60Deg_Max5	0.657584	NA
3198	3198	29	10	0.64197	0.003715	0.35163	0.00634732	60.2592	1.43963	282	9.70712	2.21727	0.094962	103.796	6.30322	3.15531	0.0987776	BlupOCS	SM	Matesel	Ssel1	Sgen2	Max5	60Deg	BlupOCS_60Deg_Max5	0.64837	NA
3199	3199	30	10	0.647337	0.00415183	0.360504	0.00651362	61.3338	1.46092	287.894	9.92951	2.23227	0.0909358	104.237	5.74053	3.20012	0.0933132	BlupOCS	SM	Matesel	Ssel1	Sgen2	Max5	60Deg	BlupOCS_60Deg_Max5	0.639496	NA
3200	3200	31	10	0.652874	0.00318793	0.368954	0.00595868	62.2857	1.53372	292.226	10.1793	2.2608	0.095337	104.088	5.61875	3.25188	0.0990977	BlupOCS	SM	Matesel	Ssel1	Sgen2	Max5	60Deg	BlupOCS_60Deg_Max5	0.631046	NA
3232	3232	1	10	0.604167	0	0.00808	0	23.8119	0.232091	99.6845	1.58497	1.19796	0.0269992	79.0718	2.17953	1.50233	0.016084	BlupOCS	SM	Matesel	Ssel1	Sgen4	Max5	60Deg	BlupOCS_60Deg_Max5	0.99192	NA
3233	3233	2	10	0.638889	0	0.02718	0.00179024	25.8885	0.33287	109.673	2.69334	1.26774	0.0430762	80.4749	2.9446	1.59832	0.0330647	BlupOCS	SM	Matesel	Ssel1	Sgen4	Max5	60Deg	BlupOCS_60Deg_Max5	0.97282	NA
3234	3234	3	10	0.639842	0.000718896	0.043048	0.00295373	27.3875	0.411043	117.248	2.05132	1.30843	0.044667	81.7557	2.05379	1.6662	0.0364436	BlupOCS	SM	Matesel	Ssel1	Sgen4	Max5	60Deg	BlupOCS_60Deg_Max5	0.956952	NA
3235	3235	4	10	0.644124	0.00138472	0.056447	0.00419312	28.9967	0.392406	124.344	2.13518	1.36718	0.0459317	81.3562	2.55492	1.75041	0.0375651	BlupOCS	SM	Matesel	Ssel1	Sgen4	Max5	60Deg	BlupOCS_60Deg_Max5	0.943553	NA
3236	3236	5	10	0.648475	0.00181806	0.071894	0.00432335	30.5708	0.4488	131.758	2.79084	1.42641	0.0545986	81.1855	4.09646	1.81647	0.0479464	BlupOCS	SM	Matesel	Ssel1	Sgen4	Max5	60Deg	BlupOCS_60Deg_Max5	0.928106	NA
3237	3237	6	10	0.654797	0.00149942	0.086557	0.00378724	32.078	0.423223	139.347	2.30695	1.46854	0.0466823	81.7747	5.02731	1.88119	0.0475556	BlupOCS	SM	Matesel	Ssel1	Sgen4	Max5	60Deg	BlupOCS_60Deg_Max5	0.913443	NA
3238	3238	7	10	0.659644	0.00178312	0.100409	0.00460639	33.4853	0.573361	146.649	3.34149	1.49657	0.0649889	81.7319	6.04062	1.94258	0.0604621	BlupOCS	SM	Matesel	Ssel1	Sgen4	Max5	60Deg	BlupOCS_60Deg_Max5	0.899591	NA
3239	3239	8	10	0.665372	0.00157269	0.11403	0.00421107	35.0215	0.545377	153.739	3.61137	1.55987	0.077395	82.9575	5.91104	2.0131	0.0576309	BlupOCS	SM	Matesel	Ssel1	Sgen4	Max5	60Deg	BlupOCS_60Deg_Max5	0.88597	NA
3240	3240	9	10	0.670582	0.0020764	0.125956	0.0059688	36.3797	0.590403	160.545	3.6727	1.58657	0.0879976	83.4233	5.96872	2.08309	0.0639094	BlupOCS	SM	Matesel	Ssel1	Sgen4	Max5	60Deg	BlupOCS_60Deg_Max5	0.874044	NA
3241	3241	10	10	0.674447	0.00231486	0.138782	0.00631291	37.8261	0.636141	167.855	4.10419	1.61499	0.0793932	83.7325	6.60862	2.1547	0.0593173	BlupOCS	SM	Matesel	Ssel1	Sgen4	Max5	60Deg	BlupOCS_60Deg_Max5	0.861218	NA
3242	3242	11	10	0.679892	0.00225549	0.151926	0.00661192	39.3618	0.560493	175.42	3.86353	1.66215	0.0942736	84.6084	6.80512	2.22337	0.048368	BlupOCS	SM	Matesel	Ssel1	Sgen4	Max5	60Deg	BlupOCS_60Deg_Max5	0.848074	NA
3243	3243	12	10	0.684037	0.00216006	0.164741	0.00628789	40.8476	0.620807	182.649	4.74291	1.70672	0.102788	85.2601	6.44101	2.29283	0.0505205	BlupOCS	SM	Matesel	Ssel1	Sgen4	Max5	60Deg	BlupOCS_60Deg_Max5	0.835259	NA
3244	3244	13	10	0.688704	0.00335399	0.177394	0.00667574	42.2275	0.591809	189.946	4.12898	1.73047	0.10019	86.8516	6.64817	2.35982	0.0641393	BlupOCS	SM	Matesel	Ssel1	Sgen4	Max5	60Deg	BlupOCS_60Deg_Max5	0.822606	NA
3245	3245	14	10	0.693615	0.00223677	0.190521	0.00795418	43.5808	0.646138	196.125	3.51994	1.762	0.119704	85.7396	6.75361	2.4373	0.073147	BlupOCS	SM	Matesel	Ssel1	Sgen4	Max5	60Deg	BlupOCS_60Deg_Max5	0.809479	NA
3246	3246	15	10	0.697634	0.00319102	0.202251	0.00964828	44.8252	0.722382	201.831	4.12673	1.8064	0.116784	85.8223	7.02384	2.49801	0.0807397	BlupOCS	SM	Matesel	Ssel1	Sgen4	Max5	60Deg	BlupOCS_60Deg_Max5	0.797749	NA
3247	3247	16	10	0.702593	0.00382012	0.213918	0.0084906	46.0779	0.742441	208.25	4.19765	1.84078	0.10739	87.1345	6.20833	2.55259	0.0971455	BlupOCS	SM	Matesel	Ssel1	Sgen4	Max5	60Deg	BlupOCS_60Deg_Max5	0.786082	NA
3248	3248	17	10	0.707106	0.00283685	0.225492	0.00947382	47.199	0.75874	213.666	4.05989	1.87496	0.108688	87.8607	7.1935	2.60687	0.0987316	BlupOCS	SM	Matesel	Ssel1	Sgen4	Max5	60Deg	BlupOCS_60Deg_Max5	0.774508	NA
3249	3249	18	10	0.711636	0.00275532	0.238305	0.0109022	48.6382	0.844281	220.595	4.7523	1.91629	0.11137	88.3326	6.29412	2.67769	0.105884	BlupOCS	SM	Matesel	Ssel1	Sgen4	Max5	60Deg	BlupOCS_60Deg_Max5	0.761695	NA
3250	3250	19	10	0.715986	0.00359595	0.249274	0.00966684	49.9115	0.837041	227.368	4.43062	1.93976	0.119619	88.2525	6.23203	2.72937	0.109783	BlupOCS	SM	Matesel	Ssel1	Sgen4	Max5	60Deg	BlupOCS_60Deg_Max5	0.750726	NA
3251	3251	20	10	0.720846	0.0033227	0.261952	0.00996915	51.3234	0.76907	234.481	4.08897	1.98422	0.123198	89.42	7.3815	2.78794	0.106436	BlupOCS	SM	Matesel	Ssel1	Sgen4	Max5	60Deg	BlupOCS_60Deg_Max5	0.738048	NA
3252	3252	21	10	0.724588	0.00422359	0.275327	0.011026	52.6827	0.958164	241.607	5.13498	2.01657	0.126276	90.5407	8.59917	2.84521	0.113057	BlupOCS	SM	Matesel	Ssel1	Sgen4	Max5	60Deg	BlupOCS_60Deg_Max5	0.724673	NA
3253	3253	22	10	0.73026	0.00413961	0.286069	0.00982822	53.9781	0.963142	248.389	4.35331	2.05262	0.136523	91.6472	9.19505	2.89519	0.117877	BlupOCS	SM	Matesel	Ssel1	Sgen4	Max5	60Deg	BlupOCS_60Deg_Max5	0.713931	NA
3254	3254	23	10	0.733701	0.00387077	0.295584	0.00927377	54.953	0.769718	253.046	3.03871	2.07659	0.135802	91.7319	9.85582	2.94716	0.108598	BlupOCS	SM	Matesel	Ssel1	Sgen4	Max5	60Deg	BlupOCS_60Deg_Max5	0.704416	NA
3255	3255	24	10	0.738313	0.00387219	0.304823	0.00946285	55.8929	0.782306	257.57	2.54587	2.1028	0.133403	91.9267	10.0982	2.99363	0.111305	BlupOCS	SM	Matesel	Ssel1	Sgen4	Max5	60Deg	BlupOCS_60Deg_Max5	0.695177	NA
3256	3256	25	10	0.74175	0.00390432	0.315477	0.0101223	56.9793	0.862084	262.747	2.34409	2.14105	0.141855	93.1273	10.2959	3.04599	0.110978	BlupOCS	SM	Matesel	Ssel1	Sgen4	Max5	60Deg	BlupOCS_60Deg_Max5	0.684523	NA
3257	3257	26	10	0.745312	0.00308173	0.325428	0.0101237	58.0082	0.868043	267.62	3.12404	2.18139	0.139511	93.4169	10.6708	3.08858	0.119499	BlupOCS	SM	Matesel	Ssel1	Sgen4	Max5	60Deg	BlupOCS_60Deg_Max5	0.674572	NA
3258	3258	27	10	0.74886	0.00340189	0.334289	0.0104767	59.0346	0.823849	272.692	2.87341	2.21277	0.150191	93.3558	9.98249	3.13106	0.0997713	BlupOCS	SM	Matesel	Ssel1	Sgen4	Max5	60Deg	BlupOCS_60Deg_Max5	0.665711	NA
3259	3259	28	10	0.752323	0.00325609	0.344333	0.0111991	60.2416	0.883176	278.192	3.48174	2.25652	0.151922	93.3682	10.6569	3.19009	0.114158	BlupOCS	SM	Matesel	Ssel1	Sgen4	Max5	60Deg	BlupOCS_60Deg_Max5	0.655667	NA
3260	3260	29	10	0.756404	0.00335912	0.353615	0.0105235	61.2553	0.92998	283.374	3.38886	2.27803	0.155969	93.9073	11.5523	3.23832	0.10904	BlupOCS	SM	Matesel	Ssel1	Sgen4	Max5	60Deg	BlupOCS_60Deg_Max5	0.646385	NA
3261	3261	30	10	0.759546	0.00392982	0.362149	0.0102989	62.3063	1.00321	288.598	3.14297	2.30385	0.158381	93.8491	11.138	3.28692	0.118029	BlupOCS	SM	Matesel	Ssel1	Sgen4	Max5	60Deg	BlupOCS_60Deg_Max5	0.637851	NA
3262	3262	31	10	0.763994	0.00449372	0.372113	0.0104805	63.4999	1.05143	294.481	4.00116	2.33856	0.171561	93.643	10.8456	3.33789	0.119521	BlupOCS	SM	Matesel	Ssel1	Sgen4	Max5	60Deg	BlupOCS_60Deg_Max5	0.627887	NA
3294	3294	1	10	0.0192	0	0.0184	0	23.8047	0.3859	99.1775	2.1381	1.2112	0.0232	79.194	1.8364	1.5052	0.0213	BlupOCS	B1	Matesel	Ssel1	Sgen0	Max5	60Deg	BlupOCS_60Deg_Max5	0.9816	1
3295	3295	2	10	0.0192	0	0.058	0.0103	25.5402	0.5299	107.697	2.9282	1.2552	0.038	78.5733	4.1965	1.5851	0.0324	BlupOCS	B1	Matesel	Ssel1	Sgen0	Max5	60Deg	BlupOCS_60Deg_Max5	0.942	3
3296	3296	3	10	0.0287	0.0085	0.0819	0.0102	26.5726	0.7148	112.188	3.2459	1.2981	0.0642	80.7196	5.4213	1.6475	0.0499	BlupOCS	B1	Matesel	Ssel1	Sgen0	Max5	60Deg	BlupOCS_60Deg_Max5	0.9181	5
3297	3297	4	10	0.0594	0.0138	0.1134	0.0116	28.0329	0.9199	119.636	3.2349	1.3369	0.0839	80.8123	6.3688	1.7067	0.0685	BlupOCS	B1	Matesel	Ssel1	Sgen0	Max5	60Deg	BlupOCS_60Deg_Max5	0.8866	7
3298	3298	5	10	0.088	0.0201	0.1354	0.0199	29.3485	1.1323	126.055	5.5958	1.3789	0.0842	82.3026	8.2009	1.7695	0.0653	BlupOCS	B1	Matesel	Ssel1	Sgen0	Max5	60Deg	BlupOCS_60Deg_Max5	0.8646	9
3299	3299	6	10	0.1124	0.0223	0.1587	0.022	30.6996	1.3503	132.4	6.1546	1.423	0.0873	82.3366	11.3357	1.8342	0.0621	BlupOCS	B1	Matesel	Ssel1	Sgen0	Max5	60Deg	BlupOCS_60Deg_Max5	0.8413	11
3300	3300	7	10	0.1412	0.0243	0.1832	0.0249	31.9798	1.3704	139.286	6.2924	1.4453	0.1105	83.3108	11.3432	1.8899	0.0701	BlupOCS	B1	Matesel	Ssel1	Sgen0	Max5	60Deg	BlupOCS_60Deg_Max5	0.8168	13
3301	3301	8	10	0.1606	0.0255	0.2039	0.0232	33.1836	1.2447	145.264	4.3868	1.4834	0.1227	83.9431	10.7759	1.9407	0.0721	BlupOCS	B1	Matesel	Ssel1	Sgen0	Max5	60Deg	BlupOCS_60Deg_Max5	0.7961	15
3302	3302	9	10	0.1845	0.0232	0.2266	0.0238	34.6624	1.3245	152.579	5.9278	1.5385	0.1247	85.7227	10.567	2.0008	0.0652	BlupOCS	B1	Matesel	Ssel1	Sgen0	Max5	60Deg	BlupOCS_60Deg_Max5	0.7734	17
3303	3303	10	10	0.2099	0.0225	0.2513	0.0277	35.7588	1.6315	158.103	6.6754	1.567	0.1574	84.9333	12.0347	2.0442	0.0917	BlupOCS	B1	Matesel	Ssel1	Sgen0	Max5	60Deg	BlupOCS_60Deg_Max5	0.7487	19
3304	3304	11	10	0.2347	0.0253	0.2693	0.0244	36.6715	1.6833	162.339	6.9484	1.6088	0.1539	85.7411	12.8127	2.0816	0.1064	BlupOCS	B1	Matesel	Ssel1	Sgen0	Max5	60Deg	BlupOCS_60Deg_Max5	0.7307	21
3305	3305	12	10	0.2557	0.0245	0.2916	0.0242	37.8102	1.7955	167.971	7.5624	1.6365	0.1744	85.6214	13.7952	2.1351	0.1088	BlupOCS	B1	Matesel	Ssel1	Sgen0	Max5	60Deg	BlupOCS_60Deg_Max5	0.7084	23
3306	3306	13	10	0.2752	0.0234	0.3085	0.025	38.7286	1.822	172.1	7.8191	1.6732	0.1841	85.258	12.8899	2.1769	0.11	BlupOCS	B1	Matesel	Ssel1	Sgen0	Max5	60Deg	BlupOCS_60Deg_Max5	0.6915	25
3307	3307	14	10	0.29	0.0239	0.3264	0.0217	39.8838	1.7135	177.796	8.01	1.7076	0.1925	85.9381	12.7911	2.2296	0.0938	BlupOCS	B1	Matesel	Ssel1	Sgen0	Max5	60Deg	BlupOCS_60Deg_Max5	0.6736	27
3308	3308	15	10	0.3088	0.0255	0.3424	0.0227	40.7878	1.7865	181.815	8.1608	1.7397	0.1839	85.2232	12.5463	2.2743	0.1128	BlupOCS	B1	Matesel	Ssel1	Sgen0	Max5	60Deg	BlupOCS_60Deg_Max5	0.6576	29
3309	3309	16	10	0.3276	0.0241	0.3588	0.0227	41.8049	1.7885	186.593	8.3341	1.7724	0.1849	84.9216	11.8313	2.3219	0.1259	BlupOCS	B1	Matesel	Ssel1	Sgen0	Max5	60Deg	BlupOCS_60Deg_Max5	0.6412	31
3310	3310	17	10	0.3432	0.0214	0.3747	0.02	42.6267	1.7054	190.669	7.8634	1.7995	0.1816	84.9453	11.8501	2.3538	0.1133	BlupOCS	B1	Matesel	Ssel1	Sgen0	Max5	60Deg	BlupOCS_60Deg_Max5	0.6253	33
3311	3311	18	10	0.3602	0.0193	0.3895	0.0202	43.6907	1.5091	196.369	7.7059	1.8159	0.1942	85.9942	13.2301	2.4041	0.1007	BlupOCS	B1	Matesel	Ssel1	Sgen0	Max5	60Deg	BlupOCS_60Deg_Max5	0.6105	35
3312	3312	19	10	0.3791	0.0209	0.4061	0.0212	44.755	1.5907	201.711	7.6083	1.8591	0.1908	87.5591	13.8452	2.4428	0.1188	BlupOCS	B1	Matesel	Ssel1	Sgen0	Max5	60Deg	BlupOCS_60Deg_Max5	0.5939	37
3313	3313	20	10	0.3943	0.0231	0.4207	0.0217	45.7115	1.5519	206.182	7.5648	1.8817	0.2052	88.2582	14.5375	2.5007	0.1056	BlupOCS	B1	Matesel	Ssel1	Sgen0	Max5	60Deg	BlupOCS_60Deg_Max5	0.5793	39
3314	3314	21	10	0.4081	0.0244	0.436	0.0205	46.671	1.6602	211.162	8.1935	1.9002	0.2133	88.5569	14.1722	2.5447	0.1034	BlupOCS	B1	Matesel	Ssel1	Sgen0	Max5	60Deg	BlupOCS_60Deg_Max5	0.564	41
3315	3315	22	10	0.4278	0.0227	0.4523	0.022	47.5913	1.8819	215.352	9.462	1.9402	0.2273	87.5088	12.3498	2.5784	0.1134	BlupOCS	B1	Matesel	Ssel1	Sgen0	Max5	60Deg	BlupOCS_60Deg_Max5	0.5477	43
3316	3316	23	10	0.4391	0.0221	0.4645	0.0199	48.2607	1.8615	218.795	8.8727	1.9544	0.2368	87.663	13.3618	2.6086	0.1168	BlupOCS	B1	Matesel	Ssel1	Sgen0	Max5	60Deg	BlupOCS_60Deg_Max5	0.5355	45
3317	3317	24	10	0.4526	0.0206	0.4779	0.0197	49.2293	1.7221	223.269	8.4124	1.9841	0.2462	87.4652	12.8551	2.6583	0.111	BlupOCS	B1	Matesel	Ssel1	Sgen0	Max5	60Deg	BlupOCS_60Deg_Max5	0.5221	47
3318	3318	25	10	0.4671	0.0202	0.491	0.021	50.1929	1.6925	228.083	8.0708	2.0167	0.2657	88.4536	13.1057	2.6982	0.1119	BlupOCS	B1	Matesel	Ssel1	Sgen0	Max5	60Deg	BlupOCS_60Deg_Max5	0.509	49
3319	3319	26	10	0.4792	0.024	0.5031	0.0207	51.0968	1.8428	232.164	8.1608	2.0545	0.2726	88.4612	12.323	2.7389	0.1182	BlupOCS	B1	Matesel	Ssel1	Sgen0	Max5	60Deg	BlupOCS_60Deg_Max5	0.4969	51
3320	3320	27	10	0.4942	0.0226	0.5148	0.0197	51.894	1.8081	236.164	8.2151	2.0733	0.2757	88.7019	13.3028	2.7766	0.1102	BlupOCS	B1	Matesel	Ssel1	Sgen0	Max5	60Deg	BlupOCS_60Deg_Max5	0.4852	53
3321	3321	28	10	0.5046	0.0205	0.5249	0.0185	52.6813	1.7869	240.428	9.0407	2.0935	0.2758	90.5732	13.2704	2.8096	0.1063	BlupOCS	B1	Matesel	Ssel1	Sgen0	Max5	60Deg	BlupOCS_60Deg_Max5	0.4751	55
3322	3322	29	10	0.5168	0.0175	0.5362	0.0178	53.5144	1.8538	244.537	9.6144	2.12	0.2689	91.2102	13.5879	2.8465	0.1	BlupOCS	B1	Matesel	Ssel1	Sgen0	Max5	60Deg	BlupOCS_60Deg_Max5	0.4638	57
3323	3323	30	10	0.5289	0.0191	0.5462	0.0182	54.2138	1.8017	247.922	9.015	2.1429	0.2754	91.1575	14.0309	2.8763	0.1109	BlupOCS	B1	Matesel	Ssel1	Sgen0	Max5	60Deg	BlupOCS_60Deg_Max5	0.4538	59
3324	3324	31	10	0.5365	0.0184	0.5563	0.0159	54.9234	1.8103	251.411	8.6229	2.1615	0.2743	91.6652	13.8189	2.9118	0.1185	BlupOCS	B1	Matesel	Ssel1	Sgen0	Max5	60Deg	BlupOCS_60Deg_Max5	0.4437	61
3356	3356	1	10	0.5309	NA	0.0189	NA	23.8144	0.3495	99.5005	2.3465	1.2033	0.0196	79.6454	2.6343	1.5065	0.0235	BlupOCS	B1	Matesel	Ssel1	Sgen3	Max5	60Deg	BlupOCS_60Deg_Max5	0.9811	1
3357	3357	2	10	0.5353	NA	0.0507	0.008	26.5319	0.4791	112.972	2.7208	1.2863	0.0471	80.5283	1.8304	1.6225	0.0374	BlupOCS	B1	Matesel	Ssel1	Sgen3	Max5	60Deg	BlupOCS_60Deg_Max5	0.9493	4
3358	3358	3	10	0.5365	0.0018	0.0833	0.0138	28.802	0.8069	124.136	4.7574	1.3489	0.0598	81.781	5.1237	1.7313	0.0588	BlupOCS	B1	Matesel	Ssel1	Sgen3	Max5	60Deg	BlupOCS_60Deg_Max5	0.9167	7
3359	3359	4	10	0.5467	0.0061	0.1067	0.0144	30.9702	0.803	135.477	5.2433	1.4184	0.0672	86.5114	5.2868	1.82	0.0681	BlupOCS	B1	Matesel	Ssel1	Sgen3	Max5	60Deg	BlupOCS_60Deg_Max5	0.8933	10
3360	3360	5	10	0.5582	0.0059	0.1305	0.0148	33.0888	0.8975	146.737	4.8632	1.4696	0.0848	88.4598	4.865	1.9044	0.056	BlupOCS	B1	Matesel	Ssel1	Sgen3	Max5	60Deg	BlupOCS_60Deg_Max5	0.8695	13
3361	3361	6	10	0.5697	0.0074	0.1553	0.0162	35.1464	0.9384	156.728	3.7214	1.5325	0.0891	89.5019	6.4135	2.0008	0.0787	BlupOCS	B1	Matesel	Ssel1	Sgen3	Max5	60Deg	BlupOCS_60Deg_Max5	0.8447	16
3362	3362	7	10	0.5843	0.009	0.1777	0.0138	37.2206	1.0368	166.918	4.1472	1.5976	0.0926	91.1732	7.0885	2.0954	0.087	BlupOCS	B1	Matesel	Ssel1	Sgen3	Max5	60Deg	BlupOCS_60Deg_Max5	0.8223	19
3363	3363	8	10	0.5942	0.0084	0.1968	0.0138	39.069	0.9824	176.142	5.0473	1.6481	0.0819	92.283	5.909	2.1804	0.0806	BlupOCS	B1	Matesel	Ssel1	Sgen3	Max5	60Deg	BlupOCS_60Deg_Max5	0.8032	22
3364	3364	9	10	0.6069	0.0068	0.2195	0.0195	41.0934	1.1482	186.263	6.6117	1.7121	0.0868	93.8451	7.4214	2.2662	0.0858	BlupOCS	B1	Matesel	Ssel1	Sgen3	Max5	60Deg	BlupOCS_60Deg_Max5	0.7805	25
3365	3365	10	10	0.6169	0.0074	0.2454	0.0184	42.9903	1.0117	195.753	6.4687	1.7618	0.1037	94.5278	9.1625	2.3526	0.1087	BlupOCS	B1	Matesel	Ssel1	Sgen3	Max5	60Deg	BlupOCS_60Deg_Max5	0.7546	28
3366	3366	11	10	0.6262	0.0075	0.2675	0.0165	44.6577	1.1733	204.662	7.4537	1.8031	0.1105	96.6303	8.9634	2.4191	0.1114	BlupOCS	B1	Matesel	Ssel1	Sgen3	Max5	60Deg	BlupOCS_60Deg_Max5	0.7325	31
3367	3367	12	10	0.6353	0.0076	0.2851	0.0154	46.4442	1.411	212.846	8.0194	1.8688	0.1164	96.3006	9.175	2.5025	0.1314	BlupOCS	B1	Matesel	Ssel1	Sgen3	Max5	60Deg	BlupOCS_60Deg_Max5	0.7149	34
3368	3368	13	10	0.6476	0.0087	0.2965	0.0095	47.9386	1.1651	220.398	7.1682	1.9016	0.1297	98.2763	9.9653	2.581	0.1213	BlupOCS	B1	Matesel	Ssel1	Sgen3	Max5	60Deg	BlupOCS_60Deg_Max5	0.7035	37
3369	3369	14	10	0.6543	0.0085	0.3074	0.0133	49.4533	1.5273	227.031	8.0232	1.9586	0.1135	97.8883	9.9968	2.66	0.159	BlupOCS	B1	Matesel	Ssel1	Sgen3	Max5	60Deg	BlupOCS_60Deg_Max5	0.6926	40
3370	3370	15	10	0.6642	0.0086	0.3233	0.0204	51.1077	1.49	235.398	7.3334	2.005	0.1106	98.0996	11.0137	2.7277	0.1657	BlupOCS	B1	Matesel	Ssel1	Sgen3	Max5	60Deg	BlupOCS_60Deg_Max5	0.6767	43
3371	3371	16	10	0.6724	0.0077	0.343	0.0158	52.8204	1.4877	244.295	7.3144	2.045	0.1171	98.7625	12.7832	2.7997	0.1783	BlupOCS	B1	Matesel	Ssel1	Sgen3	Max5	60Deg	BlupOCS_60Deg_Max5	0.657	46
3372	3372	17	10	0.6799	0.0081	0.3598	0.012	54.1227	1.372	250.664	7.3617	2.0794	0.1271	98.9558	13.3713	2.8624	0.1606	BlupOCS	B1	Matesel	Ssel1	Sgen3	Max5	60Deg	BlupOCS_60Deg_Max5	0.6402	49
3373	3373	18	10	0.6891	0.0072	0.378	0.0101	55.7832	1.6014	258.208	8.6663	2.1463	0.1338	99.11	13.6383	2.9385	0.1695	BlupOCS	B1	Matesel	Ssel1	Sgen3	Max5	60Deg	BlupOCS_60Deg_Max5	0.622	52
3374	3374	19	10	0.6948	0.0058	0.3932	0.02	57.3073	1.4319	265.911	8.0987	2.1876	0.1284	100.008	11.717	3.0056	0.1776	BlupOCS	B1	Matesel	Ssel1	Sgen3	Max5	60Deg	BlupOCS_60Deg_Max5	0.6068	55
3375	3375	20	10	0.7033	0.0049	0.416	0.0206	58.8164	1.5651	273.054	8.6924	2.2321	0.1403	99.5176	12.0461	3.0782	0.1808	BlupOCS	B1	Matesel	Ssel1	Sgen3	Max5	60Deg	BlupOCS_60Deg_Max5	0.584	58
3376	3376	21	10	0.7125	0.0073	0.448	0.0146	60.4983	1.644	281.579	9.1541	2.2709	0.1456	100.247	12.3425	3.1567	0.1903	BlupOCS	B1	Matesel	Ssel1	Sgen3	Max5	60Deg	BlupOCS_60Deg_Max5	0.552	61
3377	3377	22	10	0.7191	0.0057	0.4623	0.0104	61.9035	1.7764	288.38	9.7376	2.3178	0.1369	100.772	12.9509	3.2187	0.2041	BlupOCS	B1	Matesel	Ssel1	Sgen3	Max5	60Deg	BlupOCS_60Deg_Max5	0.5377	64
3378	3378	23	10	0.7256	0.0056	0.474	0.0105	63.1188	1.7346	294.418	10.3414	2.357	0.1416	101.458	13.3559	3.2694	0.197	BlupOCS	B1	Matesel	Ssel1	Sgen3	Max5	60Deg	BlupOCS_60Deg_Max5	0.526	67
3379	3379	24	10	0.7329	0.0057	0.4858	0.0121	64.3486	1.5126	300.515	9.893	2.3807	0.1485	101.362	13.7085	3.333	0.1822	BlupOCS	B1	Matesel	Ssel1	Sgen3	Max5	60Deg	BlupOCS_60Deg_Max5	0.5142	70
3380	3380	25	10	0.7385	0.0057	0.4988	0.0086	65.5847	1.4702	306.282	9.8283	2.4281	0.1455	101.673	14.4242	3.3879	0.1826	BlupOCS	B1	Matesel	Ssel1	Sgen3	Max5	60Deg	BlupOCS_60Deg_Max5	0.5012	73
3381	3381	26	10	0.745	0.0063	0.5069	0.0049	66.917	1.5483	312.825	10.2749	2.4668	0.1412	103.047	13.3658	3.4532	0.1782	BlupOCS	B1	Matesel	Ssel1	Sgen3	Max5	60Deg	BlupOCS_60Deg_Max5	0.4931	76
3382	3382	27	10	0.751	0.0049	0.512	0.0028	68.2955	1.7049	319.911	10.8027	2.5113	0.1369	103.844	12.6751	3.503	0.1811	BlupOCS	B1	Matesel	Ssel1	Sgen3	Max5	60Deg	BlupOCS_60Deg_Max5	0.488	79
3383	3383	28	10	0.7561	0.0053	0.516	0.0023	69.7099	1.636	327.019	10.7146	2.5507	0.1424	104.715	13.1987	3.5658	0.1726	BlupOCS	B1	Matesel	Ssel1	Sgen3	Max5	60Deg	BlupOCS_60Deg_Max5	0.484	82
3384	3384	29	10	0.7625	0.0055	0.5196	0.0037	70.995	1.9579	333.347	12.2161	2.5885	0.1377	105.231	14.6742	3.624	0.1752	BlupOCS	B1	Matesel	Ssel1	Sgen3	Max5	60Deg	BlupOCS_60Deg_Max5	0.4804	85
3385	3385	30	10	0.7689	0.0053	0.5232	0.0046	72.1751	2.0478	338.994	12.4174	2.627	0.1404	106.177	14.6498	3.6813	0.1733	BlupOCS	B1	Matesel	Ssel1	Sgen3	Max5	60Deg	BlupOCS_60Deg_Max5	0.4768	88
3386	3386	31	10	0.7737	0.005	0.5299	0.0067	73.398	1.8566	344.786	11.8138	2.6566	0.1459	106.842	15.1111	3.7511	0.1603	BlupOCS	B1	Matesel	Ssel1	Sgen3	Max5	60Deg	BlupOCS_60Deg_Max5	0.4701	91
3403	3403	1	10	0.6707	NA	0.019	NA	23.8489	0.4003	99.4829	2.7703	1.2119	0.0234	79.9108	3.087	1.5081	0.0152	BlupOCS	B1	Matesel	Ssel1	Sgen5	Max5	60Deg	BlupOCS_60Deg_Max5	0.981	1
3404	3404	2	10	0.6739	NA	0.048	0.0047	26.816	0.5588	114.053	4.5952	1.2903	0.058	80.6929	3.1836	1.6503	0.0352	BlupOCS	B1	Matesel	Ssel1	Sgen5	Max5	60Deg	BlupOCS_60Deg_Max5	0.952	5
3405	3405	3	10	0.6744	0.0007	0.0682	0.0052	29.0771	0.6909	125.639	5.4024	1.3508	0.0734	84.1995	6.0962	1.7557	0.038	BlupOCS	B1	Matesel	Ssel1	Sgen5	Max5	60Deg	BlupOCS_60Deg_Max5	0.9318	9
3406	3406	4	10	0.6797	0.0019	0.0907	0.0055	31.429	0.6802	137.358	4.5747	1.423	0.0823	85.3965	7.6628	1.8557	0.0588	BlupOCS	B1	Matesel	Ssel1	Sgen5	Max5	60Deg	BlupOCS_60Deg_Max5	0.9093	13
3407	3407	5	10	0.6864	0.0026	0.1158	0.0088	33.3425	0.7456	147.269	4.9736	1.4787	0.0979	86.2308	7.917	1.927	0.0639	BlupOCS	B1	Matesel	Ssel1	Sgen5	Max5	60Deg	BlupOCS_60Deg_Max5	0.8842	17
3408	3408	6	10	0.6944	0.0029	0.1403	0.0054	35.4003	0.977	157.213	5.9528	1.5498	0.1068	88.605	6.1806	2.0233	0.081	BlupOCS	B1	Matesel	Ssel1	Sgen5	Max5	60Deg	BlupOCS_60Deg_Max5	0.8597	21
3409	3409	7	10	0.7017	0.0026	0.1652	0.0123	37.4297	0.9133	166.356	6.8759	1.6355	0.1171	87.4563	7.7943	2.1089	0.0742	BlupOCS	B1	Matesel	Ssel1	Sgen5	Max5	60Deg	BlupOCS_60Deg_Max5	0.8348	25
3410	3410	8	10	0.7094	0.002	0.1936	0.015	39.532	1.0373	176.802	7.5199	1.7026	0.1235	89.8751	9.5745	2.2032	0.0909	BlupOCS	B1	Matesel	Ssel1	Sgen5	Max5	60Deg	BlupOCS_60Deg_Max5	0.8064	29
3411	3411	9	10	0.7175	0.0035	0.2228	0.0124	41.4639	1.1618	186.849	8.3462	1.7441	0.1008	91.479	9.7555	2.2916	0.1063	BlupOCS	B1	Matesel	Ssel1	Sgen5	Max5	60Deg	BlupOCS_60Deg_Max5	0.7772	33
3412	3412	10	10	0.7261	0.0038	0.2408	0.0077	43.4872	1.1223	196.601	8.8578	1.8003	0.1317	90.5931	9.7889	2.3854	0.0921	BlupOCS	B1	Matesel	Ssel1	Sgen5	Max5	60Deg	BlupOCS_60Deg_Max5	0.7592	37
3413	3413	11	10	0.7345	0.0043	0.2569	0.0101	45.2743	1.1198	205.438	8.5929	1.8602	0.1214	92.2457	10.8917	2.4623	0.101	BlupOCS	B1	Matesel	Ssel1	Sgen5	Max5	60Deg	BlupOCS_60Deg_Max5	0.7431	41
3414	3414	12	10	0.7412	0.0044	0.2728	0.0136	47.2686	1.1869	214.351	8.8141	1.9442	0.1051	93.3274	11.118	2.5592	0.1081	BlupOCS	B1	Matesel	Ssel1	Sgen5	Max5	60Deg	BlupOCS_60Deg_Max5	0.7272	45
3415	3415	13	10	0.7467	0.0053	0.2904	0.0156	49.004	1.3402	223.037	8.4471	1.9927	0.0939	93.0938	10.8198	2.6312	0.1214	BlupOCS	B1	Matesel	Ssel1	Sgen5	Max5	60Deg	BlupOCS_60Deg_Max5	0.7096	49
3416	3416	14	10	0.7544	0.0042	0.3168	0.0208	50.578	1.2888	231.032	8.0343	2.0318	0.0923	94.3786	11.0818	2.7043	0.1167	BlupOCS	B1	Matesel	Ssel1	Sgen5	Max5	60Deg	BlupOCS_60Deg_Max5	0.6832	53
3417	3417	15	10	0.7596	0.0044	0.3367	0.0184	52.3748	1.5039	240.294	8.6378	2.0796	0.0883	96.3754	12.1715	2.7828	0.1334	BlupOCS	B1	Matesel	Ssel1	Sgen5	Max5	60Deg	BlupOCS_60Deg_Max5	0.6633	57
3418	3418	16	10	0.7661	0.0041	0.3573	0.0182	53.9906	1.6316	248.074	8.4708	2.1464	0.0753	97.6102	12.8919	2.8458	0.136	BlupOCS	B1	Matesel	Ssel1	Sgen5	Max5	60Deg	BlupOCS_60Deg_Max5	0.6427	61
3450	3450	1	10	0.0455	0	0.0071	0	23.8886	0.2243	99.946	1.1712	1.2033	0.0249	78.9526	1.9651	1.506	0.0184	BlupOCS	B2	Matesel	Ssel1	Sgen0	Max5	60Deg	BlupOCS_60Deg_Max5	0.9929	1
3451	3451	2	10	0.0455	0	0.0313	0.0075	25.875	0.45	109.978	2.5919	1.268	0.0566	80.8048	3.7696	1.5865	0.0548	BlupOCS	B2	Matesel	Ssel1	Sgen0	Max5	60Deg	BlupOCS_60Deg_Max5	0.9687	3
3452	3452	3	10	0.0539	0.0061	0.0453	0.0083	27.2313	0.5037	116.876	3.0171	1.2975	0.0558	80.8461	3.2795	1.6482	0.0529	BlupOCS	B2	Matesel	Ssel1	Sgen0	Max5	60Deg	BlupOCS_60Deg_Max5	0.9547	5
3453	3453	4	10	0.0679	0.0054	0.0584	0.0074	28.5415	0.4718	123.335	2.7342	1.3389	0.047	82.0361	4.5669	1.7076	0.0558	BlupOCS	B2	Matesel	Ssel1	Sgen0	Max5	60Deg	BlupOCS_60Deg_Max5	0.9416	7
3454	3454	5	10	0.0832	0.0076	0.0737	0.01	29.9787	0.5647	130.235	3.0573	1.3738	0.0487	81.6902	6.0734	1.7812	0.0597	BlupOCS	B2	Matesel	Ssel1	Sgen0	Max5	60Deg	BlupOCS_60Deg_Max5	0.9263	9
3455	3455	6	10	0.0954	0.008	0.086	0.0079	31.2253	0.6663	136.67	3.5208	1.4065	0.0585	83.6982	5.8889	1.8387	0.0685	BlupOCS	B2	Matesel	Ssel1	Sgen0	Max5	60Deg	BlupOCS_60Deg_Max5	0.914	11
3456	3456	7	10	0.109	0.0069	0.099	0.0096	32.5596	0.6888	143.733	2.8595	1.4363	0.0695	85.0191	4.9502	1.8956	0.0663	BlupOCS	B2	Matesel	Ssel1	Sgen0	Max5	60Deg	BlupOCS_60Deg_Max5	0.901	13
3457	3457	8	10	0.1226	0.0085	0.1119	0.0097	33.9277	0.6014	150.206	3.2314	1.4873	0.0785	85.9749	5.2333	1.9577	0.0609	BlupOCS	B2	Matesel	Ssel1	Sgen0	Max5	60Deg	BlupOCS_60Deg_Max5	0.8881	15
3458	3458	9	10	0.1336	0.0089	0.1263	0.01	35.3797	0.5905	158.138	2.4488	1.5213	0.0907	87.5607	4.5291	2.0106	0.064	BlupOCS	B2	Matesel	Ssel1	Sgen0	Max5	60Deg	BlupOCS_60Deg_Max5	0.8737	17
3459	3459	10	10	0.1461	0.0111	0.1377	0.008	36.4974	0.5253	163.643	2.2858	1.5619	0.0952	88.4493	5.5041	2.0558	0.0771	BlupOCS	B2	Matesel	Ssel1	Sgen0	Max5	60Deg	BlupOCS_60Deg_Max5	0.8623	19
3460	3460	11	10	0.1581	0.0074	0.1536	0.0084	37.8964	0.3865	170.131	4.1834	1.6077	0.0855	87.4563	6.5035	2.1205	0.0714	BlupOCS	B2	Matesel	Ssel1	Sgen0	Max5	60Deg	BlupOCS_60Deg_Max5	0.8464	21
3461	3461	12	10	0.1733	0.0102	0.1677	0.0093	39.1528	0.5253	176.727	4.7644	1.6393	0.0888	87.3282	7.2535	2.166	0.0659	BlupOCS	B2	Matesel	Ssel1	Sgen0	Max5	60Deg	BlupOCS_60Deg_Max5	0.8323	23
3462	3462	13	10	0.188	0.0091	0.1826	0.0125	40.4305	0.6239	183.481	5.5551	1.6658	0.0842	88.8992	7.3288	2.2242	0.0613	BlupOCS	B2	Matesel	Ssel1	Sgen0	Max5	60Deg	BlupOCS_60Deg_Max5	0.8174	25
3463	3463	14	10	0.2023	0.0093	0.1956	0.0129	41.7156	0.7859	189.762	6.3913	1.7098	0.0789	89.6334	9.4092	2.2789	0.0551	BlupOCS	B2	Matesel	Ssel1	Sgen0	Max5	60Deg	BlupOCS_60Deg_Max5	0.8044	27
3464	3464	15	10	0.216	0.0119	0.2088	0.0128	42.9951	0.8427	195.442	6.0117	1.7495	0.0776	89.1501	8.6664	2.3506	0.0708	BlupOCS	B2	Matesel	Ssel1	Sgen0	Max5	60Deg	BlupOCS_60Deg_Max5	0.7912	29
3465	3465	16	10	0.2307	0.014	0.2221	0.0146	44.3051	0.9679	202.213	5.783	1.7854	0.0924	90.0019	9.1418	2.4034	0.077	BlupOCS	B2	Matesel	Ssel1	Sgen0	Max5	60Deg	BlupOCS_60Deg_Max5	0.7779	31
3466	3466	17	10	0.2419	0.0117	0.236	0.0149	45.571	1.0296	208.691	6.4391	1.8181	0.0834	89.5116	8.211	2.4522	0.0758	BlupOCS	B2	Matesel	Ssel1	Sgen0	Max5	60Deg	BlupOCS_60Deg_Max5	0.764	33
3467	3467	18	10	0.2541	0.0158	0.2485	0.0181	46.7763	1.1846	214.681	6.5694	1.8484	0.0884	90.6633	6.4924	2.5131	0.0911	BlupOCS	B2	Matesel	Ssel1	Sgen0	Max5	60Deg	BlupOCS_60Deg_Max5	0.7515	35
3468	3468	19	10	0.2661	0.0177	0.2601	0.0204	47.7262	1.2274	219.862	6.2847	1.8751	0.0878	91.8069	5.5976	2.5442	0.1035	BlupOCS	B2	Matesel	Ssel1	Sgen0	Max5	60Deg	BlupOCS_60Deg_Max5	0.7399	37
3469	3469	20	10	0.2804	0.0187	0.2696	0.0221	48.8136	1.2489	224.943	6.7073	1.9094	0.0764	92.941	6.1489	2.6034	0.109	BlupOCS	B2	Matesel	Ssel1	Sgen0	Max5	60Deg	BlupOCS_60Deg_Max5	0.7304	39
3470	3470	21	10	0.2895	0.0204	0.2817	0.0217	50.0603	1.3484	231.163	6.6296	1.9516	0.0761	93.8187	6.5346	2.6535	0.1186	BlupOCS	B2	Matesel	Ssel1	Sgen0	Max5	60Deg	BlupOCS_60Deg_Max5	0.7183	41
3471	3471	22	10	0.2997	0.0214	0.2914	0.0215	51.1175	1.2888	236.249	6.1735	1.9882	0.0818	93.0656	7.3098	2.6945	0.1273	BlupOCS	B2	Matesel	Ssel1	Sgen0	Max5	60Deg	BlupOCS_60Deg_Max5	0.7086	43
3472	3472	23	10	0.3097	0.0213	0.301	0.0214	52.2332	1.3777	240.793	6.4135	2.0414	0.0904	91.5067	7.5198	2.7472	0.133	BlupOCS	B2	Matesel	Ssel1	Sgen0	Max5	60Deg	BlupOCS_60Deg_Max5	0.699	45
3473	3473	24	10	0.32	0.0204	0.3115	0.0198	53.2796	1.41	245.905	6.4134	2.0735	0.0881	92.1289	8.0354	2.7955	0.1353	BlupOCS	B2	Matesel	Ssel1	Sgen0	Max5	60Deg	BlupOCS_60Deg_Max5	0.6885	47
3474	3474	25	10	0.3309	0.0196	0.3226	0.0208	54.3564	1.4668	250.96	6.4471	2.1091	0.1011	92.6386	7.6696	2.8491	0.1226	BlupOCS	B2	Matesel	Ssel1	Sgen0	Max5	60Deg	BlupOCS_60Deg_Max5	0.6774	49
3475	3475	26	10	0.3387	0.0205	0.3324	0.0193	55.2814	1.4628	255.467	6.8124	2.133	0.101	92.5799	6.771	2.8936	0.1306	BlupOCS	B2	Matesel	Ssel1	Sgen0	Max5	60Deg	BlupOCS_60Deg_Max5	0.6676	51
3476	3476	27	10	0.3504	0.019	0.3409	0.0172	56.346	1.3837	261.269	6.5007	2.1544	0.1079	93.5752	7.0024	2.9355	0.1353	BlupOCS	B2	Matesel	Ssel1	Sgen0	Max5	60Deg	BlupOCS_60Deg_Max5	0.6591	53
3477	3477	28	10	0.3575	0.0181	0.3498	0.0174	57.3442	1.5137	265.54	6.9541	2.1888	0.1098	92.33	7.2391	2.9894	0.1347	BlupOCS	B2	Matesel	Ssel1	Sgen0	Max5	60Deg	BlupOCS_60Deg_Max5	0.6502	55
3478	3478	29	10	0.3673	0.0174	0.3582	0.0172	58.2987	1.5806	270.583	7.2276	2.2103	0.11	93.4673	8.1139	3.0311	0.1363	BlupOCS	B2	Matesel	Ssel1	Sgen0	Max5	60Deg	BlupOCS_60Deg_Max5	0.6418	57
3479	3479	30	10	0.375	0.0172	0.3669	0.0176	59.3556	1.5901	275.909	7.0728	2.2445	0.1201	95.1996	9.0472	3.078	0.1406	BlupOCS	B2	Matesel	Ssel1	Sgen0	Max5	60Deg	BlupOCS_60Deg_Max5	0.6331	59
3480	3480	31	10	0.3839	0.0175	0.3748	0.0177	60.3022	1.7637	280.663	7.35	2.2758	0.1294	94.2229	9.2606	3.1081	0.1488	BlupOCS	B2	Matesel	Ssel1	Sgen0	Max5	60Deg	BlupOCS_60Deg_Max5	0.6252	61
3512	3512	1	10	0.5305	0	0.0076	NA	23.9096	0.2151	100.041	1.0121	1.2061	0.0189	78.8406	2.4302	1.5044	0.0168	BlupOCS	B2	Matesel	Ssel1	Sgen3	Max5	60Deg	BlupOCS_60Deg_Max5	0.9924	1
3513	3513	2	10	0.5412	NA	0.0249	0.0031	26.4924	0.2974	112.858	2.7089	1.2769	0.0516	80.7226	2.6955	1.627	0.0229	BlupOCS	B2	Matesel	Ssel1	Sgen3	Max5	60Deg	BlupOCS_60Deg_Max5	0.9751	4
3514	3514	3	10	0.5428	0.0013	0.0414	0.0057	28.5707	0.4678	123.36	3.0812	1.3308	0.0612	81.3047	2.5224	1.718	0.0382	BlupOCS	B2	Matesel	Ssel1	Sgen3	Max5	60Deg	BlupOCS_60Deg_Max5	0.9586	7
3515	3515	4	10	0.5469	0.0018	0.0557	0.0077	30.5678	0.4921	133.152	4.1144	1.3935	0.0651	82.4569	3.7927	1.8075	0.0331	BlupOCS	B2	Matesel	Ssel1	Sgen3	Max5	60Deg	BlupOCS_60Deg_Max5	0.9443	10
3516	3516	5	10	0.5533	0.0029	0.0693	0.0076	32.6283	0.7285	143.926	5.1789	1.445	0.0687	85.0798	5.6602	1.8972	0.0444	BlupOCS	B2	Matesel	Ssel1	Sgen3	Max5	60Deg	BlupOCS_60Deg_Max5	0.9307	13
3517	3517	6	10	0.561	0.0037	0.0836	0.0089	34.5293	0.8306	153.103	5.3569	1.4915	0.0634	84.102	5.0768	1.9903	0.0566	BlupOCS	B2	Matesel	Ssel1	Sgen3	Max5	60Deg	BlupOCS_60Deg_Max5	0.9164	16
3518	3518	7	10	0.5676	0.0051	0.0973	0.009	36.4665	0.9025	162.753	6.0837	1.5611	0.0653	86.3497	4.5383	2.0689	0.0538	BlupOCS	B2	Matesel	Ssel1	Sgen3	Max5	60Deg	BlupOCS_60Deg_Max5	0.9027	19
3519	3519	8	10	0.5738	0.0048	0.1097	0.0102	38.3137	0.8077	171.427	5.997	1.6279	0.0881	87.5193	5.5321	2.1563	0.0503	BlupOCS	B2	Matesel	Ssel1	Sgen3	Max5	60Deg	BlupOCS_60Deg_Max5	0.8903	22
3520	3520	9	10	0.5789	0.0047	0.1227	0.0112	40.2066	0.8775	180.888	6.3584	1.6806	0.0762	87.9412	7.563	2.2386	0.0505	BlupOCS	B2	Matesel	Ssel1	Sgen3	Max5	60Deg	BlupOCS_60Deg_Max5	0.8773	25
3521	3521	10	10	0.5855	0.0038	0.1373	0.0133	41.9425	0.8519	189.469	5.5418	1.7361	0.087	89.2931	6.8633	2.3147	0.0606	BlupOCS	B2	Matesel	Ssel1	Sgen3	Max5	60Deg	BlupOCS_60Deg_Max5	0.8627	28
3522	3522	11	10	0.5919	0.0055	0.1506	0.0093	43.685	0.8851	197.609	6.2682	1.7982	0.094	89.2833	8.6671	2.3943	0.0665	BlupOCS	B2	Matesel	Ssel1	Sgen3	Max5	60Deg	BlupOCS_60Deg_Max5	0.8494	31
3523	3523	12	10	0.5995	0.0045	0.1606	0.0101	45.5921	0.9036	207.531	6.395	1.8398	0.1007	90.7219	8.0277	2.4802	0.0662	BlupOCS	B2	Matesel	Ssel1	Sgen3	Max5	60Deg	BlupOCS_60Deg_Max5	0.8394	34
3524	3524	13	10	0.6038	0.0051	0.1695	0.0109	47.3358	0.9718	216.71	6.8431	1.8789	0.0933	92.2983	7.3125	2.5554	0.0722	BlupOCS	B2	Matesel	Ssel1	Sgen3	Max5	60Deg	BlupOCS_60Deg_Max5	0.8305	37
3525	3525	14	10	0.6099	0.0066	0.18	0.0137	49.0032	0.912	224.79	6.3553	1.9321	0.096	92.4735	7.9624	2.6288	0.0687	BlupOCS	B2	Matesel	Ssel1	Sgen3	Max5	60Deg	BlupOCS_60Deg_Max5	0.82	40
3526	3526	15	10	0.6149	0.0071	0.1934	0.0147	50.8298	0.7638	233.668	6.1344	1.9927	0.0967	93.2972	7.7566	2.7091	0.0809	BlupOCS	B2	Matesel	Ssel1	Sgen3	Max5	60Deg	BlupOCS_60Deg_Max5	0.8066	43
3527	3527	16	10	0.6211	0.0059	0.208	0.0178	52.4954	0.7246	241.859	5.9707	2.0467	0.1124	94.7803	7.485	2.7836	0.0853	BlupOCS	B2	Matesel	Ssel1	Sgen3	Max5	60Deg	BlupOCS_60Deg_Max5	0.792	46
3528	3528	17	10	0.6263	0.0064	0.2233	0.0173	54.233	0.8004	250.958	5.6019	2.0789	0.1167	95.4408	7.355	2.8625	0.08	BlupOCS	B2	Matesel	Ssel1	Sgen3	Max5	60Deg	BlupOCS_60Deg_Max5	0.7767	49
3529	3529	18	10	0.6313	0.0069	0.2371	0.0138	55.9295	0.902	259.101	6.2967	2.1357	0.1277	95.3712	9.5295	2.936	0.0894	BlupOCS	B2	Matesel	Ssel1	Sgen3	Max5	60Deg	BlupOCS_60Deg_Max5	0.7629	52
3530	3530	19	10	0.6383	0.0063	0.2502	0.0109	57.526	0.9774	267.398	6.4753	2.1735	0.1204	96.277	8.8884	3.0039	0.0876	BlupOCS	B2	Matesel	Ssel1	Sgen3	Max5	60Deg	BlupOCS_60Deg_Max5	0.7498	55
3531	3531	20	10	0.6417	0.0053	0.2616	0.0091	59.4271	1.126	276.912	6.6606	2.2309	0.1233	97.5986	10.0721	3.086	0.0774	BlupOCS	B2	Matesel	Ssel1	Sgen3	Max5	60Deg	BlupOCS_60Deg_Max5	0.7384	58
3532	3532	21	10	0.6486	0.0047	0.2699	0.0081	61.0916	1.2308	285.305	6.6567	2.2717	0.1291	97.7676	8.9739	3.1604	0.0821	BlupOCS	B2	Matesel	Ssel1	Sgen3	Max5	60Deg	BlupOCS_60Deg_Max5	0.7301	61
3533	3533	22	10	0.6537	0.0055	0.2764	0.0056	62.6498	1.2367	293.56	7.326	2.3054	0.1288	98.3769	9.3642	3.2233	0.0816	BlupOCS	B2	Matesel	Ssel1	Sgen3	Max5	60Deg	BlupOCS_60Deg_Max5	0.7236	64
3534	3534	23	10	0.66	0.0057	0.281	0.0069	64.3354	1.3253	301.425	8.0339	2.3641	0.1459	98.9204	9.3615	3.3044	0.0903	BlupOCS	B2	Matesel	Ssel1	Sgen3	Max5	60Deg	BlupOCS_60Deg_Max5	0.719	67
3535	3535	24	10	0.6648	0.0053	0.2878	0.0095	65.8706	1.4219	308.938	8.3693	2.4103	0.1476	100.054	8.8784	3.3768	0.0841	BlupOCS	B2	Matesel	Ssel1	Sgen3	Max5	60Deg	BlupOCS_60Deg_Max5	0.7122	70
3536	3536	25	10	0.6704	0.0048	0.2961	0.0111	67.2624	1.544	316.295	8.4279	2.4418	0.1532	100.959	9.2647	3.4339	0.0846	BlupOCS	B2	Matesel	Ssel1	Sgen3	Max5	60Deg	BlupOCS_60Deg_Max5	0.7039	73
3537	3537	26	10	0.6735	0.0048	0.3055	0.0125	68.8208	1.4417	324.308	7.4842	2.479	0.1604	101.381	8.8733	3.5006	0.0833	BlupOCS	B2	Matesel	Ssel1	Sgen3	Max5	60Deg	BlupOCS_60Deg_Max5	0.6945	76
3538	3538	27	10	0.6784	0.0052	0.3147	0.0127	70.3067	1.5428	331.301	7.3953	2.5309	0.1616	101.486	8.9437	3.5683	0.0894	BlupOCS	B2	Matesel	Ssel1	Sgen3	Max5	60Deg	BlupOCS_60Deg_Max5	0.6853	79
3539	3539	28	10	0.6831	0.0061	0.3256	0.0139	71.679	1.3786	338.379	6.8594	2.5722	0.1712	102.059	9.3851	3.619	0.0834	BlupOCS	B2	Matesel	Ssel1	Sgen3	Max5	60Deg	BlupOCS_60Deg_Max5	0.6744	82
3540	3540	29	10	0.6869	0.0058	0.3368	0.0129	73.2069	1.5317	345.794	6.9209	2.6132	0.1779	101.993	8.6367	3.6923	0.0943	BlupOCS	B2	Matesel	Ssel1	Sgen3	Max5	60Deg	BlupOCS_60Deg_Max5	0.6632	85
3541	3541	30	10	0.693	0.0051	0.3475	0.0109	74.6721	1.6906	352.979	7.0313	2.6575	0.183	102.59	8.2351	3.7584	0.0839	BlupOCS	B2	Matesel	Ssel1	Sgen3	Max5	60Deg	BlupOCS_60Deg_Max5	0.6525	88
3542	3542	31	10	0.6978	0.0059	0.3583	0.0115	76.0317	1.7133	359.606	6.6955	2.6937	0.1789	102.294	7.8002	3.8219	0.0884	BlupOCS	B2	Matesel	Ssel1	Sgen3	Max5	60Deg	BlupOCS_60Deg_Max5	0.6417	91
3559	3559	1	10	0.6691	0.0001	0.0077	0	23.8273	0.2139	99.8436	1.3715	1.1999	0.0195	79.0372	2.4733	1.4987	0.0147	BlupOCS	B2	Matesel	Ssel1	Sgen5	Max5	60Deg	BlupOCS_60Deg_Max5	0.9923	1
3560	3560	2	10	0.677	0.0001	0.0256	0.0033	26.5493	0.3974	112.74	2.422	1.2954	0.0308	81.4197	3.6304	1.6296	0.0321	BlupOCS	B2	Matesel	Ssel1	Sgen5	Max5	60Deg	BlupOCS_60Deg_Max5	0.9744	5
3561	3561	3	10	0.6781	0.0007	0.0407	0.0046	28.6851	0.5399	123.897	3.3286	1.3389	0.0348	82.3594	3.0897	1.7242	0.0359	BlupOCS	B2	Matesel	Ssel1	Sgen5	Max5	60Deg	BlupOCS_60Deg_Max5	0.9593	9
3562	3562	4	10	0.6811	0.0013	0.0521	0.0072	30.7255	0.6435	133.86	3.5134	1.3943	0.0535	82.8379	3.7047	1.8221	0.0259	BlupOCS	B2	Matesel	Ssel1	Sgen5	Max5	60Deg	BlupOCS_60Deg_Max5	0.9479	13
3563	3563	5	10	0.685	0.0017	0.0655	0.0071	32.7663	0.6664	143.894	4.3384	1.4554	0.0638	82.7367	3.9364	1.9095	0.0432	BlupOCS	B2	Matesel	Ssel1	Sgen5	Max5	60Deg	BlupOCS_60Deg_Max5	0.9345	17
3564	3564	6	10	0.6903	0.0021	0.0794	0.0089	34.7874	0.5677	153.629	3.3819	1.5153	0.0568	83.479	4.5539	2.0074	0.0467	BlupOCS	B2	Matesel	Ssel1	Sgen5	Max5	60Deg	BlupOCS_60Deg_Max5	0.9206	21
3565	3565	7	10	0.6948	0.0031	0.0962	0.0122	36.6692	0.6615	162.859	4.4919	1.5902	0.0603	85.6359	6.4317	2.0814	0.0497	BlupOCS	B2	Matesel	Ssel1	Sgen5	Max5	60Deg	BlupOCS_60Deg_Max5	0.9038	25
3566	3566	8	10	0.6983	0.0024	0.1148	0.0114	38.5395	0.6618	171.66	4.6435	1.6614	0.0582	86.0451	6.9797	2.1623	0.0673	BlupOCS	B2	Matesel	Ssel1	Sgen5	Max5	60Deg	BlupOCS_60Deg_Max5	0.8852	29
3567	3567	9	10	0.7032	0.0029	0.1261	0.007	40.3655	0.7069	180.862	5.2545	1.7086	0.0599	87.2218	8.029	2.2463	0.0644	BlupOCS	B2	Matesel	Ssel1	Sgen5	Max5	60Deg	BlupOCS_60Deg_Max5	0.8739	33
3568	3568	10	10	0.7083	0.0036	0.1356	0.0093	42.3101	0.8436	189.964	5.9855	1.7741	0.0782	88.2921	7.0885	2.3432	0.0707	BlupOCS	B2	Matesel	Ssel1	Sgen5	Max5	60Deg	BlupOCS_60Deg_Max5	0.8644	37
3569	3569	11	10	0.713	0.0044	0.1461	0.0118	43.9622	0.8874	198.513	6.9826	1.8173	0.0676	89.0912	8.6444	2.4101	0.0722	BlupOCS	B2	Matesel	Ssel1	Sgen5	Max5	60Deg	BlupOCS_60Deg_Max5	0.8539	41
3570	3570	12	10	0.7163	0.0036	0.1622	0.0161	45.7985	0.8384	207.843	6.3353	1.8708	0.0691	90.2823	8.7128	2.4863	0.0806	BlupOCS	B2	Matesel	Ssel1	Sgen5	Max5	60Deg	BlupOCS_60Deg_Max5	0.8378	45
3571	3571	13	10	0.7198	0.0035	0.1809	0.0134	47.4617	1.015	216.057	6.3271	1.9217	0.0657	90.5441	7.918	2.5568	0.0875	BlupOCS	B2	Matesel	Ssel1	Sgen5	Max5	60Deg	BlupOCS_60Deg_Max5	0.8191	49
3572	3572	14	10	0.7241	0.0037	0.1974	0.0107	49.291	1.0016	225.068	6.251	1.9755	0.077	92.3444	7.5268	2.6445	0.0809	BlupOCS	B2	Matesel	Ssel1	Sgen5	Max5	60Deg	BlupOCS_60Deg_Max5	0.8026	53
3573	3573	15	10	0.7286	0.0035	0.2102	0.0085	50.8527	0.9355	232.886	6.3504	2.0209	0.0736	93.8898	7.4541	2.7157	0.0851	BlupOCS	B2	Matesel	Ssel1	Sgen5	Max5	60Deg	BlupOCS_60Deg_Max5	0.7898	57
3574	3574	16	10	0.7323	0.0032	0.219	0.008	52.3955	0.9363	240.567	6.31	2.0602	0.0612	94.1336	7.61	2.7869	0.0857	BlupOCS	B2	Matesel	Ssel1	Sgen5	Max5	60Deg	BlupOCS_60Deg_Max5	0.781	61
218	218	1	10	0	0	0.004	NA	23.8179	0.1697	99.7517	1.213	1.1966	0.0168	78.8457	2.1394	1.5018	0.0132	BlupTrunc	SM	ASS	Ssel0	Sgen0	Max1	90Deg	BlupTrunc_ASS	0.996	1
219	219	2	10	0.0185	0.0063	0.0116	0.0004	25.1394	0.2342	106.252	1.7502	1.2412	0.0259	80.3988	2.8371	1.561	0.0181	BlupTrunc	SM	ASS	Ssel0	Sgen0	Max1	90Deg	BlupTrunc_ASS	0.9884	2
220	220	3	10	0.0366	0.0124	0.0229	0.0016	26.2222	0.2456	111.024	2.1082	1.286	0.0386	80.9543	3.1033	1.6165	0.0228	BlupTrunc	SM	ASS	Ssel0	Sgen0	Max1	90Deg	BlupTrunc_ASS	0.9771	3
221	221	4	10	0.0513	0.0157	0.038	0.0061	27.3281	0.3876	116.034	3.0319	1.3295	0.0536	80.4414	4.6485	1.6658	0.0306	BlupTrunc	SM	ASS	Ssel0	Sgen0	Max1	90Deg	BlupTrunc_ASS	0.962	4
222	222	5	10	0.0685	0.0249	0.0604	0.0138	28.4603	0.544	121.463	3.8817	1.3706	0.0828	80.5331	5.6026	1.7127	0.0271	BlupTrunc	SM	ASS	Ssel0	Sgen0	Max1	90Deg	BlupTrunc_ASS	0.9396	5
223	223	6	10	0.0868	0.0257	0.0813	0.0236	29.59	0.7013	127.36	4.5973	1.3983	0.0865	81.736	6.8939	1.7616	0.0359	BlupTrunc	SM	ASS	Ssel0	Sgen0	Max1	90Deg	BlupTrunc_ASS	0.9187	6
224	224	7	10	0.1108	0.0405	0.1062	0.0375	30.6889	0.8782	132.895	5.0433	1.4291	0.0889	83.0825	7.9008	1.8129	0.0529	BlupTrunc	SM	ASS	Ssel0	Sgen0	Max1	90Deg	BlupTrunc_ASS	0.8938	7
225	225	8	10	0.1347	0.0548	0.1269	0.051	31.7016	0.8405	137.722	4.8422	1.4579	0.0893	83.3368	8.0133	1.8642	0.0601	BlupTrunc	SM	ASS	Ssel0	Sgen0	Max1	90Deg	BlupTrunc_ASS	0.8731	8
226	226	9	10	0.149	0.0638	0.1449	0.0594	32.8103	0.9686	143.045	5.0667	1.4974	0.1	84.1171	7.5486	1.9138	0.0705	BlupTrunc	SM	ASS	Ssel0	Sgen0	Max1	90Deg	BlupTrunc_ASS	0.8551	9
227	227	10	10	0.1736	0.0748	0.1637	0.0699	33.8175	0.9977	148.054	5.0881	1.525	0.0977	84.4749	7.8582	1.9595	0.0691	BlupTrunc	SM	ASS	Ssel0	Sgen0	Max1	90Deg	BlupTrunc_ASS	0.8363	10
228	228	11	10	0.2003	0.1078	0.1956	0.1077	34.8902	1.0076	153.289	4.8561	1.5513	0.0985	84.4707	7.6883	2.0126	0.0779	BlupTrunc	SM	ASS	Ssel0	Sgen0	Max1	90Deg	BlupTrunc_ASS	0.8044	11
229	229	12	10	0.2182	0.1165	0.2142	0.1173	35.7753	0.9402	157.712	4.7083	1.5693	0.109	84.5608	7.8254	2.057	0.0727	BlupTrunc	SM	ASS	Ssel0	Sgen0	Max1	90Deg	BlupTrunc_ASS	0.7858	12
230	230	13	10	0.2363	0.1203	0.23	0.1182	36.7613	0.8471	162.85	4.4419	1.5943	0.1035	84.7062	8.4112	2.0949	0.072	BlupTrunc	SM	ASS	Ssel0	Sgen0	Max1	90Deg	BlupTrunc_ASS	0.77	13
231	231	14	10	0.2513	0.1134	0.2447	0.1163	37.6359	0.7102	167.513	4.7339	1.609	0.0991	85.0018	9.5114	2.1331	0.0702	BlupTrunc	SM	ASS	Ssel0	Sgen0	Max1	90Deg	BlupTrunc_ASS	0.7553	14
232	232	15	10	0.2713	0.1124	0.2583	0.1142	38.6052	0.7593	172.669	5.4348	1.6246	0.1018	86.0031	10.5683	2.1796	0.0776	BlupTrunc	SM	ASS	Ssel0	Sgen0	Max1	90Deg	BlupTrunc_ASS	0.7417	15
233	233	16	10	0.2992	0.1147	0.2868	0.1157	39.589	0.8293	177.419	5.3638	1.658	0.0963	86.6858	11.0675	2.2243	0.0982	BlupTrunc	SM	ASS	Ssel0	Sgen0	Max1	90Deg	BlupTrunc_ASS	0.7132	16
234	234	17	10	0.3233	0.1358	0.3139	0.1354	40.5789	0.9759	182.392	5.6033	1.6735	0.1012	87.3063	10.6622	2.2801	0.1139	BlupTrunc	SM	ASS	Ssel0	Sgen0	Max1	90Deg	BlupTrunc_ASS	0.6861	17
235	235	18	10	0.3417	0.1538	0.3373	0.151	41.441	0.9723	186.506	5.4045	1.6989	0.0895	87.713	11.2094	2.3236	0.1241	BlupTrunc	SM	ASS	Ssel0	Sgen0	Max1	90Deg	BlupTrunc_ASS	0.6627	18
236	236	19	10	0.3591	0.1538	0.3469	0.1536	42.2166	0.9519	190.387	5.5064	1.7242	0.0841	88.3197	11.9209	2.3556	0.1185	BlupTrunc	SM	ASS	Ssel0	Sgen0	Max1	90Deg	BlupTrunc_ASS	0.6531	19
237	237	20	10	0.3632	0.1576	0.3602	0.154	42.9937	0.8884	194.108	5.4789	1.7499	0.0777	88.2465	12.755	2.3897	0.1116	BlupTrunc	SM	ASS	Ssel0	Sgen0	Max1	90Deg	BlupTrunc_ASS	0.6398	20
238	238	21	10	0.381	0.1535	0.3738	0.1551	43.7848	0.8146	197.723	5.6472	1.7921	0.0734	88.7732	13.1505	2.4174	0.1056	BlupTrunc	SM	ASS	Ssel0	Sgen0	Max1	90Deg	BlupTrunc_ASS	0.6262	21
239	239	22	10	0.3882	0.1494	0.3847	0.1495	44.5392	0.6916	201.269	5.2517	1.8232	0.0594	89.0103	14.1541	2.4482	0.0967	BlupTrunc	SM	ASS	Ssel0	Sgen0	Max1	90Deg	BlupTrunc_ASS	0.6153	22
240	240	23	10	0.3941	0.1477	0.3952	0.1471	45.2947	0.6806	205.144	5.0177	1.851	0.0612	89.9216	13.9119	2.4747	0.0909	BlupTrunc	SM	ASS	Ssel0	Sgen0	Max1	90Deg	BlupTrunc_ASS	0.6048	23
241	241	24	10	0.4058	0.1396	0.4012	0.143	46.0411	0.6797	208.71	5.0017	1.8738	0.066	90.2137	13.7797	2.5113	0.0846	BlupTrunc	SM	ASS	Ssel0	Sgen0	Max1	90Deg	BlupTrunc_ASS	0.5988	24
242	242	25	10	0.4142	0.1393	0.4111	0.1406	46.8241	0.7359	212.606	5.0611	1.9004	0.0626	90.6326	13.3411	2.5425	0.0803	BlupTrunc	SM	ASS	Ssel0	Sgen0	Max1	90Deg	BlupTrunc_ASS	0.5889	25
243	243	26	10	0.4245	0.1369	0.4224	0.1375	47.5862	0.8383	216.27	5.5634	1.929	0.0705	91.4957	13.2144	2.5765	0.0784	BlupTrunc	SM	ASS	Ssel0	Sgen0	Max1	90Deg	BlupTrunc_ASS	0.5776	26
244	244	27	10	0.4354	0.1298	0.4324	0.1337	48.3644	0.927	220.279	6.2886	1.9524	0.0738	92.4818	13.4218	2.6084	0.0851	BlupTrunc	SM	ASS	Ssel0	Sgen0	Max1	90Deg	BlupTrunc_ASS	0.5676	27
245	245	28	10	0.4448	0.1268	0.4428	0.1297	49.1411	1.0087	224.551	6.6245	1.9732	0.0754	93.5583	13.3467	2.6344	0.0849	BlupTrunc	SM	ASS	Ssel0	Sgen0	Max1	90Deg	BlupTrunc_ASS	0.5572	28
246	246	29	10	0.454	0.1236	0.4535	0.1242	49.8949	1.1589	228.4	7.3487	1.9995	0.0787	94.4972	13.1676	2.663	0.0867	BlupTrunc	SM	ASS	Ssel0	Sgen0	Max1	90Deg	BlupTrunc_ASS	0.5465	29
247	247	30	10	0.4679	0.1191	0.4663	0.1185	50.6215	1.2661	232.031	7.8728	2.0191	0.0786	94.7862	13.1041	2.6957	0.0881	BlupTrunc	SM	ASS	Ssel0	Sgen0	Max1	90Deg	BlupTrunc_ASS	0.5337	30
248	248	31	10	0.4803	0.112	0.4788	0.1131	51.364	1.3631	235.53	8.2354	2.0486	0.0929	95.4392	13.0439	2.7288	0.0949	BlupTrunc	SM	ASS	Ssel0	Sgen0	Max1	90Deg	BlupTrunc_ASS	0.5212	31
249	249	1	10	0.1429	NA	0.0061	0	23.8463	0.2005	99.9313	1.463	1.1958	0.0187	79.3024	2.3165	1.5054	0.0149	BlupTrunc	SM	ASS	Ssel1	Sgen0	Max1	90Deg	BlupTrunc_ASS	0.9939	1
250	250	2	10	0.1595	0.0064	0.0181	0.0005	25.1481	0.2624	106.469	2.2941	1.2431	0.0421	80.5558	3.5305	1.5548	0.0188	BlupTrunc	SM	ASS	Ssel1	Sgen0	Max1	90Deg	BlupTrunc_ASS	0.9819	3
251	251	3	10	0.1847	0.0132	0.0362	0.0033	26.4109	0.3986	112.754	3.2941	1.2849	0.0513	81.4719	4.0434	1.6072	0.0268	BlupTrunc	SM	ASS	Ssel1	Sgen0	Max1	90Deg	BlupTrunc_ASS	0.9638	5
252	252	4	10	0.2135	0.0211	0.0608	0.0094	27.4728	0.6092	118.898	4.8071	1.312	0.058	82.9472	4.3176	1.6338	0.0322	BlupTrunc	SM	ASS	Ssel1	Sgen0	Max1	90Deg	BlupTrunc_ASS	0.9392	7
253	253	5	10	0.2418	0.0351	0.0938	0.0251	28.7471	0.8669	125.582	6.725	1.3483	0.0504	84.4634	5.8826	1.6839	0.031	BlupTrunc	SM	ASS	Ssel1	Sgen0	Max1	90Deg	BlupTrunc_ASS	0.9062	9
254	254	6	10	0.2757	0.0468	0.1317	0.0449	29.9317	0.9828	131.669	8.3352	1.3772	0.0628	84.8043	8.1499	1.7341	0.0398	BlupTrunc	SM	ASS	Ssel1	Sgen0	Max1	90Deg	BlupTrunc_ASS	0.8683	11
255	255	7	10	0.3147	0.0715	0.1781	0.0733	31.1216	0.9428	137.781	8.336	1.4042	0.0886	85.4244	10.3049	1.7879	0.0513	BlupTrunc	SM	ASS	Ssel1	Sgen0	Max1	90Deg	BlupTrunc_ASS	0.8219	13
256	256	8	10	0.3427	0.0916	0.2221	0.1026	32.183	0.9524	142.923	8.871	1.4394	0.1057	86.1327	11.8199	1.8363	0.0571	BlupTrunc	SM	ASS	Ssel1	Sgen0	Max1	90Deg	BlupTrunc_ASS	0.7779	15
257	257	9	10	0.3614	0.0902	0.2439	0.1034	33.1702	0.9744	147.49	8.8557	1.4731	0.0974	85.9527	13.5054	1.8834	0.0602	BlupTrunc	SM	ASS	Ssel1	Sgen0	Max1	90Deg	BlupTrunc_ASS	0.7561	17
258	258	10	10	0.3805	0.0846	0.2663	0.0978	34.2623	1.0315	152.568	9.5717	1.5103	0.1094	85.422	15.043	1.9333	0.0694	BlupTrunc	SM	ASS	Ssel1	Sgen0	Max1	90Deg	BlupTrunc_ASS	0.7337	19
259	259	11	10	0.3995	0.0808	0.2877	0.0981	35.1714	1.0344	157.362	9.4376	1.5453	0.1128	86.1165	14.9783	1.9575	0.0776	BlupTrunc	SM	ASS	Ssel1	Sgen0	Max1	90Deg	BlupTrunc_ASS	0.7123	21
260	260	12	10	0.4204	0.0822	0.3161	0.0929	36.2157	1.0577	162.993	8.6388	1.5582	0.1178	86.0044	14.9324	2.0033	0.0809	BlupTrunc	SM	ASS	Ssel1	Sgen0	Max1	90Deg	BlupTrunc_ASS	0.6839	23
261	261	13	10	0.4379	0.082	0.3439	0.0925	37.0685	1.1327	167.376	8.9034	1.5779	0.1068	86.3032	15.8932	2.0408	0.0843	BlupTrunc	SM	ASS	Ssel1	Sgen0	Max1	90Deg	BlupTrunc_ASS	0.6561	25
262	262	14	10	0.4544	0.0766	0.3629	0.0913	37.9554	1.1969	172.028	8.9522	1.59	0.0961	87.1545	17.2118	2.0874	0.0733	BlupTrunc	SM	ASS	Ssel1	Sgen0	Max1	90Deg	BlupTrunc_ASS	0.6371	27
263	263	15	10	0.4716	0.0716	0.3781	0.087	38.6869	1.1891	175.682	9.0667	1.609	0.0972	87.5238	18.3466	2.1216	0.0759	BlupTrunc	SM	ASS	Ssel1	Sgen0	Max1	90Deg	BlupTrunc_ASS	0.6219	29
264	264	16	10	0.4811	0.0705	0.3906	0.0848	39.3884	1.2959	179.421	10.1971	1.6197	0.0964	87.6257	18.7143	2.1526	0.0821	BlupTrunc	SM	ASS	Ssel1	Sgen0	Max1	90Deg	BlupTrunc_ASS	0.6094	31
265	265	17	10	0.4899	0.0637	0.401	0.082	40.1166	1.1937	182.957	9.9303	1.6373	0.1048	87.6488	19.2871	2.1896	0.0798	BlupTrunc	SM	ASS	Ssel1	Sgen0	Max1	90Deg	BlupTrunc_ASS	0.599	33
266	266	18	10	0.5047	0.0626	0.4123	0.0785	40.9143	1.2142	187.184	9.9469	1.661	0.1032	88.6204	19.5296	2.2187	0.0888	BlupTrunc	SM	ASS	Ssel1	Sgen0	Max1	90Deg	BlupTrunc_ASS	0.5877	35
267	267	19	10	0.5166	0.0651	0.4267	0.075	41.7373	1.1958	191.632	10.0972	1.6845	0.1178	90.3159	19.3559	2.2499	0.0798	BlupTrunc	SM	ASS	Ssel1	Sgen0	Max1	90Deg	BlupTrunc_ASS	0.5733	37
268	268	20	10	0.5231	0.0613	0.4409	0.0729	42.4665	1.1922	195.256	10.1949	1.7126	0.1279	91.0343	20.6254	2.2773	0.0785	BlupTrunc	SM	ASS	Ssel1	Sgen0	Max1	90Deg	BlupTrunc_ASS	0.5591	39
269	269	21	10	0.5323	0.0617	0.4523	0.074	43.1581	1.204	198.444	9.7629	1.7334	0.127	90.7651	19.4349	2.3128	0.0863	BlupTrunc	SM	ASS	Ssel1	Sgen0	Max1	90Deg	BlupTrunc_ASS	0.5477	41
270	270	22	10	0.5429	0.0616	0.4634	0.0738	43.9366	1.2937	202.377	9.5789	1.7487	0.1317	90.8345	20.1759	2.351	0.0954	BlupTrunc	SM	ASS	Ssel1	Sgen0	Max1	90Deg	BlupTrunc_ASS	0.5366	43
271	271	23	10	0.5529	0.06	0.4739	0.074	44.6783	1.3782	206.242	10.1357	1.7652	0.1353	90.9849	20.1275	2.3819	0.1027	BlupTrunc	SM	ASS	Ssel1	Sgen0	Max1	90Deg	BlupTrunc_ASS	0.5261	45
272	272	24	10	0.5615	0.0572	0.4834	0.0716	45.3178	1.3319	209.883	10.1811	1.7726	0.1437	91.4828	20.1682	2.4068	0.1006	BlupTrunc	SM	ASS	Ssel1	Sgen0	Max1	90Deg	BlupTrunc_ASS	0.5166	47
273	273	25	10	0.5727	0.0565	0.4946	0.0685	46.0386	1.4224	213.917	10.9681	1.7858	0.1548	91.747	20.2537	2.431	0.1043	BlupTrunc	SM	ASS	Ssel1	Sgen0	Max1	90Deg	BlupTrunc_ASS	0.5054	49
274	274	26	10	0.587	0.0518	0.5103	0.0655	46.91	1.532	218.356	11.9718	1.8189	0.167	93.3585	21.5292	2.4642	0.1154	BlupTrunc	SM	ASS	Ssel1	Sgen0	Max1	90Deg	BlupTrunc_ASS	0.4897	51
275	275	27	10	0.6056	0.0521	0.5319	0.0696	47.7504	1.6054	222.983	13.2917	1.8361	0.1932	93.8777	23.4027	2.4941	0.1109	BlupTrunc	SM	ASS	Ssel1	Sgen0	Max1	90Deg	BlupTrunc_ASS	0.4681	53
276	276	28	10	0.6136	0.0503	0.5449	0.0662	48.5337	1.6829	226.976	14.1183	1.8564	0.2071	94.4316	25.3055	2.5289	0.1159	BlupTrunc	SM	ASS	Ssel1	Sgen0	Max1	90Deg	BlupTrunc_ASS	0.4551	55
277	277	29	10	0.6231	0.054	0.557	0.0621	49.1992	1.6141	230.079	14.3097	1.8793	0.2195	94.5195	26.1471	2.5606	0.1206	BlupTrunc	SM	ASS	Ssel1	Sgen0	Max1	90Deg	BlupTrunc_ASS	0.443	57
278	278	30	10	0.6316	0.0516	0.5657	0.0585	49.884	1.59	233.427	13.7782	1.9007	0.2258	94.6584	26.5074	2.5906	0.1207	BlupTrunc	SM	ASS	Ssel1	Sgen0	Max1	90Deg	BlupTrunc_ASS	0.4343	59
279	279	31	10	0.6385	0.0486	0.5728	0.0575	50.5381	1.5917	236.845	13.2614	1.9135	0.227	95.4226	26.5422	2.6223	0.1203	BlupTrunc	SM	ASS	Ssel1	Sgen0	Max1	90Deg	BlupTrunc_ASS	0.4272	61
280	280	1	10	0.2917	0	0.007	NA	23.8206	0.1667	99.5435	1.217	1.2003	0.0173	78.5724	1.7178	1.5044	0.0161	BlupTrunc	SM	ASS	Ssel1	Sgen1	Max1	90Deg	BlupTrunc_ASS	0.993	NA
281	281	2	10	0.3455	0.0071	0.0182	0.0005	25.4588	0.1004	107.641	1.4004	1.25	0.0247	79.9338	2.029	1.5793	0.0201	BlupTrunc	SM	ASS	Ssel1	Sgen1	Max1	90Deg	BlupTrunc_ASS	0.9818	NA
282	282	3	10	0.3555	0.0083	0.0339	0.0028	27.0041	0.2102	115.211	1.9066	1.3035	0.0308	80.281	1.7727	1.6414	0.0359	BlupTrunc	SM	ASS	Ssel1	Sgen1	Max1	90Deg	BlupTrunc_ASS	0.9661	NA
283	283	4	10	0.3658	0.0143	0.0536	0.0059	28.4041	0.2881	122.096	2.198	1.3383	0.0481	81.3113	2.2625	1.7135	0.0452	BlupTrunc	SM	ASS	Ssel1	Sgen1	Max1	90Deg	BlupTrunc_ASS	0.9464	NA
284	284	5	10	0.3824	0.0086	0.0726	0.0081	29.8148	0.3436	129.282	2.3411	1.3742	0.0406	80.8498	2.3873	1.7699	0.0581	BlupTrunc	SM	ASS	Ssel1	Sgen1	Max1	90Deg	BlupTrunc_ASS	0.9274	NA
285	285	6	10	0.4089	0.0144	0.0987	0.0209	31.2848	0.4018	137.044	1.9312	1.4093	0.0454	81.6479	2.9241	1.828	0.0762	BlupTrunc	SM	ASS	Ssel1	Sgen1	Max1	90Deg	BlupTrunc_ASS	0.9013	NA
286	286	7	10	0.4336	0.026	0.1314	0.0382	32.7816	0.6142	144.934	3.5629	1.4541	0.0598	82.9684	4.2024	1.8811	0.0929	BlupTrunc	SM	ASS	Ssel1	Sgen1	Max1	90Deg	BlupTrunc_ASS	0.8686	NA
287	287	8	10	0.4464	0.0385	0.1703	0.0475	34.2224	0.6364	152.253	4.2973	1.5021	0.0719	84.2471	5.2546	1.9368	0.1001	BlupTrunc	SM	ASS	Ssel1	Sgen1	Max1	90Deg	BlupTrunc_ASS	0.8297	NA
288	288	9	10	0.4752	0.0475	0.2066	0.0637	35.4751	0.7091	158.322	4.8426	1.5366	0.0809	85.0269	5.9147	2.0003	0.1021	BlupTrunc	SM	ASS	Ssel1	Sgen1	Max1	90Deg	BlupTrunc_ASS	0.7934	NA
289	289	10	10	0.4984	0.0593	0.2398	0.0839	36.9257	0.8446	165.171	5.2277	1.5864	0.0767	85.2313	6.7972	2.0669	0.1123	BlupTrunc	SM	ASS	Ssel1	Sgen1	Max1	90Deg	BlupTrunc_ASS	0.7602	NA
290	290	11	10	0.5058	0.0515	0.256	0.0786	38.2017	0.8691	171.572	5.4307	1.6314	0.0808	87.1618	7.8579	2.1201	0.1257	BlupTrunc	SM	ASS	Ssel1	Sgen1	Max1	90Deg	BlupTrunc_ASS	0.744	NA
291	291	12	10	0.5155	0.053	0.2734	0.0749	39.4158	1.0314	177.107	6.4218	1.6694	0.0955	86.7729	9.9859	2.1834	0.1244	BlupTrunc	SM	ASS	Ssel1	Sgen1	Max1	90Deg	BlupTrunc_ASS	0.7266	NA
292	292	13	10	0.5252	0.0502	0.2919	0.0685	40.491	1.1678	182.631	6.5893	1.693	0.1147	87.577	9.8212	2.234	0.129	BlupTrunc	SM	ASS	Ssel1	Sgen1	Max1	90Deg	BlupTrunc_ASS	0.7081	NA
293	293	14	10	0.5412	0.0481	0.3124	0.0696	41.6397	1.2349	188.322	6.8042	1.7284	0.1251	88.2158	9.0774	2.2841	0.134	BlupTrunc	SM	ASS	Ssel1	Sgen1	Max1	90Deg	BlupTrunc_ASS	0.6876	NA
294	294	15	10	0.5566	0.0456	0.329	0.0689	42.856	1.2808	193.849	6.9126	1.7754	0.133	88.4201	9.1761	2.3422	0.1357	BlupTrunc	SM	ASS	Ssel1	Sgen1	Max1	90Deg	BlupTrunc_ASS	0.671	NA
295	295	16	10	0.5672	0.0466	0.3458	0.0691	44.0264	1.256	200.156	6.9048	1.8038	0.142	90.1395	9.242	2.3888	0.1343	BlupTrunc	SM	ASS	Ssel1	Sgen1	Max1	90Deg	BlupTrunc_ASS	0.6542	NA
296	296	17	10	0.5791	0.0453	0.3631	0.0682	45.2115	1.1157	206.144	6.9519	1.8287	0.1444	90.7816	10.5939	2.4478	0.129	BlupTrunc	SM	ASS	Ssel1	Sgen1	Max1	90Deg	BlupTrunc_ASS	0.6369	NA
297	297	18	10	0.5988	0.0442	0.3852	0.0631	46.3422	0.9875	211.816	7.5731	1.8577	0.1446	91.8144	10.8123	2.5023	0.1258	BlupTrunc	SM	ASS	Ssel1	Sgen1	Max1	90Deg	BlupTrunc_ASS	0.6148	NA
298	298	19	10	0.6119	0.0399	0.4092	0.0604	47.4073	0.9556	217.156	8.0439	1.8837	0.1408	92.0707	10.9379	2.5517	0.1124	BlupTrunc	SM	ASS	Ssel1	Sgen1	Max1	90Deg	BlupTrunc_ASS	0.5908	NA
299	299	20	10	0.6255	0.0423	0.4345	0.0645	48.4762	1.0286	222.108	8.4233	1.9235	0.1584	91.9224	10.5049	2.5996	0.1135	BlupTrunc	SM	ASS	Ssel1	Sgen1	Max1	90Deg	BlupTrunc_ASS	0.5655	NA
300	300	21	10	0.6395	0.0512	0.4595	0.0758	49.4788	1.1386	226.563	9.0669	1.9601	0.165	91.3541	10.1488	2.6494	0.113	BlupTrunc	SM	ASS	Ssel1	Sgen1	Max1	90Deg	BlupTrunc_ASS	0.5405	NA
301	301	22	10	0.6535	0.0501	0.4778	0.0811	50.4348	1.2497	231.363	9.6018	1.9843	0.1728	91.3791	10.7342	2.6916	0.1065	BlupTrunc	SM	ASS	Ssel1	Sgen1	Max1	90Deg	BlupTrunc_ASS	0.5222	NA
302	302	23	10	0.6602	0.0564	0.4909	0.0835	51.4438	1.3599	236.105	10.1217	2.0205	0.18	91.6527	10.7536	2.7379	0.108	BlupTrunc	SM	ASS	Ssel1	Sgen1	Max1	90Deg	BlupTrunc_ASS	0.5091	NA
303	303	24	10	0.6711	0.052	0.5046	0.0818	52.4691	1.2238	240.782	9.3624	2.0596	0.1748	91.9051	11.6808	2.7872	0.0995	BlupTrunc	SM	ASS	Ssel1	Sgen1	Max1	90Deg	BlupTrunc_ASS	0.4954	NA
304	304	25	10	0.6779	0.0487	0.5155	0.0785	53.4041	1.1996	245.139	9.6311	2.0867	0.1719	92.2792	12.7267	2.838	0.0934	BlupTrunc	SM	ASS	Ssel1	Sgen1	Max1	90Deg	BlupTrunc_ASS	0.4845	NA
305	305	26	10	0.6841	0.0519	0.527	0.0757	54.3369	1.1868	249.663	9.6942	2.1145	0.1641	93.5023	13.6139	2.8861	0.0892	BlupTrunc	SM	ASS	Ssel1	Sgen1	Max1	90Deg	BlupTrunc_ASS	0.473	NA
306	306	27	10	0.6917	0.0501	0.5376	0.0732	55.1758	1.3035	253.507	10.4366	2.1438	0.1706	93.4095	13.8719	2.927	0.0901	BlupTrunc	SM	ASS	Ssel1	Sgen1	Max1	90Deg	BlupTrunc_ASS	0.4624	NA
307	307	28	10	0.7004	0.0506	0.549	0.0708	55.9743	1.462	257.306	10.7294	2.1667	0.1761	93.6982	13.906	2.968	0.0951	BlupTrunc	SM	ASS	Ssel1	Sgen1	Max1	90Deg	BlupTrunc_ASS	0.451	NA
308	308	29	10	0.7054	0.0481	0.5605	0.0691	56.7286	1.5277	261.2	11.1255	2.1853	0.1831	94.0276	14.11	2.9997	0.0994	BlupTrunc	SM	ASS	Ssel1	Sgen1	Max1	90Deg	BlupTrunc_ASS	0.4395	NA
309	309	30	10	0.7158	0.043	0.5694	0.0683	57.576	1.5518	265.293	11.1582	2.2098	0.181	93.8221	13.7432	3.0386	0.1052	BlupTrunc	SM	ASS	Ssel1	Sgen1	Max1	90Deg	BlupTrunc_ASS	0.4306	NA
310	310	31	10	0.7184	0.0413	0.5764	0.0666	58.358	1.5788	269.231	11.3984	2.2331	0.1745	93.8434	13.6754	3.0694	0.1088	BlupTrunc	SM	ASS	Ssel1	Sgen1	Max1	90Deg	BlupTrunc_ASS	0.4236	NA
311	311	1	10	0.4265	NA	0.0074	0	23.8922	0.1396	100.088	1.0761	1.1994	0.0183	78.737	2.3376	1.5048	0.0169	BlupTrunc	SM	ASS	Ssel1	Sgen2	Max1	90Deg	BlupTrunc_ASS	0.9926	NA
312	312	2	10	0.4764	0.0042	0.0181	0.0005	25.6651	0.225	108.767	1.3083	1.2486	0.0335	79.7002	2.5695	1.5908	0.0135	BlupTrunc	SM	ASS	Ssel1	Sgen2	Max1	90Deg	BlupTrunc_ASS	0.9819	NA
313	313	3	10	0.4921	0.0097	0.0328	0.0019	27.2956	0.3935	116.873	2.1084	1.3094	0.047	81.612	2.9177	1.6555	0.0309	BlupTrunc	SM	ASS	Ssel1	Sgen2	Max1	90Deg	BlupTrunc_ASS	0.9672	NA
314	314	4	10	0.4959	0.0054	0.0508	0.003	28.7978	0.4032	124.528	1.8698	1.3555	0.0615	83.3525	4.0089	1.7183	0.0414	BlupTrunc	SM	ASS	Ssel1	Sgen2	Max1	90Deg	BlupTrunc_ASS	0.9492	NA
315	315	5	10	0.5067	0.0119	0.0735	0.0048	30.3924	0.4045	132.422	1.594	1.3985	0.0689	84.0417	5.0536	1.7931	0.051	BlupTrunc	SM	ASS	Ssel1	Sgen2	Max1	90Deg	BlupTrunc_ASS	0.9265	NA
316	316	6	10	0.5232	0.0112	0.0961	0.0134	32.0303	0.5792	140.415	2.6686	1.4508	0.0806	84.8905	6.2383	1.8665	0.0719	BlupTrunc	SM	ASS	Ssel1	Sgen2	Max1	90Deg	BlupTrunc_ASS	0.9039	NA
317	317	7	10	0.5348	0.0199	0.1169	0.0224	33.5902	0.781	147.843	3.4043	1.4968	0.0915	85.3593	7.4135	1.9446	0.0744	BlupTrunc	SM	ASS	Ssel1	Sgen2	Max1	90Deg	BlupTrunc_ASS	0.8831	NA
318	318	8	10	0.5457	0.0235	0.1411	0.0336	35.1611	0.924	155.753	4.419	1.536	0.1022	85.7036	8.1979	2.0152	0.0791	BlupTrunc	SM	ASS	Ssel1	Sgen2	Max1	90Deg	BlupTrunc_ASS	0.8589	NA
319	319	9	10	0.5568	0.0221	0.1636	0.0401	36.4634	0.9168	162.494	4.962	1.5655	0.127	86.5216	7.7895	2.0732	0.0712	BlupTrunc	SM	ASS	Ssel1	Sgen2	Max1	90Deg	BlupTrunc_ASS	0.8364	NA
320	320	10	10	0.5662	0.0242	0.1844	0.0442	37.8872	0.8918	170.036	5.5846	1.6023	0.1437	88.0129	7.9891	2.1293	0.0662	BlupTrunc	SM	ASS	Ssel1	Sgen2	Max1	90Deg	BlupTrunc_ASS	0.8156	NA
321	321	11	10	0.5752	0.0267	0.2033	0.0436	39.3697	0.8105	177.598	5.8655	1.6433	0.157	89.1261	8.9618	2.1926	0.0647	BlupTrunc	SM	ASS	Ssel1	Sgen2	Max1	90Deg	BlupTrunc_ASS	0.7967	NA
322	322	12	10	0.5908	0.0246	0.2255	0.0436	40.7493	0.7371	184.692	5.9346	1.6774	0.1547	89.1909	8.7508	2.249	0.079	BlupTrunc	SM	ASS	Ssel1	Sgen2	Max1	90Deg	BlupTrunc_ASS	0.7745	NA
323	323	13	10	0.6018	0.023	0.2471	0.0437	42.0684	0.8175	191.528	6.0771	1.7051	0.1462	89.5292	9.1182	2.3073	0.078	BlupTrunc	SM	ASS	Ssel1	Sgen2	Max1	90Deg	BlupTrunc_ASS	0.7529	NA
324	324	14	10	0.6109	0.0266	0.2713	0.0506	43.5465	0.9275	199.099	6.6736	1.7394	0.1395	90.2352	9.578	2.3739	0.0791	BlupTrunc	SM	ASS	Ssel1	Sgen2	Max1	90Deg	BlupTrunc_ASS	0.7287	NA
325	325	15	10	0.6247	0.0306	0.2928	0.0527	44.8078	1.0161	205.65	6.8518	1.7727	0.1368	90.715	9.766	2.4233	0.0859	BlupTrunc	SM	ASS	Ssel1	Sgen2	Max1	90Deg	BlupTrunc_ASS	0.7072	NA
326	326	16	10	0.6355	0.0278	0.314	0.0528	46.136	1.049	212.533	7.1172	1.8054	0.1386	91.7214	9.2995	2.4804	0.0853	BlupTrunc	SM	ASS	Ssel1	Sgen2	Max1	90Deg	BlupTrunc_ASS	0.686	NA
327	327	17	10	0.6445	0.0286	0.331	0.0511	47.4372	1.1342	219.065	7.4109	1.8412	0.1466	92.2399	9.1007	2.5375	0.0878	BlupTrunc	SM	ASS	Ssel1	Sgen2	Max1	90Deg	BlupTrunc_ASS	0.669	NA
328	328	18	10	0.6538	0.0275	0.3477	0.055	48.6217	1.1644	224.927	7.7473	1.8814	0.1526	92.4146	9.3702	2.5836	0.0845	BlupTrunc	SM	ASS	Ssel1	Sgen2	Max1	90Deg	BlupTrunc_ASS	0.6523	NA
329	329	19	10	0.6653	0.0271	0.3618	0.0565	49.8468	1.2432	231.046	8.0593	1.9169	0.1652	92.793	8.8818	2.6361	0.0946	BlupTrunc	SM	ASS	Ssel1	Sgen2	Max1	90Deg	BlupTrunc_ASS	0.6382	NA
330	330	20	10	0.6712	0.0298	0.3734	0.0534	50.9222	1.2398	236.326	8.6382	1.9529	0.1696	93.7053	7.9456	2.6833	0.0967	BlupTrunc	SM	ASS	Ssel1	Sgen2	Max1	90Deg	BlupTrunc_ASS	0.6266	NA
331	331	21	10	0.6759	0.0266	0.3835	0.05	51.955	1.314	241.632	9.027	1.9781	0.1792	95.2992	8.0775	2.7332	0.0959	BlupTrunc	SM	ASS	Ssel1	Sgen2	Max1	90Deg	BlupTrunc_ASS	0.6165	NA
332	332	22	10	0.6806	0.0246	0.3962	0.0503	53.0296	1.3471	247.43	8.6037	1.997	0.1786	96.9202	9.278	2.783	0.1025	BlupTrunc	SM	ASS	Ssel1	Sgen2	Max1	90Deg	BlupTrunc_ASS	0.6038	NA
333	333	23	10	0.6893	0.0278	0.4114	0.0493	54.1902	1.3465	253.852	8.3207	2.0245	0.174	98.659	9.1288	2.8246	0.1026	BlupTrunc	SM	ASS	Ssel1	Sgen2	Max1	90Deg	BlupTrunc_ASS	0.5886	NA
334	334	24	10	0.6981	0.0267	0.427	0.0473	55.3556	1.2922	260.001	8.1057	2.0572	0.1777	99.8846	10.2599	2.8687	0.102	BlupTrunc	SM	ASS	Ssel1	Sgen2	Max1	90Deg	BlupTrunc_ASS	0.573	NA
335	335	25	10	0.7048	0.0255	0.4402	0.0466	56.397	1.2732	265.348	7.9669	2.0874	0.1862	100.707	11.0963	2.911	0.0997	BlupTrunc	SM	ASS	Ssel1	Sgen2	Max1	90Deg	BlupTrunc_ASS	0.5598	NA
336	336	26	10	0.7131	0.025	0.4573	0.0468	57.509	1.3356	270.374	8.1506	2.1367	0.1841	102.127	11.7126	2.9647	0.0959	BlupTrunc	SM	ASS	Ssel1	Sgen2	Max1	90Deg	BlupTrunc_ASS	0.5427	NA
337	337	27	10	0.7199	0.0274	0.4727	0.0507	58.5666	1.4556	275.583	8.3021	2.1711	0.1846	103.243	10.5656	3.0125	0.1057	BlupTrunc	SM	ASS	Ssel1	Sgen2	Max1	90Deg	BlupTrunc_ASS	0.5273	NA
338	338	28	10	0.7267	0.0279	0.4841	0.0525	59.6165	1.4921	280.923	8.104	2.2055	0.176	104.547	11.0041	3.0551	0.1161	BlupTrunc	SM	ASS	Ssel1	Sgen2	Max1	90Deg	BlupTrunc_ASS	0.5159	NA
339	339	29	10	0.7313	0.0299	0.4963	0.0565	60.6367	1.6298	286.352	9.0292	2.2259	0.1826	105.047	11.4113	3.0976	0.1285	BlupTrunc	SM	ASS	Ssel1	Sgen2	Max1	90Deg	BlupTrunc_ASS	0.5037	NA
340	340	30	10	0.7372	0.0294	0.5075	0.0573	61.5881	1.6494	291.285	8.548	2.2447	0.1896	105.705	11.4609	3.1426	0.1338	BlupTrunc	SM	ASS	Ssel1	Sgen2	Max1	90Deg	BlupTrunc_ASS	0.4925	NA
341	341	31	10	0.7435	0.0312	0.5182	0.0571	62.5518	1.5939	296.175	8.1099	2.2668	0.1928	105.508	11.5201	3.1847	0.1439	BlupTrunc	SM	ASS	Ssel1	Sgen2	Max1	90Deg	BlupTrunc_ASS	0.4818	NA
342	342	1	10	0.5284	0	0.0078	0	23.7926	0.1749	99.6135	1.3048	1.1965	0.0177	79.0239	1.8353	1.5013	0.0126	BlupTrunc	SM	ASS	Ssel1	Sgen3	Max1	90Deg	BlupTrunc_ASS	0.9922	1
343	343	2	10	0.5739	0.0045	0.0179	0.0005	25.6109	0.1938	108.844	1.2656	1.2481	0.0245	80.2949	2.5663	1.5788	0.026	BlupTrunc	SM	ASS	Ssel1	Sgen3	Max1	90Deg	BlupTrunc_ASS	0.9821	4
344	344	3	10	0.5814	0.0063	0.0327	0.0016	27.3813	0.2962	117.022	2.0773	1.3086	0.0286	80.1982	3.604	1.6647	0.0225	BlupTrunc	SM	ASS	Ssel1	Sgen3	Max1	90Deg	BlupTrunc_ASS	0.9673	7
345	345	4	10	0.591	0.0056	0.054	0.0091	29.0247	0.3332	125.157	3.1289	1.3562	0.0145	80.3226	4.6271	1.7359	0.0374	BlupTrunc	SM	ASS	Ssel1	Sgen3	Max1	90Deg	BlupTrunc_ASS	0.946	10
346	346	5	10	0.6021	0.0105	0.0781	0.0165	30.661	0.5361	133.46	3.9075	1.3999	0.0223	81.2167	5.3895	1.8072	0.0483	BlupTrunc	SM	ASS	Ssel1	Sgen3	Max1	90Deg	BlupTrunc_ASS	0.9219	13
347	347	6	10	0.6124	0.0136	0.1069	0.0281	32.2855	0.792	141.561	5.1721	1.4464	0.0283	80.8783	7.243	1.8738	0.0495	BlupTrunc	SM	ASS	Ssel1	Sgen3	Max1	90Deg	BlupTrunc_ASS	0.8931	16
348	348	7	10	0.6206	0.0159	0.1258	0.0309	33.7865	0.9455	149.131	5.6006	1.4822	0.0479	80.8917	6.9967	1.9411	0.0482	BlupTrunc	SM	ASS	Ssel1	Sgen3	Max1	90Deg	BlupTrunc_ASS	0.8742	19
349	349	8	10	0.6259	0.0154	0.1429	0.0347	35.2708	1.0276	156.885	5.7454	1.5112	0.0594	81.632	7.3666	2.0085	0.0593	BlupTrunc	SM	ASS	Ssel1	Sgen3	Max1	90Deg	BlupTrunc_ASS	0.8571	22
350	350	9	10	0.637	0.0189	0.158	0.0372	36.6545	1.0815	163.956	5.663	1.5465	0.0664	82.1552	6.6023	2.0676	0.0748	BlupTrunc	SM	ASS	Ssel1	Sgen3	Max1	90Deg	BlupTrunc_ASS	0.842	25
351	351	10	10	0.6428	0.0187	0.1741	0.0379	38.0494	1.1514	170.785	6.7729	1.5933	0.0681	83.2582	6.303	2.129	0.0723	BlupTrunc	SM	ASS	Ssel1	Sgen3	Max1	90Deg	BlupTrunc_ASS	0.8259	28
352	352	11	10	0.6542	0.0135	0.1929	0.0333	39.5066	1.0965	177.605	7.0682	1.644	0.0659	84.0643	6.7168	2.2001	0.0742	BlupTrunc	SM	ASS	Ssel1	Sgen3	Max1	90Deg	BlupTrunc_ASS	0.8071	31
353	353	12	10	0.6566	0.0157	0.2139	0.0322	41.0371	1.0668	185.016	7.3071	1.7025	0.0718	84.4258	8.0253	2.2593	0.0802	BlupTrunc	SM	ASS	Ssel1	Sgen3	Max1	90Deg	BlupTrunc_ASS	0.7861	34
354	354	13	10	0.671	0.0135	0.2344	0.0338	42.4858	1.0558	192.214	7.2903	1.7507	0.0801	85.4081	8.8579	2.3191	0.0803	BlupTrunc	SM	ASS	Ssel1	Sgen3	Max1	90Deg	BlupTrunc_ASS	0.7656	37
355	355	14	10	0.6776	0.014	0.2547	0.0338	43.8574	1.0434	198.776	7.4686	1.7957	0.0953	85.588	8.0441	2.3812	0.0841	BlupTrunc	SM	ASS	Ssel1	Sgen3	Max1	90Deg	BlupTrunc_ASS	0.7453	40
356	356	15	10	0.6858	0.0135	0.272	0.0335	45.2961	0.9766	205.42	7.6234	1.8526	0.0912	86.1885	8.4806	2.4469	0.087	BlupTrunc	SM	ASS	Ssel1	Sgen3	Max1	90Deg	BlupTrunc_ASS	0.728	43
357	357	16	10	0.6927	0.0147	0.2866	0.0302	46.6983	0.9585	211.682	7.5162	1.9133	0.0949	86.6196	8.7778	2.5122	0.1027	BlupTrunc	SM	ASS	Ssel1	Sgen3	Max1	90Deg	BlupTrunc_ASS	0.7134	46
358	358	17	10	0.7013	0.0185	0.3053	0.0334	48.1187	1.0224	218.23	7.5499	1.974	0.1134	86.6132	9.39	2.5701	0.117	BlupTrunc	SM	ASS	Ssel1	Sgen3	Max1	90Deg	BlupTrunc_ASS	0.6947	49
359	359	18	10	0.7088	0.0272	0.3299	0.0609	49.4108	1.0536	224.612	7.3373	2.0109	0.1194	87.5989	8.9466	2.6312	0.1336	BlupTrunc	SM	ASS	Ssel1	Sgen3	Max1	90Deg	BlupTrunc_ASS	0.6701	52
360	360	19	10	0.7153	0.0288	0.3429	0.0648	50.6073	1.0875	230.182	7.7327	2.0628	0.1256	88.8556	9.8157	2.6834	0.1401	BlupTrunc	SM	ASS	Ssel1	Sgen3	Max1	90Deg	BlupTrunc_ASS	0.6571	55
361	361	20	10	0.7203	0.0284	0.3552	0.0647	51.8225	0.9359	236.335	7.7525	2.0983	0.1225	89.1583	9.7479	2.7321	0.1438	BlupTrunc	SM	ASS	Ssel1	Sgen3	Max1	90Deg	BlupTrunc_ASS	0.6448	58
362	362	21	10	0.7238	0.0252	0.367	0.0607	53.0669	0.9574	242.059	8.3273	2.1409	0.1181	88.6333	9.8011	2.7911	0.1381	BlupTrunc	SM	ASS	Ssel1	Sgen3	Max1	90Deg	BlupTrunc_ASS	0.633	61
363	363	22	10	0.731	0.0237	0.3801	0.0594	54.2388	0.9793	247.786	8.6371	2.1761	0.1207	88.6206	10.1493	2.8426	0.1392	BlupTrunc	SM	ASS	Ssel1	Sgen3	Max1	90Deg	BlupTrunc_ASS	0.6199	64
364	364	23	10	0.7377	0.0273	0.3918	0.06	55.3864	1.0334	253.341	8.6566	2.2128	0.1207	89.7122	10.3591	2.8978	0.1425	BlupTrunc	SM	ASS	Ssel1	Sgen3	Max1	90Deg	BlupTrunc_ASS	0.6082	67
365	365	24	10	0.7415	0.025	0.4038	0.0602	56.5061	1.1245	258.734	9.3404	2.2475	0.1228	90.2032	11.1957	2.9509	0.1437	BlupTrunc	SM	ASS	Ssel1	Sgen3	Max1	90Deg	BlupTrunc_ASS	0.5962	70
366	366	25	10	0.7477	0.0253	0.417	0.0582	57.6721	1.1877	264.503	9.9651	2.2795	0.1352	90.4853	11.7406	3.0041	0.143	BlupTrunc	SM	ASS	Ssel1	Sgen3	Max1	90Deg	BlupTrunc_ASS	0.583	73
367	367	26	10	0.7534	0.0231	0.4291	0.0544	58.785	1.2952	270.217	10.6837	2.3091	0.1272	90.602	12.8767	3.0483	0.1331	BlupTrunc	SM	ASS	Ssel1	Sgen3	Max1	90Deg	BlupTrunc_ASS	0.5709	76
368	368	27	10	0.7583	0.0213	0.4407	0.0512	59.8808	1.3486	275.444	10.7942	2.3429	0.1315	90.9095	12.6809	3.1012	0.1261	BlupTrunc	SM	ASS	Ssel1	Sgen3	Max1	90Deg	BlupTrunc_ASS	0.5593	79
369	369	28	10	0.7608	0.0215	0.4506	0.0509	60.9097	1.4174	280.191	11.5977	2.3786	0.1381	90.8995	13.1342	3.1511	0.1204	BlupTrunc	SM	ASS	Ssel1	Sgen3	Max1	90Deg	BlupTrunc_ASS	0.5494	82
370	370	29	10	0.7652	0.0213	0.4603	0.0486	61.9538	1.4764	285.208	12.1603	2.4109	0.1375	91.0695	13.6979	3.1997	0.116	BlupTrunc	SM	ASS	Ssel1	Sgen3	Max1	90Deg	BlupTrunc_ASS	0.5397	85
371	371	30	10	0.768	0.0209	0.4699	0.049	63.0698	1.484	290.298	11.6917	2.4503	0.141	91.043	14.0093	3.255	0.1225	BlupTrunc	SM	ASS	Ssel1	Sgen3	Max1	90Deg	BlupTrunc_ASS	0.5301	88
372	372	31	10	0.773	0.0224	0.4786	0.0476	64.0808	1.6053	295.412	12.4392	2.4734	0.1397	91.3217	14.4314	3.3021	0.1244	BlupTrunc	SM	ASS	Ssel1	Sgen3	Max1	90Deg	BlupTrunc_ASS	0.5214	91
373	373	1	10	0.6042	NA	0.0081	0	23.8119	0.2321	99.6845	1.585	1.198	0.027	79.0718	2.1795	1.5023	0.0161	BlupTrunc	SM	ASS	Ssel1	Sgen4	Max1	90Deg	BlupTrunc_ASS	0.9919	NA
374	374	2	10	0.6416	0.0018	0.0183	0.0004	25.7014	0.2927	108.543	1.4241	1.2676	0.0339	80.4329	2.3867	1.5917	0.0256	BlupTrunc	SM	ASS	Ssel1	Sgen4	Max1	90Deg	BlupTrunc_ASS	0.9817	NA
375	375	3	10	0.6481	0.0048	0.0327	0.0014	27.4728	0.3336	117.585	1.863	1.317	0.0443	82.0812	2.6	1.6683	0.0326	BlupTrunc	SM	ASS	Ssel1	Sgen4	Max1	90Deg	BlupTrunc_ASS	0.9673	NA
376	376	4	10	0.6579	0.0073	0.0519	0.0057	29.3124	0.4125	126.466	2.954	1.3789	0.0541	82.7318	4.3738	1.7495	0.0406	BlupTrunc	SM	ASS	Ssel1	Sgen4	Max1	90Deg	BlupTrunc_ASS	0.9481	NA
377	377	5	10	0.664	0.0068	0.072	0.0095	30.9163	0.491	133.887	3.8752	1.4377	0.0583	83.4727	5.1192	1.827	0.0497	BlupTrunc	SM	ASS	Ssel1	Sgen4	Max1	90Deg	BlupTrunc_ASS	0.928	NA
378	378	6	10	0.6725	0.008	0.0906	0.0133	32.4661	0.5646	141.498	4.3523	1.4823	0.0657	83.9518	5.1093	1.898	0.0524	BlupTrunc	SM	ASS	Ssel1	Sgen4	Max1	90Deg	BlupTrunc_ASS	0.9094	NA
379	379	7	10	0.6793	0.0083	0.1114	0.02	34.1281	0.5911	149.633	4.8988	1.5405	0.0885	84.7175	6.1828	1.9663	0.0523	BlupTrunc	SM	ASS	Ssel1	Sgen4	Max1	90Deg	BlupTrunc_ASS	0.8886	NA
380	380	8	10	0.6869	0.0123	0.1334	0.0245	35.7497	0.6107	157.398	5.0106	1.5945	0.0797	86.2869	7.788	2.0452	0.0629	BlupTrunc	SM	ASS	Ssel1	Sgen4	Max1	90Deg	BlupTrunc_ASS	0.8666	NA
381	381	9	10	0.6957	0.0132	0.1572	0.0311	37.3937	0.7499	164.991	5.3867	1.6638	0.0703	88.2868	10.4657	2.1221	0.0718	BlupTrunc	SM	ASS	Ssel1	Sgen4	Max1	90Deg	BlupTrunc_ASS	0.8428	NA
382	382	10	10	0.7049	0.0144	0.1819	0.043	38.9566	0.715	172.557	5.775	1.7126	0.0749	90.4198	11.7408	2.2014	0.0725	BlupTrunc	SM	ASS	Ssel1	Sgen4	Max1	90Deg	BlupTrunc_ASS	0.8181	NA
383	383	11	10	0.7115	0.0163	0.2011	0.0436	40.4583	0.7648	179.608	6.0085	1.7666	0.0889	91.2797	12.6691	2.2723	0.0642	BlupTrunc	SM	ASS	Ssel1	Sgen4	Max1	90Deg	BlupTrunc_ASS	0.7989	NA
384	384	12	10	0.7184	0.0159	0.2209	0.0406	41.9818	0.7831	186.998	5.7853	1.8136	0.096	91.5748	13.0709	2.3413	0.0728	BlupTrunc	SM	ASS	Ssel1	Sgen4	Max1	90Deg	BlupTrunc_ASS	0.7791	NA
385	385	13	10	0.7227	0.012	0.2366	0.0405	43.5214	0.6421	194.694	5.035	1.8566	0.0918	92.2957	13.8637	2.41	0.071	BlupTrunc	SM	ASS	Ssel1	Sgen4	Max1	90Deg	BlupTrunc_ASS	0.7634	NA
386	386	14	10	0.7313	0.0157	0.255	0.0407	44.9011	0.77	201.311	5.0721	1.8899	0.0927	91.9529	13.89	2.481	0.0772	BlupTrunc	SM	ASS	Ssel1	Sgen4	Max1	90Deg	BlupTrunc_ASS	0.745	NA
387	387	15	10	0.7385	0.0136	0.2754	0.0385	46.2499	0.8524	208.06	5.7459	1.9305	0.0983	92.2274	14.5037	2.5363	0.0772	BlupTrunc	SM	ASS	Ssel1	Sgen4	Max1	90Deg	BlupTrunc_ASS	0.7246	NA
388	388	16	10	0.7445	0.014	0.2944	0.0401	47.6739	0.927	215.611	6.3795	1.9571	0.1087	92.6551	15.8455	2.5971	0.0731	BlupTrunc	SM	ASS	Ssel1	Sgen4	Max1	90Deg	BlupTrunc_ASS	0.7056	NA
389	389	17	10	0.7506	0.0149	0.3109	0.0438	48.9991	1.0423	222.241	7.1337	1.993	0.1249	92.9222	15.9562	2.6553	0.0747	BlupTrunc	SM	ASS	Ssel1	Sgen4	Max1	90Deg	BlupTrunc_ASS	0.6891	NA
390	390	18	10	0.7551	0.0156	0.3275	0.0457	50.3299	1.1962	228.546	8.2489	2.0331	0.1257	92.2554	16.6716	2.7171	0.0725	BlupTrunc	SM	ASS	Ssel1	Sgen4	Max1	90Deg	BlupTrunc_ASS	0.6725	NA
391	391	19	10	0.7615	0.019	0.3433	0.0477	51.5108	1.2278	234.803	8.2556	2.0658	0.1206	92.6096	16.8597	2.7573	0.0788	BlupTrunc	SM	ASS	Ssel1	Sgen4	Max1	90Deg	BlupTrunc_ASS	0.6567	NA
392	392	20	10	0.7663	0.0188	0.3569	0.0484	52.7074	1.1569	240.66	8.042	2.092	0.1203	92.6476	16.7077	2.8193	0.0871	BlupTrunc	SM	ASS	Ssel1	Sgen4	Max1	90Deg	BlupTrunc_ASS	0.6431	NA
393	393	21	10	0.7744	0.0184	0.3723	0.0521	53.9151	1.1466	246.302	8.3112	2.1313	0.1248	92.9979	16.9288	2.8796	0.089	BlupTrunc	SM	ASS	Ssel1	Sgen4	Max1	90Deg	BlupTrunc_ASS	0.6277	NA
394	394	22	10	0.777	0.0222	0.3865	0.0568	55.0379	1.1653	252.023	8.4419	2.1677	0.1317	93.7985	17.3964	2.9224	0.0926	BlupTrunc	SM	ASS	Ssel1	Sgen4	Max1	90Deg	BlupTrunc_ASS	0.6135	NA
395	395	23	10	0.7814	0.0229	0.3972	0.0572	56.151	1.0223	257.493	7.3803	2.1992	0.1228	93.632	17.2998	2.9715	0.0918	BlupTrunc	SM	ASS	Ssel1	Sgen4	Max1	90Deg	BlupTrunc_ASS	0.6028	NA
396	396	24	10	0.7851	0.0208	0.4082	0.0568	57.2516	0.9158	262.561	7.0933	2.2431	0.1266	93.8133	17.9413	3.0205	0.0912	BlupTrunc	SM	ASS	Ssel1	Sgen4	Max1	90Deg	BlupTrunc_ASS	0.5918	NA
397	397	25	10	0.7885	0.0208	0.4204	0.0571	58.3649	0.8782	267.987	6.8579	2.2788	0.1258	93.9629	18.65	3.0685	0.0985	BlupTrunc	SM	ASS	Ssel1	Sgen4	Max1	90Deg	BlupTrunc_ASS	0.5796	NA
398	398	26	10	0.7929	0.0188	0.4309	0.0571	59.4472	0.828	273.433	6.8018	2.3131	0.1223	95.3873	19.1294	3.1158	0.1032	BlupTrunc	SM	ASS	Ssel1	Sgen4	Max1	90Deg	BlupTrunc_ASS	0.5691	NA
399	399	27	10	0.7984	0.0218	0.4436	0.0561	60.491	0.7963	278.828	6.2798	2.3427	0.1228	96.0456	19.7159	3.1568	0.1113	BlupTrunc	SM	ASS	Ssel1	Sgen4	Max1	90Deg	BlupTrunc_ASS	0.5564	NA
400	400	28	10	0.8007	0.0201	0.4541	0.0543	61.6152	0.9165	284.268	6.5796	2.372	0.1271	96.2128	20.0165	3.2131	0.1214	BlupTrunc	SM	ASS	Ssel1	Sgen4	Max1	90Deg	BlupTrunc_ASS	0.5459	NA
401	401	29	10	0.8057	0.0206	0.4641	0.0534	62.7001	0.9701	289.655	6.4668	2.4071	0.1265	96.2961	19.4295	3.256	0.1252	BlupTrunc	SM	ASS	Ssel1	Sgen4	Max1	90Deg	BlupTrunc_ASS	0.5359	NA
402	402	30	10	0.8096	0.0195	0.4758	0.0539	63.8215	0.9833	294.881	6.4688	2.4479	0.1252	96.2216	18.1968	3.3065	0.1288	BlupTrunc	SM	ASS	Ssel1	Sgen4	Max1	90Deg	BlupTrunc_ASS	0.5242	NA
403	403	31	10	0.8131	0.0211	0.4881	0.059	64.9437	1.1008	300.489	6.7659	2.4805	0.1287	96.1403	18.5289	3.3524	0.1412	BlupTrunc	SM	ASS	Ssel1	Sgen4	Max1	90Deg	BlupTrunc_ASS	0.5119	NA
404	404	1	10	0.6611	0	0.0083	NA	23.8248	0.2018	99.4945	1.2398	1.2065	0.0207	79.3741	1.5738	1.5048	0.0131	BlupTrunc	SM	ASS	Ssel1	Sgen5	Max1	90Deg	BlupTrunc_ASS	0.9917	1
405	405	2	10	0.6958	0.0025	0.0185	0.0006	25.6577	0.2876	108.347	1.6733	1.2731	0.0384	80.7814	2.8449	1.5842	0.0232	BlupTrunc	SM	ASS	Ssel1	Sgen5	Max1	90Deg	BlupTrunc_ASS	0.9815	5
406	406	3	10	0.6997	0.003	0.0319	0.0017	27.4051	0.3318	117.093	1.7238	1.3267	0.0376	81.833	4.3875	1.6582	0.0425	BlupTrunc	SM	ASS	Ssel1	Sgen5	Max1	90Deg	BlupTrunc_ASS	0.9681	9
407	407	4	10	0.7031	0.0042	0.047	0.0035	28.9167	0.4762	124.502	2.9296	1.3642	0.0404	82.0699	4.8961	1.7327	0.0414	BlupTrunc	SM	ASS	Ssel1	Sgen5	Max1	90Deg	BlupTrunc_ASS	0.953	13
408	408	5	10	0.7098	0.0057	0.0623	0.0074	30.4274	0.6409	132.094	4.3559	1.403	0.0391	82.8084	6.9784	1.802	0.0472	BlupTrunc	SM	ASS	Ssel1	Sgen5	Max1	90Deg	BlupTrunc_ASS	0.9377	17
409	409	6	10	0.7161	0.0071	0.0817	0.0127	32.0706	0.7364	140.419	5.0722	1.4498	0.0391	83.9072	8.4766	1.8721	0.0637	BlupTrunc	SM	ASS	Ssel1	Sgen5	Max1	90Deg	BlupTrunc_ASS	0.9183	21
410	410	7	10	0.7203	0.0074	0.1014	0.0144	33.6514	0.6886	148.124	5.8528	1.4942	0.0475	84.1512	10.4164	1.9465	0.0782	BlupTrunc	SM	ASS	Ssel1	Sgen5	Max1	90Deg	BlupTrunc_ASS	0.8986	25
411	411	8	10	0.7291	0.007	0.1217	0.0157	35.2526	0.7308	156.169	6.8698	1.5379	0.0652	84.4406	10.4903	2.0152	0.0787	BlupTrunc	SM	ASS	Ssel1	Sgen5	Max1	90Deg	BlupTrunc_ASS	0.8783	29
412	412	9	10	0.7343	0.0069	0.1418	0.0181	36.9185	0.7986	164.74	7.2869	1.5779	0.0654	85.075	11.6948	2.0869	0.0759	BlupTrunc	SM	ASS	Ssel1	Sgen5	Max1	90Deg	BlupTrunc_ASS	0.8582	33
413	413	10	10	0.7418	0.0107	0.1622	0.0252	38.494	0.8391	172.832	7.7834	1.616	0.069	85.0785	11.8705	2.1522	0.0833	BlupTrunc	SM	ASS	Ssel1	Sgen5	Max1	90Deg	BlupTrunc_ASS	0.8378	37
414	414	11	10	0.7467	0.0113	0.1833	0.0294	40.035	0.8509	180.638	8.1521	1.6517	0.0819	85.1995	13.0402	2.2217	0.085	BlupTrunc	SM	ASS	Ssel1	Sgen5	Max1	90Deg	BlupTrunc_ASS	0.8167	41
415	415	12	10	0.7519	0.0121	0.1997	0.033	41.4284	0.7739	187.405	7.3909	1.6957	0.0956	85.7341	12.8533	2.2848	0.0726	BlupTrunc	SM	ASS	Ssel1	Sgen5	Max1	90Deg	BlupTrunc_ASS	0.8003	45
416	416	13	10	0.7574	0.0131	0.2159	0.0371	42.8634	0.7629	194.351	7.2827	1.7445	0.1018	86.4458	12.4359	2.348	0.0802	BlupTrunc	SM	ASS	Ssel1	Sgen5	Max1	90Deg	BlupTrunc_ASS	0.7841	49
417	417	14	10	0.7608	0.0161	0.2311	0.043	44.3043	0.7865	201.532	6.4655	1.796	0.1143	88.0163	11.4904	2.4061	0.0738	BlupTrunc	SM	ASS	Ssel1	Sgen5	Max1	90Deg	BlupTrunc_ASS	0.7689	53
418	418	15	10	0.7689	0.0166	0.2541	0.0508	45.7361	0.7807	209.057	6.0633	1.8367	0.1182	88.9247	11.3888	2.4581	0.0873	BlupTrunc	SM	ASS	Ssel1	Sgen5	Max1	90Deg	BlupTrunc_ASS	0.7459	57
419	419	16	10	0.7747	0.0184	0.2747	0.0556	47.2673	0.7521	216.494	4.9881	1.8877	0.1292	89.0623	11.0714	2.5228	0.0838	BlupTrunc	SM	ASS	Ssel1	Sgen5	Max1	90Deg	BlupTrunc_ASS	0.7253	61
420	420	17	10	0.7809	0.0174	0.2917	0.0581	48.5621	0.8169	223.234	5.157	1.9163	0.1425	90.0239	11.8274	2.5805	0.0736	BlupTrunc	SM	ASS	Ssel1	Sgen5	Max1	90Deg	BlupTrunc_ASS	0.7083	65
421	421	18	10	0.7851	0.0174	0.3085	0.0587	49.9279	0.9369	229.458	5.4109	1.9705	0.1517	90.173	11.4921	2.6434	0.0775	BlupTrunc	SM	ASS	Ssel1	Sgen5	Max1	90Deg	BlupTrunc_ASS	0.6915	69
422	422	19	10	0.7883	0.017	0.3248	0.0589	51.2216	1.0132	235.665	5.8428	2.0158	0.1468	89.5667	11.1489	2.6951	0.071	BlupTrunc	SM	ASS	Ssel1	Sgen5	Max1	90Deg	BlupTrunc_ASS	0.6752	73
423	423	20	10	0.7956	0.0176	0.3401	0.0576	52.5739	0.9959	242.13	5.9841	2.0599	0.1541	90.0001	10.0486	2.758	0.0721	BlupTrunc	SM	ASS	Ssel1	Sgen5	Max1	90Deg	BlupTrunc_ASS	0.6599	77
424	424	21	10	0.8001	0.0168	0.3536	0.0582	53.938	0.9717	249.06	5.6463	2.0989	0.1599	89.9931	9.7798	2.8112	0.0753	BlupTrunc	SM	ASS	Ssel1	Sgen5	Max1	90Deg	BlupTrunc_ASS	0.6464	81
425	425	22	10	0.8063	0.0183	0.3699	0.0583	55.2739	0.966	255.48	5.8376	2.1345	0.1608	89.5458	11.0495	2.8757	0.0765	BlupTrunc	SM	ASS	Ssel1	Sgen5	Max1	90Deg	BlupTrunc_ASS	0.6301	85
426	426	23	10	0.8113	0.0171	0.3871	0.0553	56.541	0.9432	261.405	6.1608	2.1843	0.1602	89.3617	11.5059	2.928	0.0795	BlupTrunc	SM	ASS	Ssel1	Sgen5	Max1	90Deg	BlupTrunc_ASS	0.6129	89
427	427	24	10	0.8151	0.0174	0.4016	0.0535	57.7814	0.9092	267.658	7.0135	2.2119	0.1556	89.8698	12.1523	2.9881	0.0832	BlupTrunc	SM	ASS	Ssel1	Sgen5	Max1	90Deg	BlupTrunc_ASS	0.5984	93
428	428	25	10	0.8209	0.0149	0.4165	0.0522	58.9636	0.9278	273.772	7.1325	2.2436	0.151	90.3767	12.214	3.0349	0.0905	BlupTrunc	SM	ASS	Ssel1	Sgen5	Max1	90Deg	BlupTrunc_ASS	0.5835	97
429	429	26	10	0.8234	0.0151	0.4295	0.0505	60.0806	1.0167	278.972	6.9132	2.2833	0.1515	90.1686	11.844	3.0857	0.0967	BlupTrunc	SM	ASS	Ssel1	Sgen5	Max1	90Deg	BlupTrunc_ASS	0.5705	101
430	430	27	10	0.8268	0.0158	0.4409	0.0495	61.3251	1.0108	285.213	5.9623	2.3169	0.1619	90.1463	12.2382	3.1387	0.099	BlupTrunc	SM	ASS	Ssel1	Sgen5	Max1	90Deg	BlupTrunc_ASS	0.5591	105
431	431	28	10	0.8313	0.0136	0.4543	0.0472	62.4849	1.1452	290.828	5.8697	2.3525	0.17	90.2998	11.7187	3.1915	0.1059	BlupTrunc	SM	ASS	Ssel1	Sgen5	Max1	90Deg	BlupTrunc_ASS	0.5457	109
432	432	29	10	0.8346	0.0147	0.4668	0.0475	63.5811	1.1645	296.291	5.3131	2.39	0.1634	90.7088	11.3861	3.2336	0.1031	BlupTrunc	SM	ASS	Ssel1	Sgen5	Max1	90Deg	BlupTrunc_ASS	0.5332	113
433	433	30	10	0.8386	0.0145	0.4805	0.0477	64.7356	1.2783	301.722	5.7236	2.4251	0.166	90.5303	11.23	3.2901	0.1097	BlupTrunc	SM	ASS	Ssel1	Sgen5	Max1	90Deg	BlupTrunc_ASS	0.5195	117
434	434	31	10	0.842	0.0147	0.4918	0.0463	65.8567	1.4284	307.046	6.4333	2.4636	0.1691	91.2558	10.4766	3.3433	0.1212	BlupTrunc	SM	ASS	Ssel1	Sgen5	Max1	90Deg	BlupTrunc_ASS	0.5082	121
652	652	1	10	0	0	0.0123	0	23.8101	0.2908	99.4695	2.0206	1.2057	0.0137	79.2479	2.4475	1.5024	0.0141	BlupTrunc	B1	ASS	Ssel0	Sgen0	Max1	90Deg	BlupTrunc_ASS	0.9877	1
653	653	2	10	0.1388	0.0535	0.1485	0.052	26.8821	0.4324	114.581	3.9083	1.2954	0.0926	79.9914	7.6818	1.6402	0.0794	BlupTrunc	B1	ASS	Ssel0	Sgen0	Max1	90Deg	BlupTrunc_ASS	0.8515	2
654	654	3	10	0.2269	0.0752	0.2354	0.0662	29.0704	0.7134	124.903	4.0658	1.3711	0.1043	79.5583	9.373	1.737	0.1131	BlupTrunc	B1	ASS	Ssel0	Sgen0	Max1	90Deg	BlupTrunc_ASS	0.7646	3
655	655	4	10	0.2993	0.1022	0.3107	0.1035	31.0252	0.8902	135.736	6.6517	1.3996	0.1162	81.355	11.9706	1.8183	0.1201	BlupTrunc	B1	ASS	Ssel0	Sgen0	Max1	90Deg	BlupTrunc_ASS	0.6893	4
656	656	5	10	0.3613	0.1101	0.3651	0.1131	32.7694	1.0351	143.703	7.8016	1.471	0.1053	80.2057	12.6734	1.8896	0.1136	BlupTrunc	B1	ASS	Ssel0	Sgen0	Max1	90Deg	BlupTrunc_ASS	0.6349	5
657	657	6	10	0.4105	0.1129	0.4164	0.1118	34.3991	1.0818	150.958	9.216	1.526	0.1188	77.5378	11.893	1.9664	0.0948	BlupTrunc	B1	ASS	Ssel0	Sgen0	Max1	90Deg	BlupTrunc_ASS	0.5836	6
658	658	7	10	0.4795	0.1304	0.4856	0.1226	36.0752	0.8375	159.132	8.5141	1.5588	0.1355	75.4296	14.1695	2.0478	0.0902	BlupTrunc	B1	ASS	Ssel0	Sgen0	Max1	90Deg	BlupTrunc_ASS	0.5144	7
659	659	8	10	0.536	0.1233	0.5356	0.1225	37.6741	0.6583	167.544	7.9647	1.5828	0.1379	76.1352	15.1721	2.1249	0.1025	BlupTrunc	B1	ASS	Ssel0	Sgen0	Max1	90Deg	BlupTrunc_ASS	0.4644	8
660	660	9	10	0.5811	0.1052	0.5857	0.1093	39.2206	0.9999	176.288	10.2566	1.6133	0.1266	78.4072	18.9511	2.1797	0.106	BlupTrunc	B1	ASS	Ssel0	Sgen0	Max1	90Deg	BlupTrunc_ASS	0.4143	9
661	661	10	10	0.6223	0.1071	0.6304	0.1028	40.6301	1.1339	183.35	10.6973	1.6551	0.1246	78.9894	20.0352	2.2392	0.1135	BlupTrunc	B1	ASS	Ssel0	Sgen0	Max1	90Deg	BlupTrunc_ASS	0.3696	10
662	662	11	10	0.6585	0.0999	0.6621	0.1024	41.7169	1.202	189.442	10.433	1.681	0.1378	80.8489	19.7304	2.2765	0.1153	BlupTrunc	B1	ASS	Ssel0	Sgen0	Max1	90Deg	BlupTrunc_ASS	0.3379	11
663	663	12	10	0.6954	0.0901	0.6954	0.0916	42.7506	1.4088	194.907	10.8469	1.6952	0.1502	81.391	19.0865	2.3271	0.1079	BlupTrunc	B1	ASS	Ssel0	Sgen0	Max1	90Deg	BlupTrunc_ASS	0.3046	12
664	664	13	10	0.7201	0.0834	0.7221	0.0855	43.7602	1.5914	198.88	10.7341	1.7368	0.1803	80.5685	18.7365	2.3885	0.136	BlupTrunc	B1	ASS	Ssel0	Sgen0	Max1	90Deg	BlupTrunc_ASS	0.2779	13
665	665	14	10	0.7411	0.0777	0.7438	0.0755	44.6885	1.6174	203.213	10.9723	1.784	0.1856	81.5129	18.5549	2.4218	0.1431	BlupTrunc	B1	ASS	Ssel0	Sgen0	Max1	90Deg	BlupTrunc_ASS	0.2562	14
666	666	15	10	0.7618	0.0752	0.7632	0.0732	45.5262	1.7018	207.05	10.6319	1.8208	0.1906	82.3708	18.686	2.4598	0.1554	BlupTrunc	B1	ASS	Ssel0	Sgen0	Max1	90Deg	BlupTrunc_ASS	0.2368	15
667	667	16	10	0.7798	0.0542	0.7828	0.0532	46.4464	1.9949	211.255	11.4899	1.8624	0.1981	83.5509	18.0821	2.502	0.1622	BlupTrunc	B1	ASS	Ssel0	Sgen0	Max1	90Deg	BlupTrunc_ASS	0.2172	16
668	668	17	10	0.8034	0.048	0.8047	0.0452	47.3556	2.1336	215.353	12.0205	1.901	0.2031	83.9217	18.528	2.5443	0.1635	BlupTrunc	B1	ASS	Ssel0	Sgen0	Max1	90Deg	BlupTrunc_ASS	0.1953	17
669	669	18	10	0.8207	0.0411	0.8225	0.0384	48.1985	2.1908	219.415	12.2006	1.9262	0.2178	83.3272	18.5637	2.5805	0.1655	BlupTrunc	B1	ASS	Ssel0	Sgen0	Max1	90Deg	BlupTrunc_ASS	0.1775	18
670	670	19	10	0.8324	0.0396	0.8332	0.0396	48.9019	2.2341	222.975	12.5026	1.9468	0.2183	84.7867	18.6104	2.6147	0.169	BlupTrunc	B1	ASS	Ssel0	Sgen0	Max1	90Deg	BlupTrunc_ASS	0.1668	19
671	671	20	10	0.8429	0.0362	0.8441	0.036	49.6153	2.3949	226.843	12.9043	1.9602	0.2154	85.708	17.9374	2.6456	0.1795	BlupTrunc	B1	ASS	Ssel0	Sgen0	Max1	90Deg	BlupTrunc_ASS	0.1559	20
672	672	21	10	0.8499	0.034	0.8507	0.0336	50.1195	2.3873	229.274	12.5707	1.9742	0.2217	84.9071	18.2703	2.6662	0.1779	BlupTrunc	B1	ASS	Ssel0	Sgen0	Max1	90Deg	BlupTrunc_ASS	0.1493	21
673	673	22	10	0.8599	0.0341	0.8597	0.0332	50.7057	2.5278	232.307	13.3874	1.986	0.228	84.9948	18.0889	2.6925	0.1863	BlupTrunc	B1	ASS	Ssel0	Sgen0	Max1	90Deg	BlupTrunc_ASS	0.1403	22
674	674	23	10	0.8645	0.0295	0.8667	0.0292	51.2461	2.4852	235.109	12.8011	2.0049	0.237	85.6881	18.8065	2.7116	0.1872	BlupTrunc	B1	ASS	Ssel0	Sgen0	Max1	90Deg	BlupTrunc_ASS	0.1333	23
675	675	24	10	0.8736	0.0252	0.8749	0.0251	51.7623	2.6192	237.987	13.1662	2.0179	0.2387	85.6258	18.6026	2.7247	0.19	BlupTrunc	B1	ASS	Ssel0	Sgen0	Max1	90Deg	BlupTrunc_ASS	0.1251	24
676	676	25	10	0.8842	0.0219	0.8852	0.021	52.3151	2.6291	240.663	12.9007	2.0315	0.241	85.293	18.2061	2.7511	0.1926	BlupTrunc	B1	ASS	Ssel0	Sgen0	Max1	90Deg	BlupTrunc_ASS	0.1148	25
677	677	26	10	0.8917	0.0223	0.8918	0.0209	52.7885	2.6855	242.916	13.3236	2.0449	0.2408	84.8394	19.0436	2.7726	0.1956	BlupTrunc	B1	ASS	Ssel0	Sgen0	Max1	90Deg	BlupTrunc_ASS	0.1082	26
678	678	27	10	0.8991	0.0187	0.8993	0.0168	53.2068	2.7377	244.943	13.8961	2.0576	0.2466	84.6408	19.0074	2.7905	0.2037	BlupTrunc	B1	ASS	Ssel0	Sgen0	Max1	90Deg	BlupTrunc_ASS	0.1007	27
679	679	28	10	0.9058	0.0187	0.9073	0.0192	53.5875	2.7048	246.717	13.9684	2.0673	0.2423	84.3628	19.0831	2.8105	0.2144	BlupTrunc	B1	ASS	Ssel0	Sgen0	Max1	90Deg	BlupTrunc_ASS	0.0927	28
680	680	29	10	0.9132	0.0174	0.9139	0.0173	53.9618	2.8037	248.917	14.4614	2.0735	0.2477	84.8823	18.9566	2.8221	0.2134	BlupTrunc	B1	ASS	Ssel0	Sgen0	Max1	90Deg	BlupTrunc_ASS	0.0861	29
681	681	30	10	0.9173	0.0169	0.9177	0.016	54.2719	2.8127	250.6	14.3527	2.0817	0.2568	84.8157	18.7133	2.8309	0.2182	BlupTrunc	B1	ASS	Ssel0	Sgen0	Max1	90Deg	BlupTrunc_ASS	0.0823	30
682	682	31	10	0.9221	0.0178	0.9234	0.0158	54.6408	2.8138	252.432	14.4765	2.0909	0.2502	84.9248	19.1075	2.8485	0.2233	BlupTrunc	B1	ASS	Ssel0	Sgen0	Max1	90Deg	BlupTrunc_ASS	0.0766	31
683	683	1	10	0.0192	0	0.0184	0	23.7156	0.3264	98.8317	2.2006	1.2044	0.0171	79.5228	3.5099	1.5038	0.0191	BlupTrunc	B1	ASS	Ssel1	Sgen0	Max1	90Deg	BlupTrunc_ASS	0.9816	1
684	684	2	10	0.2049	0.0973	0.2234	0.0858	26.8145	0.8303	114.878	8.9878	1.2405	0.1226	80.6746	12.0286	1.6708	0.0719	BlupTrunc	B1	ASS	Ssel1	Sgen0	Max1	90Deg	BlupTrunc_ASS	0.7766	3
685	685	3	10	0.3622	0.1443	0.3657	0.1435	29.3676	1.1472	125.846	12.7783	1.3459	0.169	79.903	14.779	1.8015	0.1322	BlupTrunc	B1	ASS	Ssel1	Sgen0	Max1	90Deg	BlupTrunc_ASS	0.6343	5
686	686	4	10	0.4854	0.142	0.4795	0.1402	31.6956	1.0713	138.327	13.0885	1.4064	0.2019	80.8845	14.2652	1.8811	0.1838	BlupTrunc	B1	ASS	Ssel1	Sgen0	Max1	90Deg	BlupTrunc_ASS	0.5205	7
687	687	5	10	0.566	0.1349	0.5669	0.1354	33.5497	1.3569	146.228	14.2825	1.4833	0.2055	79.8403	12.8944	1.9756	0.1836	BlupTrunc	B1	ASS	Ssel1	Sgen0	Max1	90Deg	BlupTrunc_ASS	0.4331	9
688	688	6	10	0.6148	0.1346	0.6189	0.1269	34.7899	1.4518	152.077	13.8738	1.5196	0.2127	80.4791	10.9155	2.0411	0.1894	BlupTrunc	B1	ASS	Ssel1	Sgen0	Max1	90Deg	BlupTrunc_ASS	0.3811	11
689	689	7	10	0.6908	0.0959	0.6935	0.0962	36.1771	1.3918	159.846	13.4296	1.5556	0.2064	83.4008	14.576	2.0886	0.1779	BlupTrunc	B1	ASS	Ssel1	Sgen0	Max1	90Deg	BlupTrunc_ASS	0.3065	13
690	690	8	10	0.7364	0.0755	0.7348	0.0763	37.3914	1.3193	164.906	13.7952	1.6217	0.2499	82.9498	13.8724	2.14	0.1811	BlupTrunc	B1	ASS	Ssel1	Sgen0	Max1	90Deg	BlupTrunc_ASS	0.2652	15
691	691	9	10	0.7737	0.0645	0.7741	0.0633	38.5564	1.3727	170.753	13.5768	1.6707	0.2616	84.1586	16.2019	2.1783	0.1875	BlupTrunc	B1	ASS	Ssel1	Sgen0	Max1	90Deg	BlupTrunc_ASS	0.2259	17
692	692	10	10	0.8039	0.0721	0.8028	0.072	39.5343	1.4997	175.935	13.6607	1.6965	0.2784	84.4376	16.5991	2.2127	0.2036	BlupTrunc	B1	ASS	Ssel1	Sgen0	Max1	90Deg	BlupTrunc_ASS	0.1972	19
693	693	11	10	0.8386	0.0529	0.8375	0.0537	40.5356	1.831	180.476	13.5716	1.7412	0.3042	84.048	17.4673	2.2524	0.2083	BlupTrunc	B1	ASS	Ssel1	Sgen0	Max1	90Deg	BlupTrunc_ASS	0.1625	21
694	694	12	10	0.8587	0.0541	0.8585	0.053	41.2522	1.9757	183.962	13.8985	1.7708	0.3209	84.6989	16.4926	2.2797	0.2098	BlupTrunc	B1	ASS	Ssel1	Sgen0	Max1	90Deg	BlupTrunc_ASS	0.1415	23
695	695	13	10	0.8762	0.0467	0.8729	0.0482	41.8942	2.1723	187.277	13.9819	1.7813	0.3216	85.4013	18.3926	2.3139	0.2173	BlupTrunc	B1	ASS	Ssel1	Sgen0	Max1	90Deg	BlupTrunc_ASS	0.1271	25
696	696	14	10	0.8894	0.0472	0.8876	0.0458	42.4276	2.17	190.001	13.9489	1.7923	0.318	85.423	18.4475	2.3385	0.2303	BlupTrunc	B1	ASS	Ssel1	Sgen0	Max1	90Deg	BlupTrunc_ASS	0.1124	27
697	697	15	10	0.9114	0.0339	0.9096	0.0344	43.1383	2.3021	194.11	15.0132	1.7971	0.3176	85.2299	17.7211	2.3637	0.239	BlupTrunc	B1	ASS	Ssel1	Sgen0	Max1	90Deg	BlupTrunc_ASS	0.0904	29
698	698	16	10	0.92	0.0333	0.921	0.0316	43.5373	2.4713	196.02	15.862	1.8128	0.3153	85.4819	17.8037	2.3802	0.2356	BlupTrunc	B1	ASS	Ssel1	Sgen0	Max1	90Deg	BlupTrunc_ASS	0.079	31
699	699	17	10	0.9306	0.032	0.9308	0.0311	43.9913	2.6027	198.22	16.9415	1.8266	0.3124	84.94	17.7113	2.3981	0.2318	BlupTrunc	B1	ASS	Ssel1	Sgen0	Max1	90Deg	BlupTrunc_ASS	0.0692	33
700	700	18	10	0.937	0.025	0.9378	0.0264	44.3337	2.6696	199.768	17.2337	1.8385	0.3169	84.8791	17.6901	2.4155	0.234	BlupTrunc	B1	ASS	Ssel1	Sgen0	Max1	90Deg	BlupTrunc_ASS	0.0622	35
701	701	19	10	0.9456	0.0201	0.9465	0.0207	44.6488	2.7311	201.708	17.4524	1.8396	0.3239	85.9225	18.2398	2.4291	0.2377	BlupTrunc	B1	ASS	Ssel1	Sgen0	Max1	90Deg	BlupTrunc_ASS	0.0535	37
702	702	20	10	0.951	0.0165	0.9512	0.017	44.9558	2.867	203.284	17.9304	1.8433	0.3151	85.9589	18.8021	2.4456	0.2431	BlupTrunc	B1	ASS	Ssel1	Sgen0	Max1	90Deg	BlupTrunc_ASS	0.0488	39
703	703	21	10	0.9567	0.015	0.955	0.0152	45.2488	2.9163	204.72	17.5126	1.8547	0.3114	86.0123	18.6302	2.4561	0.2425	BlupTrunc	B1	ASS	Ssel1	Sgen0	Max1	90Deg	BlupTrunc_ASS	0.045	41
704	704	22	10	0.9606	0.0122	0.9586	0.0126	45.4257	2.9389	205.586	17.7401	1.8531	0.3048	85.7936	18.698	2.4695	0.239	BlupTrunc	B1	ASS	Ssel1	Sgen0	Max1	90Deg	BlupTrunc_ASS	0.0414	43
705	705	23	10	0.9632	0.0115	0.9628	0.0106	45.7354	2.9907	207.196	18.062	1.8604	0.2968	86.0908	19.0636	2.4832	0.2455	BlupTrunc	B1	ASS	Ssel1	Sgen0	Max1	90Deg	BlupTrunc_ASS	0.0372	45
706	706	24	10	0.9671	0.0108	0.9666	0.0089	45.9651	3.0654	208.356	18.4065	1.8717	0.2955	86.5577	19.1454	2.49	0.2454	BlupTrunc	B1	ASS	Ssel1	Sgen0	Max1	90Deg	BlupTrunc_ASS	0.0334	47
707	707	25	10	0.9701	0.0091	0.9698	0.0068	46.1582	3.114	209.361	18.6481	1.876	0.294	86.7776	19.0176	2.499	0.2433	BlupTrunc	B1	ASS	Ssel1	Sgen0	Max1	90Deg	BlupTrunc_ASS	0.0302	49
708	708	26	10	0.9731	0.0088	0.9733	0.0087	46.3832	3.1764	210.346	18.4722	1.8815	0.2944	85.8222	19.6481	2.5094	0.2433	BlupTrunc	B1	ASS	Ssel1	Sgen0	Max1	90Deg	BlupTrunc_ASS	0.0267	51
709	709	27	10	0.9753	0.0091	0.976	0.0104	46.6071	3.1482	211.393	18.4384	1.8899	0.2956	85.8109	19.5214	2.5191	0.243	BlupTrunc	B1	ASS	Ssel1	Sgen0	Max1	90Deg	BlupTrunc_ASS	0.024	53
710	710	28	10	0.978	0.0087	0.9779	0.0112	46.758	3.1295	212.033	18.1245	1.8969	0.298	85.9687	19.0472	2.5273	0.2442	BlupTrunc	B1	ASS	Ssel1	Sgen0	Max1	90Deg	BlupTrunc_ASS	0.0221	55
711	711	29	10	0.9799	0.0083	0.9799	0.0103	46.9334	3.1626	212.715	18.2819	1.9079	0.2981	86.1405	19.1075	2.5361	0.2455	BlupTrunc	B1	ASS	Ssel1	Sgen0	Max1	90Deg	BlupTrunc_ASS	0.0201	57
712	712	30	10	0.9814	0.0075	0.9815	0.0109	47.0591	3.191	213.331	18.2697	1.9116	0.3024	86.4166	18.825	2.5429	0.245	BlupTrunc	B1	ASS	Ssel1	Sgen0	Max1	90Deg	BlupTrunc_ASS	0.0185	59
713	713	31	10	0.9825	0.0076	0.9828	0.0107	47.1781	3.2339	213.887	18.4427	1.9165	0.3044	86.4684	18.3908	2.548	0.2449	BlupTrunc	B1	ASS	Ssel1	Sgen0	Max1	90Deg	BlupTrunc_ASS	0.0172	61
714	714	1	10	0.2549	NA	0.0186	NA	23.8134	0.2843	99.8623	2.527	1.1998	0.0145	80.0049	2.8991	1.4994	0.0235	BlupTrunc	B1	ASS	Ssel1	Sgen1	Max1	90Deg	BlupTrunc_ASS	0.9814	NA
715	715	2	10	0.3536	0.0214	0.1385	0.0394	27.387	0.7177	116.968	4.8213	1.2933	0.0791	80.2578	7.3371	1.683	0.0667	BlupTrunc	B1	ASS	Ssel1	Sgen1	Max1	90Deg	BlupTrunc_ASS	0.8615	NA
716	716	3	10	0.4272	0.0522	0.2496	0.0504	30.1814	1.0247	132.717	8.934	1.3409	0.1242	81.6245	14.4331	1.7782	0.0875	BlupTrunc	B1	ASS	Ssel1	Sgen1	Max1	90Deg	BlupTrunc_ASS	0.7504	NA
717	717	4	10	0.5648	0.0739	0.4096	0.1073	32.6791	1.2788	145.469	13.309	1.4407	0.1389	86.0381	22.9083	1.8668	0.1226	BlupTrunc	B1	ASS	Ssel1	Sgen1	Max1	90Deg	BlupTrunc_ASS	0.5904	NA
718	718	5	10	0.6031	0.0636	0.4806	0.0913	34.6638	1.2522	155.256	12.9168	1.4981	0.1481	86.9572	22.0337	1.9576	0.1339	BlupTrunc	B1	ASS	Ssel1	Sgen1	Max1	90Deg	BlupTrunc_ASS	0.5194	NA
719	719	6	10	0.6549	0.0798	0.5494	0.1141	36.5014	0.857	165.767	11.3225	1.5386	0.1649	91.4898	20.4054	2.0233	0.1325	BlupTrunc	B1	ASS	Ssel1	Sgen1	Max1	90Deg	BlupTrunc_ASS	0.4506	NA
720	720	7	10	0.7165	0.0852	0.6177	0.1109	38.2188	1.0544	173.955	13.4805	1.5956	0.1918	94.4836	22.5557	2.1144	0.1248	BlupTrunc	B1	ASS	Ssel1	Sgen1	Max1	90Deg	BlupTrunc_ASS	0.3823	NA
721	721	8	10	0.7563	0.0725	0.6742	0.1011	39.7745	1.3031	181.266	12.326	1.6709	0.2082	96.0742	21.9812	2.1723	0.137	BlupTrunc	B1	ASS	Ssel1	Sgen1	Max1	90Deg	BlupTrunc_ASS	0.3258	NA
722	722	9	10	0.7781	0.0707	0.7036	0.0935	40.9196	1.5353	186.736	12.676	1.7077	0.2082	95.1836	22.9203	2.2203	0.1443	BlupTrunc	B1	ASS	Ssel1	Sgen1	Max1	90Deg	BlupTrunc_ASS	0.2964	NA
723	723	10	10	0.8026	0.0673	0.7403	0.0823	42.1313	1.8074	192.612	12.2707	1.7402	0.2338	95.106	22.5679	2.2785	0.1505	BlupTrunc	B1	ASS	Ssel1	Sgen1	Max1	90Deg	BlupTrunc_ASS	0.2597	NA
724	724	11	10	0.8181	0.0576	0.7542	0.0756	43.1874	1.8425	197.624	11.1158	1.771	0.2169	94.9469	21.5599	2.33	0.1544	BlupTrunc	B1	ASS	Ssel1	Sgen1	Max1	90Deg	BlupTrunc_ASS	0.2458	NA
725	725	12	10	0.8303	0.0574	0.769	0.071	44.11	1.9274	202.121	10.7074	1.7994	0.226	95.4549	22.612	2.3727	0.1641	BlupTrunc	B1	ASS	Ssel1	Sgen1	Max1	90Deg	BlupTrunc_ASS	0.231	NA
726	726	13	10	0.8549	0.0498	0.8026	0.0666	45.0716	1.9343	207.034	10.3922	1.8352	0.2273	96.7016	23.2228	2.4071	0.1592	BlupTrunc	B1	ASS	Ssel1	Sgen1	Max1	90Deg	BlupTrunc_ASS	0.1974	NA
727	727	14	10	0.8728	0.0489	0.8386	0.0638	46.0704	2.0866	211.864	11.3763	1.8645	0.2151	96.1967	23.8181	2.451	0.1534	BlupTrunc	B1	ASS	Ssel1	Sgen1	Max1	90Deg	BlupTrunc_ASS	0.1614	NA
728	728	15	10	0.8948	0.0464	0.8589	0.0643	46.9832	2.1281	215.558	11.7502	1.9101	0.2312	96.0133	25.1787	2.498	0.1492	BlupTrunc	B1	ASS	Ssel1	Sgen1	Max1	90Deg	BlupTrunc_ASS	0.1411	NA
729	729	16	10	0.9044	0.05	0.8768	0.0635	47.7672	2.2808	218.814	11.859	1.9451	0.2422	95.7886	25.7663	2.5393	0.1559	BlupTrunc	B1	ASS	Ssel1	Sgen1	Max1	90Deg	BlupTrunc_ASS	0.1232	NA
730	730	17	10	0.9145	0.042	0.885	0.0577	48.3495	2.4106	221.791	11.3883	1.9662	0.251	96.4133	25.9835	2.56	0.1568	BlupTrunc	B1	ASS	Ssel1	Sgen1	Max1	90Deg	BlupTrunc_ASS	0.115	NA
731	731	18	10	0.9227	0.0364	0.8996	0.0483	48.947	2.6571	224.866	11.0971	1.9806	0.2611	96.2653	26.0854	2.584	0.1617	BlupTrunc	B1	ASS	Ssel1	Sgen1	Max1	90Deg	BlupTrunc_ASS	0.1004	NA
732	732	19	10	0.9282	0.0316	0.9076	0.0442	49.5784	2.7741	227.898	10.9013	1.9998	0.2692	96.3627	26.5026	2.6138	0.1733	BlupTrunc	B1	ASS	Ssel1	Sgen1	Max1	90Deg	BlupTrunc_ASS	0.0924	NA
733	733	20	10	0.9345	0.0309	0.9162	0.0461	50.075	2.8769	230.2	11.2448	2.0168	0.263	96.2929	26.7073	2.6374	0.1795	BlupTrunc	B1	ASS	Ssel1	Sgen1	Max1	90Deg	BlupTrunc_ASS	0.0838	NA
734	734	21	10	0.9399	0.0276	0.9201	0.0449	50.593	2.9959	232.785	11.3216	2.0283	0.2706	96.5302	26.9032	2.6634	0.1894	BlupTrunc	B1	ASS	Ssel1	Sgen1	Max1	90Deg	BlupTrunc_ASS	0.0799	NA
735	735	22	10	0.9441	0.0265	0.926	0.0445	51.0703	3.1507	235.198	11.5628	2.0373	0.2806	96.4309	27.0966	2.6865	0.1943	BlupTrunc	B1	ASS	Ssel1	Sgen1	Max1	90Deg	BlupTrunc_ASS	0.074	NA
736	736	23	10	0.9508	0.0232	0.9365	0.0435	51.5907	3.2924	237.851	12.236	2.0475	0.2812	96.1499	27.1471	2.7096	0.1999	BlupTrunc	B1	ASS	Ssel1	Sgen1	Max1	90Deg	BlupTrunc_ASS	0.0635	NA
737	737	24	10	0.9534	0.0228	0.9416	0.0417	51.9461	3.3412	239.545	11.9569	2.0554	0.2868	96.1995	27.4631	2.7296	0.2105	BlupTrunc	B1	ASS	Ssel1	Sgen1	Max1	90Deg	BlupTrunc_ASS	0.0584	NA
738	738	25	10	0.9545	0.0235	0.9448	0.0415	52.3009	3.3793	241.236	11.7792	2.0666	0.2822	96.1528	28.1034	2.7459	0.2178	BlupTrunc	B1	ASS	Ssel1	Sgen1	Max1	90Deg	BlupTrunc_ASS	0.0552	NA
739	739	26	10	0.961	0.0175	0.95	0.0393	52.6993	3.5138	243.268	12.1652	2.0739	0.2862	96.2456	27.7723	2.7655	0.2254	BlupTrunc	B1	ASS	Ssel1	Sgen1	Max1	90Deg	BlupTrunc_ASS	0.05	NA
740	740	27	10	0.9637	0.0175	0.9575	0.0353	53.0838	3.6051	245.417	12.687	2.0805	0.2873	96.4868	27.9616	2.7794	0.2291	BlupTrunc	B1	ASS	Ssel1	Sgen1	Max1	90Deg	BlupTrunc_ASS	0.0425	NA
741	741	28	10	0.9653	0.0159	0.9606	0.0326	53.3136	3.6995	246.506	13.3409	2.0871	0.2912	96.5909	27.7596	2.7915	0.231	BlupTrunc	B1	ASS	Ssel1	Sgen1	Max1	90Deg	BlupTrunc_ASS	0.0394	NA
742	742	29	10	0.9666	0.016	0.9634	0.0306	53.5748	3.7552	247.751	13.5346	2.0989	0.297	96.5253	27.5196	2.7999	0.2313	BlupTrunc	B1	ASS	Ssel1	Sgen1	Max1	90Deg	BlupTrunc_ASS	0.0366	NA
743	743	30	10	0.9695	0.0139	0.9685	0.027	53.846	3.8616	248.98	13.7076	2.1101	0.3035	96.251	27.8367	2.8107	0.2328	BlupTrunc	B1	ASS	Ssel1	Sgen1	Max1	90Deg	BlupTrunc_ASS	0.0315	NA
744	744	31	10	0.9711	0.0131	0.971	0.0238	54.0273	3.9435	249.82	13.9027	2.1175	0.3112	96.0913	27.5875	2.8175	0.2366	BlupTrunc	B1	ASS	Ssel1	Sgen1	Max1	90Deg	BlupTrunc_ASS	0.029	NA
745	745	1	10	0.4178	0.0001	0.0188	NA	23.8764	0.3945	99.5313	2.5505	1.2176	0.0236	79.6685	2.624	1.5064	0.02	BlupTrunc	B1	ASS	Ssel1	Sgen2	Max1	90Deg	BlupTrunc_ASS	0.9812	NA
746	746	2	10	0.4788	0.0313	0.1133	0.0335	27.6662	0.5397	117.121	5.5477	1.3298	0.0954	78.0101	5.4589	1.6976	0.0916	BlupTrunc	B1	ASS	Ssel1	Sgen2	Max1	90Deg	BlupTrunc_ASS	0.8867	NA
747	747	3	10	0.5589	0.0746	0.2545	0.1172	30.4957	0.96	130.453	7.5666	1.4229	0.1434	76.3888	8.6395	1.8229	0.1221	BlupTrunc	B1	ASS	Ssel1	Sgen2	Max1	90Deg	BlupTrunc_ASS	0.7455	NA
748	748	4	10	0.6185	0.0895	0.3564	0.1537	33.0436	0.93	142.734	7.1272	1.5053	0.1654	76.5458	13.1825	1.9356	0.1434	BlupTrunc	B1	ASS	Ssel1	Sgen2	Max1	90Deg	BlupTrunc_ASS	0.6436	NA
749	749	5	10	0.6854	0.0897	0.4581	0.1557	35.4187	1.0847	155.814	6.6531	1.5602	0.167	80.0333	14.7975	2.0237	0.1737	BlupTrunc	B1	ASS	Ssel1	Sgen2	Max1	90Deg	BlupTrunc_ASS	0.5419	NA
750	750	6	10	0.7132	0.0989	0.5136	0.1665	37.552	1.1698	166.341	7.4165	1.6344	0.1807	79.712	15.5029	2.1028	0.1872	BlupTrunc	B1	ASS	Ssel1	Sgen2	Max1	90Deg	BlupTrunc_ASS	0.4864	NA
751	751	7	10	0.7277	0.0824	0.5452	0.1426	39.3201	1.4595	175.157	9.4253	1.6883	0.2104	80.6255	15.9676	2.1783	0.1826	BlupTrunc	B1	ASS	Ssel1	Sgen2	Max1	90Deg	BlupTrunc_ASS	0.4548	NA
752	752	8	10	0.7705	0.0575	0.6122	0.1014	41.1313	1.724	184.519	10.9637	1.7539	0.2246	83.4225	17.3612	2.2434	0.1885	BlupTrunc	B1	ASS	Ssel1	Sgen2	Max1	90Deg	BlupTrunc_ASS	0.3878	NA
753	753	9	10	0.8102	0.0488	0.6619	0.0845	42.7739	1.9591	192.369	11.2493	1.8126	0.214	84.8146	19.8741	2.319	0.1929	BlupTrunc	B1	ASS	Ssel1	Sgen2	Max1	90Deg	BlupTrunc_ASS	0.3381	NA
754	754	10	10	0.8335	0.0453	0.7199	0.0692	44.3804	2.0149	199.878	11.5284	1.8706	0.2113	84.9285	22.751	2.392	0.193	BlupTrunc	B1	ASS	Ssel1	Sgen2	Max1	90Deg	BlupTrunc_ASS	0.2801	NA
755	755	11	10	0.8516	0.0409	0.7431	0.0604	45.734	2.0747	206.523	13.0974	1.9177	0.2089	85.8241	23.7974	2.4485	0.1832	BlupTrunc	B1	ASS	Ssel1	Sgen2	Max1	90Deg	BlupTrunc_ASS	0.2569	NA
756	756	12	10	0.8632	0.0359	0.7699	0.045	47.1564	2.2738	213.717	15.3443	1.955	0.188	85.6788	23.4825	2.5076	0.1842	BlupTrunc	B1	ASS	Ssel1	Sgen2	Max1	90Deg	BlupTrunc_ASS	0.2301	NA
757	757	13	10	0.8793	0.0307	0.7888	0.0514	48.2786	2.4628	219.165	16.6852	1.9856	0.1849	85.6852	24.2942	2.5612	0.1907	BlupTrunc	B1	ASS	Ssel1	Sgen2	Max1	90Deg	BlupTrunc_ASS	0.2112	NA
758	758	14	10	0.8833	0.0263	0.7976	0.0531	49.1369	2.7165	223.315	17.5817	2.0049	0.1966	85.6448	25.0983	2.6064	0.2051	BlupTrunc	B1	ASS	Ssel1	Sgen2	Max1	90Deg	BlupTrunc_ASS	0.2024	NA
759	759	15	10	0.8927	0.0254	0.8067	0.0538	50.1448	2.98	229.006	18.8667	2.0171	0.2046	87.5637	24.8106	2.652	0.2141	BlupTrunc	B1	ASS	Ssel1	Sgen2	Max1	90Deg	BlupTrunc_ASS	0.1933	NA
760	760	16	10	0.9009	0.0205	0.8151	0.0491	51.0852	3.1957	233.836	19.6617	2.0456	0.2152	88.0143	24.7422	2.6875	0.223	BlupTrunc	B1	ASS	Ssel1	Sgen2	Max1	90Deg	BlupTrunc_ASS	0.1849	NA
761	761	17	10	0.9094	0.0158	0.8246	0.046	51.7703	3.3147	237.457	20.1973	2.0576	0.2214	87.4464	24.2912	2.7142	0.226	BlupTrunc	B1	ASS	Ssel1	Sgen2	Max1	90Deg	BlupTrunc_ASS	0.1754	NA
762	762	18	10	0.9176	0.016	0.8426	0.0439	52.5564	3.4627	241.592	21.5039	2.0731	0.2186	87.1305	25.4812	2.7454	0.2348	BlupTrunc	B1	ASS	Ssel1	Sgen2	Max1	90Deg	BlupTrunc_ASS	0.1574	NA
763	763	19	10	0.9251	0.0129	0.8627	0.0415	53.3877	3.5494	245.869	22.4586	2.0961	0.2254	87.8447	25.2235	2.7802	0.2438	BlupTrunc	B1	ASS	Ssel1	Sgen2	Max1	90Deg	BlupTrunc_ASS	0.1373	NA
764	764	20	10	0.9315	0.0128	0.8884	0.0488	54.1527	3.5756	249.86	22.8709	2.117	0.2232	88.446	25.6941	2.8103	0.2466	BlupTrunc	B1	ASS	Ssel1	Sgen2	Max1	90Deg	BlupTrunc_ASS	0.1116	NA
765	765	21	10	0.9338	0.014	0.909	0.0492	54.7081	3.6645	252.654	23.2879	2.131	0.2183	88.744	26.0686	2.8361	0.2456	BlupTrunc	B1	ASS	Ssel1	Sgen2	Max1	90Deg	BlupTrunc_ASS	0.091	NA
766	766	22	10	0.9395	0.0147	0.9181	0.0503	55.2042	3.6679	255.055	23.039	2.1446	0.2229	88.8368	26.0408	2.8603	0.2497	BlupTrunc	B1	ASS	Ssel1	Sgen2	Max1	90Deg	BlupTrunc_ASS	0.0819	NA
767	767	23	10	0.9442	0.0119	0.9291	0.0392	55.8038	3.6914	257.633	23.3871	2.1698	0.2245	89.1785	26.2411	2.8929	0.2448	BlupTrunc	B1	ASS	Ssel1	Sgen2	Max1	90Deg	BlupTrunc_ASS	0.0709	NA
768	768	24	10	0.9464	0.0108	0.9441	0.0219	56.3046	3.7058	259.815	23.3871	2.1887	0.2157	89.1956	26.7765	2.9202	0.2483	BlupTrunc	B1	ASS	Ssel1	Sgen2	Max1	90Deg	BlupTrunc_ASS	0.0559	NA
769	769	25	10	0.9485	0.0101	0.9502	0.0146	56.8348	3.8373	262.696	23.9436	2.2004	0.2189	89.8249	26.6341	2.941	0.2515	BlupTrunc	B1	ASS	Ssel1	Sgen2	Max1	90Deg	BlupTrunc_ASS	0.0498	NA
770	770	26	10	0.9515	0.0096	0.9522	0.013	57.2492	3.8008	264.878	23.7996	2.2089	0.2228	90.3984	27.1286	2.9605	0.2507	BlupTrunc	B1	ASS	Ssel1	Sgen2	Max1	90Deg	BlupTrunc_ASS	0.0478	NA
771	771	27	10	0.9542	0.0088	0.9542	0.0128	57.7426	3.7222	267.415	23.1547	2.2138	0.2169	90.2083	26.402	2.9867	0.2495	BlupTrunc	B1	ASS	Ssel1	Sgen2	Max1	90Deg	BlupTrunc_ASS	0.0458	NA
772	772	28	10	0.9573	0.0087	0.9572	0.0123	58.1685	3.6675	269.334	22.8848	2.2273	0.2191	89.5754	26.4717	3.0072	0.2529	BlupTrunc	B1	ASS	Ssel1	Sgen2	Max1	90Deg	BlupTrunc_ASS	0.0428	NA
773	773	29	10	0.9601	0.0075	0.9612	0.0112	58.6165	3.691	271.404	23.4155	2.2395	0.2269	89.2828	25.8719	3.0306	0.2546	BlupTrunc	B1	ASS	Ssel1	Sgen2	Max1	90Deg	BlupTrunc_ASS	0.0388	NA
774	774	30	10	0.9637	0.0071	0.9679	0.0124	59.0428	3.7561	273.213	23.8566	2.2588	0.2312	89.1265	25.6618	3.0514	0.2603	BlupTrunc	B1	ASS	Ssel1	Sgen2	Max1	90Deg	BlupTrunc_ASS	0.0321	NA
775	775	31	10	0.9667	0.0064	0.9741	0.0115	59.375	3.8497	274.657	24.0955	2.2742	0.2321	89.5802	25.6323	3.0689	0.2648	BlupTrunc	B1	ASS	Ssel1	Sgen2	Max1	90Deg	BlupTrunc_ASS	0.0259	NA
776	776	1	10	0.5309	NA	0.0189	NA	23.8144	0.3495	99.5005	2.3465	1.2033	0.0196	79.6454	2.6343	1.5065	0.0235	BlupTrunc	B1	ASS	Ssel1	Sgen3	Max1	90Deg	BlupTrunc_ASS	0.9811	1
777	777	2	10	0.577	0.0271	0.1221	0.0513	27.945	0.5456	120.227	4.4589	1.3191	0.0685	80.4078	4.8936	1.6819	0.064	BlupTrunc	B1	ASS	Ssel1	Sgen3	Max1	90Deg	BlupTrunc_ASS	0.8779	4
778	778	3	10	0.6297	0.0532	0.2271	0.0829	30.9578	0.6503	134.543	4.9039	1.4181	0.1405	82.5962	6.7494	1.8299	0.0708	BlupTrunc	B1	ASS	Ssel1	Sgen3	Max1	90Deg	BlupTrunc_ASS	0.7729	7
779	779	4	10	0.6622	0.0462	0.2946	0.0925	33.8649	0.9079	148.82	4.4517	1.4881	0.1705	83.241	8.8731	1.9752	0.0879	BlupTrunc	B1	ASS	Ssel1	Sgen3	Max1	90Deg	BlupTrunc_ASS	0.7054	10
780	780	5	10	0.7106	0.0541	0.3972	0.1133	36.7127	0.935	161.979	5.8747	1.5769	0.204	82.7641	11.8917	2.1201	0.1008	BlupTrunc	B1	ASS	Ssel1	Sgen3	Max1	90Deg	BlupTrunc_ASS	0.6028	13
781	781	6	10	0.7455	0.058	0.4572	0.1089	39.1581	0.5343	173.662	6.7137	1.654	0.2261	81.9184	15.4059	2.2289	0.0988	BlupTrunc	B1	ASS	Ssel1	Sgen3	Max1	90Deg	BlupTrunc_ASS	0.5428	16
782	782	7	10	0.7735	0.053	0.5261	0.101	41.2986	0.8264	184.354	6.7912	1.6972	0.2361	83.1804	13.3931	2.3418	0.0948	BlupTrunc	B1	ASS	Ssel1	Sgen3	Max1	90Deg	BlupTrunc_ASS	0.4739	19
783	783	8	10	0.7977	0.0545	0.5782	0.0892	43.2896	0.9304	194.436	5.8371	1.743	0.2369	82.8159	12.2709	2.4295	0.1099	BlupTrunc	B1	ASS	Ssel1	Sgen3	Max1	90Deg	BlupTrunc_ASS	0.4218	22
784	784	9	10	0.8211	0.0464	0.6177	0.0987	45.0369	0.9527	203.599	6.1732	1.7975	0.2411	84.5438	12.8076	2.4919	0.1194	BlupTrunc	B1	ASS	Ssel1	Sgen3	Max1	90Deg	BlupTrunc_ASS	0.3823	25
785	785	10	10	0.8402	0.0388	0.6472	0.0935	46.8073	1.45	212.563	7.9557	1.848	0.2521	86.5293	12.9569	2.5713	0.1281	BlupTrunc	B1	ASS	Ssel1	Sgen3	Max1	90Deg	BlupTrunc_ASS	0.3528	28
786	786	11	10	0.85	0.0372	0.673	0.0887	48.4049	1.8083	220.263	10.0246	1.8961	0.2581	87.7688	13.6389	2.6508	0.1445	BlupTrunc	B1	ASS	Ssel1	Sgen3	Max1	90Deg	BlupTrunc_ASS	0.327	31
787	787	12	10	0.8657	0.032	0.7128	0.0878	49.877	1.9354	227.681	11.3842	1.9374	0.2522	88.4846	14.3546	2.7143	0.1594	BlupTrunc	B1	ASS	Ssel1	Sgen3	Max1	90Deg	BlupTrunc_ASS	0.2872	34
788	788	13	10	0.8783	0.032	0.7553	0.0852	51.0049	2.1455	233.709	12.6841	1.9679	0.2679	90.0768	13.519	2.7576	0.1766	BlupTrunc	B1	ASS	Ssel1	Sgen3	Max1	90Deg	BlupTrunc_ASS	0.2447	37
789	789	14	10	0.8911	0.0299	0.7896	0.092	52.155	2.2149	238.851	12.4772	2.0084	0.2649	90.6498	14.2634	2.8209	0.171	BlupTrunc	B1	ASS	Ssel1	Sgen3	Max1	90Deg	BlupTrunc_ASS	0.2104	40
790	790	15	10	0.9013	0.0308	0.822	0.0877	53.2477	2.3891	244.129	13.638	2.0363	0.2726	90.4918	14.1811	2.875	0.1754	BlupTrunc	B1	ASS	Ssel1	Sgen3	Max1	90Deg	BlupTrunc_ASS	0.178	43
791	791	16	10	0.9105	0.0283	0.8453	0.0818	54.2715	2.4834	249.81	15.1469	2.0479	0.2808	89.8341	15.0257	2.9132	0.1875	BlupTrunc	B1	ASS	Ssel1	Sgen3	Max1	90Deg	BlupTrunc_ASS	0.1547	46
792	792	17	10	0.9161	0.0251	0.8704	0.0627	55.3852	2.8456	256.01	17.3084	2.08	0.285	91.0633	15.4217	2.9442	0.2046	BlupTrunc	B1	ASS	Ssel1	Sgen3	Max1	90Deg	BlupTrunc_ASS	0.1296	49
793	793	18	10	0.923	0.0242	0.8824	0.0598	56.2213	3.0518	260.511	18.1321	2.1094	0.2795	92.2693	15.1626	2.9687	0.21	BlupTrunc	B1	ASS	Ssel1	Sgen3	Max1	90Deg	BlupTrunc_ASS	0.1176	52
794	794	19	10	0.9279	0.02	0.8902	0.0494	57.0297	3.3335	264.808	19.8838	2.1279	0.2902	92.8824	14.9747	3.0013	0.2233	BlupTrunc	B1	ASS	Ssel1	Sgen3	Max1	90Deg	BlupTrunc_ASS	0.1098	55
795	795	20	10	0.9334	0.0183	0.9008	0.0424	57.7748	3.4461	268.654	20.3853	2.1422	0.2962	93.6467	15.8117	3.0387	0.2232	BlupTrunc	B1	ASS	Ssel1	Sgen3	Max1	90Deg	BlupTrunc_ASS	0.0992	58
796	796	21	10	0.9397	0.0172	0.9151	0.0414	58.5475	3.7036	272.784	22.2755	2.1586	0.2911	94.0956	15.1834	3.0696	0.2263	BlupTrunc	B1	ASS	Ssel1	Sgen3	Max1	90Deg	BlupTrunc_ASS	0.0849	61
797	797	22	10	0.941	0.0152	0.9214	0.0399	59.1802	3.8671	275.886	23.4312	2.1728	0.294	93.8965	14.9376	3.1009	0.229	BlupTrunc	B1	ASS	Ssel1	Sgen3	Max1	90Deg	BlupTrunc_ASS	0.0786	64
798	798	23	10	0.9436	0.0158	0.9324	0.0406	59.7804	3.8933	278.6	23.8027	2.1958	0.2899	94.039	15.6646	3.1303	0.2313	BlupTrunc	B1	ASS	Ssel1	Sgen3	Max1	90Deg	BlupTrunc_ASS	0.0676	67
799	799	24	10	0.9469	0.0141	0.9404	0.0373	60.3766	4.0515	281.467	24.909	2.2118	0.2916	92.9599	15.9222	3.1549	0.2337	BlupTrunc	B1	ASS	Ssel1	Sgen3	Max1	90Deg	BlupTrunc_ASS	0.0596	70
800	800	25	10	0.9512	0.012	0.9457	0.0352	60.923	4.1844	284.262	25.4479	2.2283	0.2906	93.8529	15.1858	3.1789	0.2428	BlupTrunc	B1	ASS	Ssel1	Sgen3	Max1	90Deg	BlupTrunc_ASS	0.0543	73
801	801	26	10	0.9543	0.0123	0.9561	0.03	61.5353	4.279	287.274	26.4144	2.2455	0.2839	94.5388	14.9808	3.2096	0.2474	BlupTrunc	B1	ASS	Ssel1	Sgen3	Max1	90Deg	BlupTrunc_ASS	0.0439	76
802	802	27	10	0.959	0.0107	0.9667	0.0169	62.1711	4.3453	290.485	27.4886	2.2608	0.2748	94.8324	15.3799	3.2391	0.2517	BlupTrunc	B1	ASS	Ssel1	Sgen3	Max1	90Deg	BlupTrunc_ASS	0.0333	79
803	803	28	10	0.9609	0.0116	0.9695	0.0181	62.6554	4.4448	292.982	27.971	2.2707	0.2767	95.6163	15.6559	3.2643	0.26	BlupTrunc	B1	ASS	Ssel1	Sgen3	Max1	90Deg	BlupTrunc_ASS	0.0305	82
804	804	29	10	0.9619	0.0115	0.9758	0.0127	63.1251	4.5323	295.397	28.6766	2.285	0.2758	95.7718	16.0269	3.2815	0.2564	BlupTrunc	B1	ASS	Ssel1	Sgen3	Max1	90Deg	BlupTrunc_ASS	0.0242	85
805	805	30	10	0.9635	0.0106	0.9779	0.011	63.5635	4.631	297.358	29.1392	2.3064	0.2788	95.853	16.4817	3.2993	0.2555	BlupTrunc	B1	ASS	Ssel1	Sgen3	Max1	90Deg	BlupTrunc_ASS	0.0221	88
806	806	31	10	0.9672	0.0094	0.9788	0.0104	64.0379	4.6765	299.763	29.4495	2.3196	0.2769	95.9379	16.979	3.3187	0.2558	BlupTrunc	B1	ASS	Ssel1	Sgen3	Max1	90Deg	BlupTrunc_ASS	0.0212	91
807	807	1	10	0.6116	NA	0.0189	NA	23.7781	0.3848	99.0519	2.6458	1.2115	0.0224	78.8785	3.3356	1.5013	0.0247	BlupTrunc	B1	ASS	Ssel1	Sgen4	Max1	90Deg	BlupTrunc_ASS	0.9811	NA
808	808	2	10	0.6442	0.0118	0.0972	0.0269	27.6616	0.8093	117.674	5.2184	1.3343	0.0721	81.4869	4.9668	1.6901	0.0528	BlupTrunc	B1	ASS	Ssel1	Sgen4	Max1	90Deg	BlupTrunc_ASS	0.9028	NA
809	809	3	10	0.6766	0.015	0.1745	0.0354	30.668	0.8271	132.688	6.2282	1.4334	0.1107	84.8569	10.9965	1.819	0.0665	BlupTrunc	B1	ASS	Ssel1	Sgen4	Max1	90Deg	BlupTrunc_ASS	0.8255	NA
810	810	4	10	0.7024	0.017	0.243	0.0401	33.5375	0.7587	147.802	6.7597	1.5054	0.1335	87.3106	13.119	1.9343	0.0789	BlupTrunc	B1	ASS	Ssel1	Sgen4	Max1	90Deg	BlupTrunc_ASS	0.757	NA
811	811	5	10	0.7274	0.0193	0.3028	0.0551	36.3564	0.8593	160.874	7.6279	1.6021	0.1579	86.2673	18.3972	2.0651	0.0945	BlupTrunc	B1	ASS	Ssel1	Sgen4	Max1	90Deg	BlupTrunc_ASS	0.6972	NA
812	812	6	10	0.7614	0.0248	0.389	0.0679	39.1992	1.2635	175.396	9.0971	1.6744	0.1702	85.4065	20.2741	2.1779	0.1032	BlupTrunc	B1	ASS	Ssel1	Sgen4	Max1	90Deg	BlupTrunc_ASS	0.611	NA
813	813	7	10	0.7883	0.0384	0.473	0.0799	41.4671	1.5908	185.968	9.8139	1.7526	0.2129	87.4913	20.344	2.2945	0.118	BlupTrunc	B1	ASS	Ssel1	Sgen4	Max1	90Deg	BlupTrunc_ASS	0.527	NA
814	814	8	10	0.821	0.0437	0.5419	0.109	43.6797	1.7737	197.23	10.9741	1.8194	0.2189	89.4602	20.6332	2.3859	0.1304	BlupTrunc	B1	ASS	Ssel1	Sgen4	Max1	90Deg	BlupTrunc_ASS	0.4581	NA
815	815	9	10	0.8336	0.0485	0.5742	0.1394	45.4874	1.7074	206.063	10.9087	1.8694	0.2148	90.1824	19.3969	2.473	0.124	BlupTrunc	B1	ASS	Ssel1	Sgen4	Max1	90Deg	BlupTrunc_ASS	0.4258	NA
816	816	10	10	0.8483	0.05	0.6066	0.1555	47.5171	1.7395	216.966	10.8819	1.9064	0.2143	91.0744	20.0586	2.5571	0.1349	BlupTrunc	B1	ASS	Ssel1	Sgen4	Max1	90Deg	BlupTrunc_ASS	0.3934	NA
817	817	11	10	0.8603	0.0499	0.6427	0.1664	49.2394	1.9019	225.746	11.3979	1.9521	0.2248	92.1982	20.1325	2.6319	0.149	BlupTrunc	B1	ASS	Ssel1	Sgen4	Max1	90Deg	BlupTrunc_ASS	0.3573	NA
818	818	12	10	0.8738	0.0467	0.6736	0.1663	50.794	1.6986	233.447	11.2092	2.002	0.2332	92.9845	20.599	2.6975	0.1408	BlupTrunc	B1	ASS	Ssel1	Sgen4	Max1	90Deg	BlupTrunc_ASS	0.3264	NA
819	819	13	10	0.8783	0.0443	0.6919	0.1627	52.1454	1.7992	240.179	11.2836	2.0463	0.2277	92.9931	22.1218	2.7491	0.1428	BlupTrunc	B1	ASS	Ssel1	Sgen4	Max1	90Deg	BlupTrunc_ASS	0.3081	NA
820	820	14	10	0.8895	0.0384	0.7168	0.1502	53.4562	2.0125	246.119	11.8218	2.1039	0.2499	92.8135	23.3406	2.8037	0.1529	BlupTrunc	B1	ASS	Ssel1	Sgen4	Max1	90Deg	BlupTrunc_ASS	0.2832	NA
821	821	15	10	0.8987	0.034	0.7345	0.1489	54.7007	2.2292	252.065	12.252	2.1533	0.2603	93.2836	23.3631	2.8535	0.1642	BlupTrunc	B1	ASS	Ssel1	Sgen4	Max1	90Deg	BlupTrunc_ASS	0.2655	NA
822	822	16	10	0.9061	0.0319	0.7619	0.1545	55.9577	2.6125	258.721	13.3724	2.1728	0.2607	94.9484	24.2886	2.9173	0.1805	BlupTrunc	B1	ASS	Ssel1	Sgen4	Max1	90Deg	BlupTrunc_ASS	0.2381	NA
823	823	17	10	0.9155	0.0279	0.8086	0.1415	57.2809	2.9319	264.561	14.376	2.2212	0.2594	94.9006	26.6643	2.9876	0.1997	BlupTrunc	B1	ASS	Ssel1	Sgen4	Max1	90Deg	BlupTrunc_ASS	0.1914	NA
824	824	18	10	0.9236	0.0276	0.842	0.133	58.3226	3.0966	269.255	14.8401	2.2559	0.264	93.8981	25.7272	3.0385	0.1924	BlupTrunc	B1	ASS	Ssel1	Sgen4	Max1	90Deg	BlupTrunc_ASS	0.158	NA
825	825	19	10	0.928	0.0252	0.8582	0.1287	59.2471	3.1976	273.853	15.188	2.2815	0.266	94.0531	26.0826	3.0794	0.1819	BlupTrunc	B1	ASS	Ssel1	Sgen4	Max1	90Deg	BlupTrunc_ASS	0.1418	NA
826	826	20	10	0.9343	0.0228	0.885	0.1104	60.1558	3.4069	278.632	16.4747	2.3022	0.2777	93.8252	27.3414	3.1135	0.175	BlupTrunc	B1	ASS	Ssel1	Sgen4	Max1	90Deg	BlupTrunc_ASS	0.115	NA
827	827	21	10	0.9384	0.0221	0.9122	0.0705	60.9389	3.6223	282.663	17.3182	2.3234	0.2917	93.4399	25.9994	3.1416	0.1781	BlupTrunc	B1	ASS	Ssel1	Sgen4	Max1	90Deg	BlupTrunc_ASS	0.0878	NA
828	828	22	10	0.943	0.02	0.9345	0.0412	61.6911	3.7546	286.326	17.998	2.3435	0.299	93.762	26.1906	3.179	0.1904	BlupTrunc	B1	ASS	Ssel1	Sgen4	Max1	90Deg	BlupTrunc_ASS	0.0655	NA
829	829	23	10	0.946	0.0184	0.945	0.033	62.4497	3.9906	289.986	19.0118	2.3633	0.3114	93.7939	27.3492	3.217	0.2074	BlupTrunc	B1	ASS	Ssel1	Sgen4	Max1	90Deg	BlupTrunc_ASS	0.055	NA
830	830	24	10	0.9498	0.0168	0.9499	0.0323	63.2044	4.2104	293.499	20.1065	2.3825	0.3244	93.9134	27.8028	3.2598	0.2112	BlupTrunc	B1	ASS	Ssel1	Sgen4	Max1	90Deg	BlupTrunc_ASS	0.0501	NA
831	831	25	10	0.9531	0.0168	0.9538	0.0326	63.8321	4.4066	296.747	21.174	2.4056	0.3318	94.5926	29.0212	3.2805	0.2109	BlupTrunc	B1	ASS	Ssel1	Sgen4	Max1	90Deg	BlupTrunc_ASS	0.0462	NA
832	832	26	10	0.9556	0.0146	0.9601	0.0283	64.4312	4.5666	300.395	22.0381	2.4166	0.3387	96.0644	29.7257	3.2968	0.2112	BlupTrunc	B1	ASS	Ssel1	Sgen4	Max1	90Deg	BlupTrunc_ASS	0.0399	NA
833	833	27	10	0.9574	0.0135	0.9631	0.0275	65.0243	4.699	303.315	22.5991	2.4303	0.3482	95.6094	29.2888	3.324	0.2156	BlupTrunc	B1	ASS	Ssel1	Sgen4	Max1	90Deg	BlupTrunc_ASS	0.0369	NA
834	834	28	10	0.9613	0.0129	0.9676	0.0246	65.6304	4.8432	306.246	22.9619	2.4566	0.3656	95.9249	29.1901	3.3453	0.2168	BlupTrunc	B1	ASS	Ssel1	Sgen4	Max1	90Deg	BlupTrunc_ASS	0.0324	NA
835	835	29	10	0.9649	0.0111	0.9762	0.0189	66.1954	4.9343	308.969	23.4225	2.4801	0.3622	96.278	30.2111	3.3668	0.2189	BlupTrunc	B1	ASS	Ssel1	Sgen4	Max1	90Deg	BlupTrunc_ASS	0.0238	NA
836	836	30	10	0.9672	0.0107	0.9805	0.0145	66.7081	5.0886	311.559	24.1773	2.492	0.3678	96.2479	31.1057	3.3897	0.2246	BlupTrunc	B1	ASS	Ssel1	Sgen4	Max1	90Deg	BlupTrunc_ASS	0.0195	NA
837	837	31	10	0.969	0.0099	0.9816	0.0117	67.1918	5.1637	313.849	24.3552	2.5046	0.3674	96.2597	31.0777	3.4154	0.23	BlupTrunc	B1	ASS	Ssel1	Sgen4	Max1	90Deg	BlupTrunc_ASS	0.0184	NA
838	838	1	10	0.6707	NA	0.019	NA	23.8489	0.4003	99.4829	2.7703	1.2119	0.0234	79.9108	3.087	1.5081	0.0152	BlupTrunc	B1	ASS	Ssel1	Sgen5	Max1	90Deg	BlupTrunc_ASS	0.981	1
839	839	2	10	0.6947	0.0129	0.0931	0.0243	27.8155	0.8708	119.957	6.868	1.3095	0.0359	82.224	6.8223	1.6783	0.0487	BlupTrunc	B1	ASS	Ssel1	Sgen5	Max1	90Deg	BlupTrunc_ASS	0.9069	5
840	840	3	10	0.719	0.027	0.1644	0.0578	31.0013	1.0753	135.644	7.8857	1.4075	0.0757	84.5535	9.6499	1.8231	0.0912	BlupTrunc	B1	ASS	Ssel1	Sgen5	Max1	90Deg	BlupTrunc_ASS	0.8356	9
841	841	4	10	0.7473	0.0291	0.2571	0.0779	33.8788	0.8995	150.663	7.3603	1.4889	0.0955	85.6128	12.218	1.9279	0.0957	BlupTrunc	B1	ASS	Ssel1	Sgen5	Max1	90Deg	BlupTrunc_ASS	0.7429	13
842	842	5	10	0.7711	0.0234	0.3283	0.076	36.7171	0.9981	164.62	6.9439	1.5771	0.1193	85.2495	12.1819	2.0453	0.0847	BlupTrunc	B1	ASS	Ssel1	Sgen5	Max1	90Deg	BlupTrunc_ASS	0.6717	17
843	843	6	10	0.7878	0.0208	0.4025	0.0737	39.2163	1.1088	176.228	8.0468	1.6517	0.1512	86.6596	9.3994	2.1822	0.0738	BlupTrunc	B1	ASS	Ssel1	Sgen5	Max1	90Deg	BlupTrunc_ASS	0.5975	21
844	844	7	10	0.8103	0.0233	0.4517	0.0606	41.6014	1.2697	188.024	8.3613	1.7324	0.1788	88.3356	9.6895	2.2816	0.0724	BlupTrunc	B1	ASS	Ssel1	Sgen5	Max1	90Deg	BlupTrunc_ASS	0.5483	25
845	845	8	10	0.8303	0.0302	0.5001	0.0783	43.8093	1.4324	198.479	8.5102	1.8224	0.1896	90.4638	10.9703	2.3768	0.0801	BlupTrunc	B1	ASS	Ssel1	Sgen5	Max1	90Deg	BlupTrunc_ASS	0.4999	29
846	846	9	10	0.8481	0.0308	0.5576	0.0925	46.0696	1.3444	210.839	8.8743	1.8667	0.1854	93.4281	12.3458	2.4696	0.0968	BlupTrunc	B1	ASS	Ssel1	Sgen5	Max1	90Deg	BlupTrunc_ASS	0.4424	33
847	847	10	10	0.8639	0.0235	0.5989	0.0842	48.009	1.4415	221.019	11.1602	1.9043	0.1855	93.9574	13.7061	2.5541	0.1033	BlupTrunc	B1	ASS	Ssel1	Sgen5	Max1	90Deg	BlupTrunc_ASS	0.4011	37
848	848	11	10	0.879	0.0237	0.6733	0.0805	49.905	1.7461	231.738	13.0716	1.9504	0.1812	96.8278	14.3245	2.6134	0.1283	BlupTrunc	B1	ASS	Ssel1	Sgen5	Max1	90Deg	BlupTrunc_ASS	0.3267	41
849	849	12	10	0.8902	0.024	0.6995	0.103	51.574	1.9383	240.495	14.6733	1.995	0.183	97.8867	13.5722	2.6773	0.1284	BlupTrunc	B1	ASS	Ssel1	Sgen5	Max1	90Deg	BlupTrunc_ASS	0.3005	45
850	850	13	10	0.8973	0.0171	0.7211	0.0893	53.06	2.2169	247.799	16.0076	2.0358	0.1753	98.5632	13.5462	2.7481	0.1441	BlupTrunc	B1	ASS	Ssel1	Sgen5	Max1	90Deg	BlupTrunc_ASS	0.2789	49
851	851	14	10	0.9029	0.0213	0.7591	0.1012	54.5002	2.3949	254.974	17.1047	2.0805	0.1693	98.0452	13.8892	2.8031	0.1373	BlupTrunc	B1	ASS	Ssel1	Sgen5	Max1	90Deg	BlupTrunc_ASS	0.2409	53
852	852	15	10	0.9089	0.0222	0.7801	0.1017	55.8224	2.5116	261.44	18.4417	2.1247	0.1712	98.8299	14.6384	2.8605	0.1373	BlupTrunc	B1	ASS	Ssel1	Sgen5	Max1	90Deg	BlupTrunc_ASS	0.2199	57
853	853	16	10	0.9144	0.0229	0.8053	0.1043	56.9899	2.6305	267.157	19.3776	2.1726	0.1435	100.316	15.6551	2.9059	0.1528	BlupTrunc	B1	ASS	Ssel1	Sgen5	Max1	90Deg	BlupTrunc_ASS	0.1947	61
854	854	17	10	0.9193	0.0202	0.8292	0.0934	58.1158	2.7731	272.794	20.2627	2.2014	0.1372	100.886	15.3628	2.9585	0.1648	BlupTrunc	B1	ASS	Ssel1	Sgen5	Max1	90Deg	BlupTrunc_ASS	0.1708	65
855	855	18	10	0.9255	0.0169	0.8532	0.0765	59.1763	2.8286	278.479	20.297	2.2222	0.1477	101.614	16.4891	3.0027	0.1774	BlupTrunc	B1	ASS	Ssel1	Sgen5	Max1	90Deg	BlupTrunc_ASS	0.1468	69
856	856	19	10	0.9308	0.0156	0.8794	0.0678	60.3622	2.9326	284.874	20.9516	2.2487	0.143	102.473	17.0589	3.0479	0.181	BlupTrunc	B1	ASS	Ssel1	Sgen5	Max1	90Deg	BlupTrunc_ASS	0.1206	73
857	857	20	10	0.9361	0.0158	0.8955	0.0538	61.3299	3.13	289.666	21.8315	2.2804	0.1348	103.435	17.743	3.0903	0.1789	BlupTrunc	B1	ASS	Ssel1	Sgen5	Max1	90Deg	BlupTrunc_ASS	0.1045	77
858	858	21	10	0.9387	0.0129	0.9048	0.0463	62.3427	3.3032	294.566	22.6637	2.3097	0.1335	104.465	17.6639	3.1424	0.1874	BlupTrunc	B1	ASS	Ssel1	Sgen5	Max1	90Deg	BlupTrunc_ASS	0.0952	81
859	859	22	10	0.9419	0.0137	0.9091	0.0343	63.1995	3.3903	298.558	23.2723	2.3403	0.1414	105.216	18.4943	3.1854	0.1906	BlupTrunc	B1	ASS	Ssel1	Sgen5	Max1	90Deg	BlupTrunc_ASS	0.0909	85
860	860	23	10	0.9458	0.0124	0.9147	0.0164	64.053	3.61	302.439	24.2673	2.371	0.1447	105.082	18.9575	3.227	0.1954	BlupTrunc	B1	ASS	Ssel1	Sgen5	Max1	90Deg	BlupTrunc_ASS	0.0853	89
861	861	24	10	0.9491	0.0122	0.9198	0.0005	64.9228	3.7185	306.719	24.9339	2.389	0.1435	105.184	19.9821	3.2726	0.2056	BlupTrunc	B1	ASS	Ssel1	Sgen5	Max1	90Deg	BlupTrunc_ASS	0.0802	93
862	862	25	10	0.9527	0.0103	0.9199	0	65.6958	4.0253	310.661	26.2992	2.4085	0.1393	105.662	18.3513	3.307	0.2146	BlupTrunc	B1	ASS	Ssel1	Sgen5	Max1	90Deg	BlupTrunc_ASS	0.0801	97
863	863	26	10	0.9561	0.0088	0.9199	0	66.3655	4.1012	313.679	26.438	2.4347	0.1373	105.481	18.4113	3.3381	0.2282	BlupTrunc	B1	ASS	Ssel1	Sgen5	Max1	90Deg	BlupTrunc_ASS	0.0801	101
864	864	27	10	0.9579	0.0084	0.9199	0	67.0778	4.2523	317.442	26.9815	2.4548	0.1374	105.926	18.8589	3.3635	0.2385	BlupTrunc	B1	ASS	Ssel1	Sgen5	Max1	90Deg	BlupTrunc_ASS	0.0801	105
865	865	28	10	0.9591	0.0081	0.9199	0	67.7162	4.3653	320.66	27.6485	2.4774	0.1392	106.402	18.1244	3.3872	0.2389	BlupTrunc	B1	ASS	Ssel1	Sgen5	Max1	90Deg	BlupTrunc_ASS	0.0801	109
866	866	29	10	0.9619	0.0077	0.9199	0	68.3806	4.4815	323.829	28.0438	2.4937	0.1509	106.298	17.9006	3.4221	0.2475	BlupTrunc	B1	ASS	Ssel1	Sgen5	Max1	90Deg	BlupTrunc_ASS	0.0801	113
867	867	30	10	0.964	0.0079	0.9199	0	68.9619	4.5647	326.512	28.1793	2.5152	0.1533	106.466	17.8334	3.4497	0.2547	BlupTrunc	B1	ASS	Ssel1	Sgen5	Max1	90Deg	BlupTrunc_ASS	0.0801	117
868	868	31	10	0.9662	0.0071	0.9199	0	69.5479	4.6328	329.317	28.8957	2.5357	0.1486	106.985	18.116	3.4771	0.2572	BlupTrunc	B1	ASS	Ssel1	Sgen5	Max1	90Deg	BlupTrunc_ASS	0.0801	121
1086	1086	1	10	0	0	0.0047	0	23.833	0.135	99.8814	0.9234	1.1987	0.0144	79.0817	1.9597	1.5001	0.0157	BlupTrunc	B2	ASS	Ssel0	Sgen0	Max1	90Deg	BlupTrunc_ASS	0.9953	1
1087	1087	2	10	0.0485	0.0106	0.0347	0.0046	26.3593	0.3295	112.221	2.8219	1.2855	0.0538	80.8253	4.2595	1.609	0.0306	BlupTrunc	B2	ASS	Ssel0	Sgen0	Max1	90Deg	BlupTrunc_ASS	0.9653	2
1088	1088	3	10	0.0951	0.0575	0.0961	0.048	28.3654	0.5879	121.62	4.8292	1.3599	0.0961	80.5809	5.6214	1.6958	0.0366	BlupTrunc	B2	ASS	Ssel0	Sgen0	Max1	90Deg	BlupTrunc_ASS	0.9039	3
1089	1089	4	10	0.1524	0.0695	0.1492	0.0656	30.3349	0.7473	131.37	5.6383	1.4089	0.1122	79.4657	5.2138	1.7829	0.0496	BlupTrunc	B2	ASS	Ssel0	Sgen0	Max1	90Deg	BlupTrunc_ASS	0.8508	4
1090	1090	5	10	0.2045	0.1012	0.202	0.0933	31.9748	0.818	139.279	6.2491	1.4542	0.1232	79.0092	7.6801	1.8601	0.049	BlupTrunc	B2	ASS	Ssel0	Sgen0	Max1	90Deg	BlupTrunc_ASS	0.798	5
1091	1091	6	10	0.277	0.1327	0.2667	0.1289	33.5781	0.7303	147.019	5.9886	1.5151	0.1329	80.1358	10.4454	1.9268	0.0602	BlupTrunc	B2	ASS	Ssel0	Sgen0	Max1	90Deg	BlupTrunc_ASS	0.7333	6
1092	1092	7	10	0.3384	0.1358	0.3356	0.1357	35.266	0.7891	155.673	8.0231	1.5931	0.157	83.7317	14.5831	1.9781	0.0467	BlupTrunc	B2	ASS	Ssel0	Sgen0	Max1	90Deg	BlupTrunc_ASS	0.6644	7
1093	1093	8	10	0.3737	0.1426	0.3753	0.1392	36.747	0.8616	162.65	9.666	1.641	0.1643	84.6743	16.4091	2.0529	0.0599	BlupTrunc	B2	ASS	Ssel0	Sgen0	Max1	90Deg	BlupTrunc_ASS	0.6247	8
1094	1094	9	10	0.3993	0.1392	0.3969	0.1406	38.1331	0.8805	169.346	9.8554	1.6832	0.1628	85.2925	15.1789	2.1187	0.0693	BlupTrunc	B2	ASS	Ssel0	Sgen0	Max1	90Deg	BlupTrunc_ASS	0.6031	9
1095	1095	10	10	0.4224	0.1375	0.4226	0.1401	39.4668	0.8826	176.045	9.8406	1.7155	0.1699	85.774	15.0409	2.1812	0.0675	BlupTrunc	B2	ASS	Ssel0	Sgen0	Max1	90Deg	BlupTrunc_ASS	0.5774	10
1096	1096	11	10	0.4395	0.1417	0.4442	0.14	40.6178	0.8406	182.493	9.742	1.7383	0.1795	86.7015	15.208	2.2204	0.0736	BlupTrunc	B2	ASS	Ssel0	Sgen0	Max1	90Deg	BlupTrunc_ASS	0.5558	11
1097	1097	12	10	0.4693	0.1307	0.4689	0.1295	41.8414	0.7905	188.642	10.0864	1.7751	0.1723	87.6478	14.6449	2.2729	0.0965	BlupTrunc	B2	ASS	Ssel0	Sgen0	Max1	90Deg	BlupTrunc_ASS	0.5311	12
1098	1098	13	10	0.4991	0.1259	0.4978	0.1257	43.0879	0.8469	194.999	10.4274	1.799	0.174	87.3458	14.6108	2.3306	0.1087	BlupTrunc	B2	ASS	Ssel0	Sgen0	Max1	90Deg	BlupTrunc_ASS	0.5022	13
1099	1099	14	10	0.521	0.1238	0.5179	0.1273	44.2995	1.0867	201.791	11.3115	1.8207	0.171	88.8054	14.3569	2.3762	0.1175	BlupTrunc	B2	ASS	Ssel0	Sgen0	Max1	90Deg	BlupTrunc_ASS	0.4821	14
1100	1100	15	10	0.5375	0.1209	0.5366	0.1254	45.3392	1.2723	207.268	12.4369	1.8392	0.1875	89.5572	13.5159	2.4247	0.1158	BlupTrunc	B2	ASS	Ssel0	Sgen0	Max1	90Deg	BlupTrunc_ASS	0.4634	15
1101	1101	16	10	0.5556	0.1241	0.5539	0.1244	46.3379	1.4346	212.25	12.9162	1.8736	0.181	90.3655	13.2038	2.4649	0.1201	BlupTrunc	B2	ASS	Ssel0	Sgen0	Max1	90Deg	BlupTrunc_ASS	0.4461	16
1102	1102	17	10	0.5648	0.1206	0.5666	0.122	47.3529	1.6528	216.858	14.0679	1.913	0.1851	90.207	12.7778	2.5117	0.1313	BlupTrunc	B2	ASS	Ssel0	Sgen0	Max1	90Deg	BlupTrunc_ASS	0.4334	17
1103	1103	18	10	0.5823	0.1101	0.5827	0.1092	48.3437	1.7819	221.55	14.3272	1.9512	0.1878	90.7171	12.901	2.5544	0.1355	BlupTrunc	B2	ASS	Ssel0	Sgen0	Max1	90Deg	BlupTrunc_ASS	0.4173	18
1104	1104	19	10	0.5956	0.1054	0.5956	0.107	49.3628	1.9346	226.147	14.4454	1.9937	0.1794	91.1062	13.3884	2.6023	0.1361	BlupTrunc	B2	ASS	Ssel0	Sgen0	Max1	90Deg	BlupTrunc_ASS	0.4044	19
1105	1105	20	10	0.6111	0.1	0.6089	0.1032	50.287	2.1041	231.231	14.9427	2.0111	0.185	91.3622	14.0401	2.6354	0.1446	BlupTrunc	B2	ASS	Ssel0	Sgen0	Max1	90Deg	BlupTrunc_ASS	0.3911	20
1106	1106	21	10	0.6183	0.1028	0.6204	0.1009	51.2453	2.3075	235.777	15.8732	2.0489	0.1881	91.1264	14.0979	2.6722	0.1486	BlupTrunc	B2	ASS	Ssel0	Sgen0	Max1	90Deg	BlupTrunc_ASS	0.3796	21
1107	1107	22	10	0.6343	0.0985	0.6314	0.1011	52.2007	2.4732	240.507	16.4815	2.0772	0.1944	92.0932	13.5899	2.7172	0.163	BlupTrunc	B2	ASS	Ssel0	Sgen0	Max1	90Deg	BlupTrunc_ASS	0.3686	22
1108	1108	23	10	0.6489	0.1013	0.6473	0.099	53.1994	2.7144	245.757	16.8951	2.0978	0.1969	91.7572	13.1348	2.7564	0.1732	BlupTrunc	B2	ASS	Ssel0	Sgen0	Max1	90Deg	BlupTrunc_ASS	0.3527	23
1109	1109	24	10	0.6594	0.0986	0.661	0.0938	54.1341	2.9294	250.559	17.7192	2.1307	0.1949	92.5421	12.7843	2.7888	0.1847	BlupTrunc	B2	ASS	Ssel0	Sgen0	Max1	90Deg	BlupTrunc_ASS	0.339	24
1110	1110	25	10	0.6729	0.0904	0.674	0.0908	55.0305	3.1817	254.925	19.1789	2.1675	0.1885	92.3399	13.2029	2.8182	0.1905	BlupTrunc	B2	ASS	Ssel0	Sgen0	Max1	90Deg	BlupTrunc_ASS	0.326	25
1111	1111	26	10	0.6818	0.0914	0.6835	0.0872	55.8701	3.3846	258.834	20.4859	2.2026	0.1833	92.3782	12.3641	2.8521	0.1927	BlupTrunc	B2	ASS	Ssel0	Sgen0	Max1	90Deg	BlupTrunc_ASS	0.3165	26
1112	1112	27	10	0.695	0.0808	0.695	0.0813	56.7056	3.503	263.018	21.3	2.2379	0.1759	93.2647	12.2325	2.8799	0.1924	BlupTrunc	B2	ASS	Ssel0	Sgen0	Max1	90Deg	BlupTrunc_ASS	0.305	27
1113	1113	28	10	0.7033	0.0753	0.7033	0.0755	57.4815	3.6019	266.824	21.5775	2.263	0.1787	93.5911	12.3448	2.9133	0.1931	BlupTrunc	B2	ASS	Ssel0	Sgen0	Max1	90Deg	BlupTrunc_ASS	0.2967	28
1114	1114	29	10	0.7143	0.0712	0.7147	0.0707	58.2569	3.716	270.705	22.2114	2.2872	0.1778	93.9049	12.1977	2.945	0.1922	BlupTrunc	B2	ASS	Ssel0	Sgen0	Max1	90Deg	BlupTrunc_ASS	0.2853	29
1115	1115	30	10	0.7204	0.07	0.7201	0.0702	58.9739	3.883	274.59	22.9811	2.2996	0.1721	94.0871	12.2167	2.9736	0.1965	BlupTrunc	B2	ASS	Ssel0	Sgen0	Max1	90Deg	BlupTrunc_ASS	0.2799	30
1116	1116	31	10	0.7276	0.0663	0.7288	0.0663	59.7123	4.0066	278.674	24.084	2.3186	0.1728	94.5885	12.2388	2.9958	0.1837	BlupTrunc	B2	ASS	Ssel0	Sgen0	Max1	90Deg	BlupTrunc_ASS	0.2712	31
1117	1117	1	10	0.0455	0	0.0071	0	23.8042	0.1794	100.051	1.2448	1.1871	0.0157	79.1728	2.3028	1.4994	0.0147	BlupTrunc	B2	ASS	Ssel1	Sgen0	Max1	90Deg	BlupTrunc_ASS	0.9929	1
1118	1118	2	10	0.1259	0.0222	0.0569	0.0063	26.609	0.5973	113.769	4.2007	1.2715	0.0533	81.2445	3.5935	1.632	0.0448	BlupTrunc	B2	ASS	Ssel1	Sgen0	Max1	90Deg	BlupTrunc_ASS	0.9431	3
1119	1119	3	10	0.2322	0.0717	0.1676	0.0654	28.8222	0.8646	123.861	6.5685	1.3728	0.0844	82.3768	8.5703	1.7248	0.0408	BlupTrunc	B2	ASS	Ssel1	Sgen0	Max1	90Deg	BlupTrunc_ASS	0.8324	5
1120	1120	4	10	0.3314	0.0966	0.2903	0.1037	30.954	0.9407	133.027	7.4843	1.4577	0.1232	82.4603	12.9888	1.8402	0.0594	BlupTrunc	B2	ASS	Ssel1	Sgen0	Max1	90Deg	BlupTrunc_ASS	0.7097	7
1121	1121	5	10	0.3833	0.0971	0.3399	0.1016	32.608	0.9006	141.218	6.9293	1.505	0.1111	84.5235	15.3243	1.9213	0.0991	BlupTrunc	B2	ASS	Ssel1	Sgen0	Max1	90Deg	BlupTrunc_ASS	0.6601	9
1122	1122	6	10	0.4291	0.1096	0.4012	0.1212	34.3009	0.7611	150.522	6.8156	1.5411	0.0907	89.3523	18.5069	1.9986	0.0998	BlupTrunc	B2	ASS	Ssel1	Sgen0	Max1	90Deg	BlupTrunc_ASS	0.5988	11
1123	1123	7	10	0.475	0.1207	0.4444	0.1261	35.8902	0.5376	158.468	6.7535	1.5876	0.1142	89.795	18.2393	2.0658	0.0947	BlupTrunc	B2	ASS	Ssel1	Sgen0	Max1	90Deg	BlupTrunc_ASS	0.5556	13
1124	1124	8	10	0.5121	0.1049	0.4837	0.112	37.4274	0.7363	166.795	7.8017	1.6162	0.114	90.5732	19.0604	2.1272	0.0929	BlupTrunc	B2	ASS	Ssel1	Sgen0	Max1	90Deg	BlupTrunc_ASS	0.5163	15
1125	1125	9	10	0.5556	0.0912	0.5319	0.0999	38.9417	0.8293	174.994	8.3121	1.6415	0.1421	91.356	19.3261	2.1906	0.1004	BlupTrunc	B2	ASS	Ssel1	Sgen0	Max1	90Deg	BlupTrunc_ASS	0.4681	17
1126	1126	10	10	0.5975	0.0847	0.575	0.0874	40.3416	0.8578	182.291	7.7809	1.6658	0.1637	91.6297	19.196	2.2555	0.1105	BlupTrunc	B2	ASS	Ssel1	Sgen0	Max1	90Deg	BlupTrunc_ASS	0.425	19
1127	1127	11	10	0.628	0.082	0.6098	0.087	41.4999	0.8668	187.726	8.3237	1.7008	0.1862	90.514	19.3285	2.3084	0.1131	BlupTrunc	B2	ASS	Ssel1	Sgen0	Max1	90Deg	BlupTrunc_ASS	0.3902	21
1128	1128	12	10	0.6634	0.0736	0.6471	0.0768	42.7217	0.9887	193.035	9.4629	1.7494	0.2263	90.6634	20.8861	2.3732	0.1221	BlupTrunc	B2	ASS	Ssel1	Sgen0	Max1	90Deg	BlupTrunc_ASS	0.3529	23
1129	1129	13	10	0.6924	0.0727	0.6764	0.0738	43.8607	1.216	198.667	9.169	1.7829	0.2217	90.8244	20.9812	2.4226	0.1245	BlupTrunc	B2	ASS	Ssel1	Sgen0	Max1	90Deg	BlupTrunc_ASS	0.3236	25
1130	1130	14	10	0.7201	0.0667	0.7048	0.069	44.8297	1.2857	203.616	9.3564	1.8152	0.2304	92.4829	19.2233	2.4628	0.1369	BlupTrunc	B2	ASS	Ssel1	Sgen0	Max1	90Deg	BlupTrunc_ASS	0.2952	27
1131	1131	15	10	0.7427	0.0715	0.7277	0.0697	45.6624	1.2792	207.739	9.5191	1.8511	0.2334	93.349	18.8843	2.4912	0.1299	BlupTrunc	B2	ASS	Ssel1	Sgen0	Max1	90Deg	BlupTrunc_ASS	0.2723	29
1132	1132	16	10	0.7564	0.0692	0.7446	0.0694	46.6359	1.4284	212.19	10.1122	1.8955	0.2329	93.1983	18.6913	2.5288	0.1418	BlupTrunc	B2	ASS	Ssel1	Sgen0	Max1	90Deg	BlupTrunc_ASS	0.2554	31
1133	1133	17	10	0.7802	0.0715	0.7673	0.0734	47.5555	1.4922	216.417	10.0085	1.9339	0.2391	94.7274	18.7472	2.5747	0.1409	BlupTrunc	B2	ASS	Ssel1	Sgen0	Max1	90Deg	BlupTrunc_ASS	0.2327	33
1134	1134	18	10	0.793	0.0681	0.7812	0.0722	48.252	1.6417	219.489	9.5091	1.9624	0.2425	94.389	19.8296	2.6075	0.1515	BlupTrunc	B2	ASS	Ssel1	Sgen0	Max1	90Deg	BlupTrunc_ASS	0.2188	35
1135	1135	19	10	0.7983	0.0676	0.7884	0.069	48.829	1.6503	222.136	9.5709	1.9864	0.2332	94.2145	19.2147	2.6313	0.1535	BlupTrunc	B2	ASS	Ssel1	Sgen0	Max1	90Deg	BlupTrunc_ASS	0.2116	37
1136	1136	20	10	0.811	0.0601	0.8002	0.0657	49.5355	1.6946	225.7	9.795	2.0028	0.2404	94.0105	18.6511	2.6624	0.1557	BlupTrunc	B2	ASS	Ssel1	Sgen0	Max1	90Deg	BlupTrunc_ASS	0.1998	39
1137	1137	21	10	0.8244	0.0558	0.8165	0.0592	50.2497	1.7932	228.776	10.1035	2.0293	0.2438	93.2907	18.523	2.6992	0.1562	BlupTrunc	B2	ASS	Ssel1	Sgen0	Max1	90Deg	BlupTrunc_ASS	0.1835	41
1138	1138	22	10	0.8308	0.0528	0.824	0.0558	50.9061	1.8443	232.234	9.6879	2.0499	0.2398	94.6324	18.9154	2.7252	0.1597	BlupTrunc	B2	ASS	Ssel1	Sgen0	Max1	90Deg	BlupTrunc_ASS	0.176	43
1139	1139	23	10	0.8484	0.0436	0.839	0.0482	51.6436	1.9238	235.894	9.3475	2.0669	0.244	94.6051	19.516	2.7607	0.1639	BlupTrunc	B2	ASS	Ssel1	Sgen0	Max1	90Deg	BlupTrunc_ASS	0.161	45
1140	1140	24	10	0.8603	0.0432	0.853	0.045	52.3222	2.0583	239.327	9.8021	2.0896	0.2406	95.5334	19.2004	2.7888	0.1631	BlupTrunc	B2	ASS	Ssel1	Sgen0	Max1	90Deg	BlupTrunc_ASS	0.147	47
1141	1141	25	10	0.8685	0.0438	0.8617	0.0468	52.9241	2.1065	242.453	9.9984	2.108	0.2341	95.9306	19.476	2.8107	0.1638	BlupTrunc	B2	ASS	Ssel1	Sgen0	Max1	90Deg	BlupTrunc_ASS	0.1383	49
1142	1142	26	10	0.8792	0.0406	0.8724	0.0458	53.5668	2.2195	246.059	10.2276	2.1267	0.2385	97.1558	19.9927	2.83	0.1637	BlupTrunc	B2	ASS	Ssel1	Sgen0	Max1	90Deg	BlupTrunc_ASS	0.1276	51
1143	1143	27	10	0.8905	0.0343	0.8838	0.0376	54.0914	2.2689	248.393	9.8396	2.1444	0.2423	96.5378	20.8996	2.8559	0.1709	BlupTrunc	B2	ASS	Ssel1	Sgen0	Max1	90Deg	BlupTrunc_ASS	0.1162	53
1144	1144	28	10	0.8971	0.033	0.8927	0.032	54.5785	2.3473	250.885	9.6702	2.1569	0.2453	96.9877	21.6042	2.8777	0.1761	BlupTrunc	B2	ASS	Ssel1	Sgen0	Max1	90Deg	BlupTrunc_ASS	0.1073	55
1145	1145	29	10	0.9024	0.0318	0.8974	0.0339	54.9791	2.3538	252.815	9.4461	2.1673	0.2506	96.9335	21.6841	2.8976	0.1751	BlupTrunc	B2	ASS	Ssel1	Sgen0	Max1	90Deg	BlupTrunc_ASS	0.1026	57
1146	1146	30	10	0.9079	0.0296	0.903	0.0329	55.3603	2.4443	254.367	9.5417	2.1843	0.2572	96.6386	21.3425	2.9179	0.1787	BlupTrunc	B2	ASS	Ssel1	Sgen0	Max1	90Deg	BlupTrunc_ASS	0.097	59
1147	1147	31	10	0.9107	0.0307	0.9061	0.0325	55.7666	2.5018	256.404	9.5773	2.2011	0.2588	97.1988	21.4264	2.9322	0.1817	BlupTrunc	B2	ASS	Ssel1	Sgen0	Max1	90Deg	BlupTrunc_ASS	0.0939	61
1148	1148	1	10	0.2619	0	0.0074	0	23.8385	0.2044	99.8081	1.0823	1.2042	0.019	79.5637	1.9444	1.5008	0.0214	BlupTrunc	B2	ASS	Ssel1	Sgen1	Max1	90Deg	BlupTrunc_ASS	0.9926	NA
1149	1149	2	10	0.3017	0.0112	0.0413	0.007	26.8076	0.5695	114.371	2.8714	1.2874	0.0656	80.4824	4.3032	1.6397	0.0339	BlupTrunc	B2	ASS	Ssel1	Sgen1	Max1	90Deg	BlupTrunc_ASS	0.9587	NA
1150	1150	3	10	0.3484	0.0381	0.1035	0.0383	29.2698	0.7229	125.604	4.338	1.3802	0.0885	81.1836	8.0121	1.7594	0.0689	BlupTrunc	B2	ASS	Ssel1	Sgen1	Max1	90Deg	BlupTrunc_ASS	0.8965	NA
1151	1151	4	10	0.3889	0.0479	0.1598	0.0617	31.37	0.5944	135.113	5.3244	1.4625	0.0998	81.5956	9.3959	1.86	0.0762	BlupTrunc	B2	ASS	Ssel1	Sgen1	Max1	90Deg	BlupTrunc_ASS	0.8402	NA
1152	1152	5	10	0.4302	0.0466	0.2116	0.0657	33.3869	0.7052	145.102	6.19	1.5303	0.1304	83.9575	9.9449	1.9485	0.0895	BlupTrunc	B2	ASS	Ssel1	Sgen1	Max1	90Deg	BlupTrunc_ASS	0.7884	NA
1153	1153	6	10	0.4559	0.0376	0.2458	0.0546	35.4239	0.7608	156.468	5.6563	1.5602	0.1329	86.4862	11.1574	2.0336	0.0818	BlupTrunc	B2	ASS	Ssel1	Sgen1	Max1	90Deg	BlupTrunc_ASS	0.7542	NA
1154	1154	7	10	0.4708	0.0391	0.2732	0.0538	37.326	0.8074	165.871	5.5465	1.6103	0.1435	87.5003	10.6623	2.1252	0.0879	BlupTrunc	B2	ASS	Ssel1	Sgen1	Max1	90Deg	BlupTrunc_ASS	0.7268	NA
1155	1155	8	10	0.5129	0.0501	0.3169	0.0574	39.4155	0.9661	175.847	6.5504	1.6796	0.1551	88.5488	12.5688	2.2234	0.0911	BlupTrunc	B2	ASS	Ssel1	Sgen1	Max1	90Deg	BlupTrunc_ASS	0.6831	NA
1156	1156	9	10	0.5569	0.0347	0.3743	0.0407	41.4656	1.0751	186.998	7.296	1.7184	0.1817	90.6727	13.9622	2.3081	0.1001	BlupTrunc	B2	ASS	Ssel1	Sgen1	Max1	90Deg	BlupTrunc_ASS	0.6257	NA
1157	1157	10	10	0.5892	0.0501	0.4332	0.0649	43.2937	1.12	196.771	8.1116	1.7644	0.1913	93.1085	13.599	2.3809	0.1075	BlupTrunc	B2	ASS	Ssel1	Sgen1	Max1	90Deg	BlupTrunc_ASS	0.5668	NA
1158	1158	11	10	0.6045	0.0428	0.4578	0.058	44.9417	1.1946	204.687	8.6519	1.8237	0.1867	94.655	12.6863	2.4557	0.1179	BlupTrunc	B2	ASS	Ssel1	Sgen1	Max1	90Deg	BlupTrunc_ASS	0.5422	NA
[truncated: 1,030 more rows]
